# Supplementary material for: Crystal structure of cis-7,8-dihy­droxy-5,10,15,20-tetra­phenyl­chlorin and its zinc(II)–ethyl­enedi­amine complex
Source: Acta Crystallogr E Crystallogr Commun. 2022 Mar 15;78(Pt 4):392–8. doi: 10.1107/S2056989022002729 (PMC8983991; doi:10.1107/S2056989022002729)
Supplement: Supplementary file 1 [file e-78-00392-sup1.cif]

##############################################################################
#                                                                            #
# This CIF contains the data in a paper accepted for publication in          #
# Acta Crystallographica Section E. It conforms to the requirements of       #
# Notes for Authors for Acta Crystallographica Section E, and has been       #
# peer reviewed under the auspices of the IUCr Commission on Journals.       #
#                                                                            #
# Full details of the Crystallographic Information File format               #
# are given in the paper "The Crystallographic Information File (CIF):       #
# a New Standard Archive File for Crystallography" by S. R. Hall, F. H.      #
# Allen and I. D. Brown [Acta Cryst. (1991), A47, 655-685].                  #
#                                                                            #
# The current version of the core CIF dictionary is obtainable from          #
# ftp://ftp.iucr.org/pub/cif_core.dic.                                       #
#                                                                            #
# Software is freely available for graphical display of the structure(s)     #
# in this CIF. For information consult the CIF software page                 #
# http://www.iucr.org/resources/cif/software.                                #
#                                                                            #
# This file may be used for bona fide research purposes within the           #
# scientific community so long as proper attribution is given to the journal # 
# article from which it was obtained.                                        #
#                                                                            #
##############################################################################
data_2PhH2
_audit_creation_method     'SHELXL-2018/3'
_journal_date_recd_electronic     2022-02-21
_journal_date_accepted     2022-03-10
_journal_name_full     'Acta Crystallographica, Section E'
_journal_year     2022
_journal_volume     78
_journal_issue      1
_journal_page_first     0
_journal_page_last     0
_journal_paper_category     GM
_journal_paper_doi     10.1107/S2056989022002729
_journal_coeditor_code     DJ2044
_publ_contact_author_name     'Christian Br\"uckner'
_publ_contact_author_address
;
Department of Chemistry, University of Connecticut, Storrs, CT 06269-3060, USA
;
_publ_contact_author_email     'c.bruckner@uconn.edu'
_publ_contact_author_fax     '(860) 486-2981'
_publ_contact_author_phone     '(860) 486-2743'
_publ_section_title
;
Crystal structure of
<i>cis</i>-7,8-dihydroxy-5,10,15,20-tetraphenylchlorin and its
zinc(II)--ethylenediamine complex
;
loop_
    _publ_author_name
    _publ_author_footnote
    _publ_author_address
    'Chaudhri, Nivedita' .
;
Department of Chemistry, University of Connecticut, Storrs, CT 06269-3060, USA
;
    'Br\"uckner, Christian' .
;
Department of Chemistry, University of Connecticut, Storrs, CT 06269-3060, USA
;
    'Zeller, Matthias' .
;
Department of Chemistry, Purdue University, 560 Oval Drive, West Lafayette, IN
47907-2084, USA
;
_publ_section_synopsis
;
Normal mode structural decomposition (NSD) shows the title chlorin compounds to
have considerable saddling deformation from planarity.
;
_chemical_name_systematic
;
<i>cis</i>-7,8-Dihydroxy-5,10,15,20-tetraphenylchlorin
dimethylaminopyridine monosolvate
;
_chemical_name_common
;
Chlorin dimethylaminopyridine monosolvate
;
_chemical_formula_moiety     'C44 H32 N4 O2, C7 H10 N2, [+ solvent]'
_chemical_formula_sum     'C51 H42 N6 O2'
_chemical_formula_iupac     'C44 H32 N4 O2, C7 H10 N2, [+ solvent]'
_chemical_formula_weight     770.90
_chemical_melting_point     ?
_space_group_crystal_system     triclinic
_space_group_name_H-M_alt     'P -1'
_space_group_name_Hall     '-P 1'
loop_
    _space_group_symop_operation_xyz
    'x, y, z'
    '-x, -y, -z'
_cell_length_a     10.0193(4)
_cell_length_b     15.2554(8)
_cell_length_c     17.7983(10)
_cell_angle_alpha     69.918(2)
_cell_angle_beta     74.926(2)
_cell_angle_gamma     84.140(2)
_cell_volume     2466.9(2)
_cell_formula_units_Z     2
_cell_measurement_reflns_used     9960
_cell_measurement_theta_min     2.4428
_cell_measurement_theta_max     31.8661
_cell_measurement_temperature     150(2)
_exptl_crystal_description     fragment
_exptl_crystal_colour     black
_exptl_crystal_size_max     0.330
_exptl_crystal_size_mid     0.210
_exptl_crystal_size_min     0.190
_exptl_crystal_density_diffrn     1.038
_exptl_crystal_density_meas     ?
_exptl_crystal_density_method     ?
_exptl_crystal_F_000     812
_exptl_absorpt_coefficient_mu     0.064
_exptl_absorpt_correction_type     multi-scan
_exptl_absorpt_process_details
;
(SADABS; Krause <i>et al.</i>,  2015)
;
_exptl_absorpt_correction_T_min     0.6651
_exptl_absorpt_correction_T_max     0.7463
_diffrn_ambient_temperature     150(2)
_diffrn_source     'fine focus sealed tube X-ray source'
_diffrn_source_voltage     '50 kV'
_diffrn_source_current     '30 mA'
_diffrn_radiation_type     MoK\a
_diffrn_radiation_wavelength     0.71073
_diffrn_radiation_monochromator     'Triumph curved graphite crystal'
_diffrn_measurement_device_type
;
Bruker AXS D8 Quest diffractometer with PhotonII charge-integrating pixel
array detector (CPAD)
;
_diffrn_measurement_method     'omega and phi scans'
_diffrn_detector_area_resol_mean     7.4074
_diffrn_reflns_number     48645
_diffrn_reflns_av_R_equivalents     0.0601
_diffrn_reflns_av_unetI/netI     0.0545
_diffrn_reflns_theta_min     2.185
_diffrn_reflns_theta_max     30.508
_diffrn_reflns_theta_full     25.242
_diffrn_measured_fraction_theta_max     0.978
_diffrn_measured_fraction_theta_full     0.997
_diffrn_reflns_limit_h_min     -14
_diffrn_reflns_limit_h_max     14
_diffrn_reflns_limit_k_min     -21
_diffrn_reflns_limit_k_max     21
_diffrn_reflns_limit_l_min     -25
_diffrn_reflns_limit_l_max     25
_refine_special_details
;
The structure contains 647 Ang3 of solvent accessible voids occupied
by highly disordered solvate molecules (presumably chloroform and
hexane, the crystallization solvents). The residual electron density
peaks are not arranged in an interpretable pattern and no unambiguous
disorder model could be developed. The structure factors were instead
augmented via reverse Fourier transform methods using the SQUEEZE
routine (P. van der Sluis & A.L. Spek (1990). Acta Cryst. A46, 194-201)
as implemented in the program Platon. The resultant FAB file containing
the structure factor contribution from the electron content of the void
space was used in together with the original hkl file in the further
refinement. (The FAB file with details of the Squeeze results is
appended to this cif file). The Squeeze procedure corrected for 162
electrons within the solvent accessible voids.
;
_reflns_number_total     14738
_reflns_number_gt     9891
_reflns_threshold_expression     'I > 2\s(I)'
_refine_ls_structure_factor_coef     Fsqd
_refine_ls_matrix_type     full
_refine_ls_R_factor_all     0.0798
_refine_ls_R_factor_gt     0.0478
_refine_ls_wR_factor_gt     0.1193
_refine_ls_wR_factor_ref     0.1332
_refine_ls_goodness_of_fit_ref     1.039
_refine_ls_restrained_S_all     1.039
_refine_ls_number_reflns     14738
_refine_ls_number_parameters     549
_refine_ls_number_restraints     0
_refine_ls_hydrogen_treatment     mixed
_refine_ls_weighting_scheme     calc
_refine_ls_weighting_details
              'w=1/[\s^2^(Fo^2^)+(0.0604P)^2^+0.2687P] where P=(Fo^2^+2Fc^2^)/3'
_atom_sites_solution_hydrogens     mixed
_atom_sites_solution_primary     dual
_atom_sites_solution_secondary     difmap
_refine_ls_shift/su_max     0.001
_refine_ls_shift/su_mean     0.000
_refine_diff_density_max     0.446
_refine_diff_density_min     -0.209
_refine_ls_extinction_method     none
_refine_ls_extinction_coef     .
loop_
    _atom_type_symbol
    _atom_type_description
    _atom_type_scat_dispersion_real
    _atom_type_scat_dispersion_imag
    _atom_type_scat_source
    'C' 'C' 0.0033 0.0016
                         'International Tables Vol C Tables 4.2.6.8 and 6.1.1.4'
    'H' 'H' 0.0000 0.0000
                         'International Tables Vol C Tables 4.2.6.8 and 6.1.1.4'
    'N' 'N' 0.0061 0.0033
                         'International Tables Vol C Tables 4.2.6.8 and 6.1.1.4'
    'O' 'O' 0.0106 0.0060
                         'International Tables Vol C Tables 4.2.6.8 and 6.1.1.4'
_computing_data_collection
;
APEX4 (Bruker, 2021)
;
_computing_cell_refinement
;
SAINT (Bruker, 2019)
;
_computing_data_reduction
;
SAINT (Bruker, 2019)
;
_computing_structure_solution
;
SHELXT (Sheldrick, 2015a)
;
_computing_structure_refinement
;
<i>SHELXL2018/3</i> (Sheldrick, 2015b),
<i>ShelXle</i> (H\"ubschle <i>et al.</i>,  2011)
;
_computing_molecular_graphics
;
Mercury (Macrae <i>et al.</i>,  2020)
;
_computing_publication_material
;
publCIF (Westrip, 2010)
;
loop_
    _atom_site_type_symbol
    _atom_site_label
    _atom_site_fract_x
    _atom_site_fract_y
    _atom_site_fract_z
    _atom_site_U_iso_or_equiv
    _atom_site_adp_type
    _atom_site_calc_flag
    _atom_site_occupancy
    _atom_site_disorder_assembly
    _atom_site_disorder_group
    O O1 0.62197(8) 0.52783(6) 0.53614(5) 0.03032(18) Uani d 1 . .
    H H1O 0.6812(16) 0.5788(11) 0.4973(10) 0.045 Uiso d 1 . .
    O O2 0.65897(9) 0.42954(6) 0.42876(5) 0.03175(18) Uani d 1 . .
    H H2O 0.5704(17) 0.4513(11) 0.4458(10) 0.048 Uiso d 1 . .
    N N1 0.43218(10) 0.14254(6) 0.68820(6) 0.02595(19) Uani d 1 . .
    H H1N 0.4495(15) 0.1795(10) 0.7162(9) 0.039 Uiso d 1 . .
    N N2 0.37812(10) 0.12770(6) 0.86064(6) 0.02649(19) Uani d 1 . .
    N N3 0.55460(10) 0.28307(7) 0.82259(6) 0.0283(2) Uani d 1 . .
    H H3N 0.5129(16) 0.2577(11) 0.7949(10) 0.042 Uiso d 1 . .
    N N4 0.59891(9) 0.30953(6) 0.64424(6) 0.02597(19) Uani d 1 . .
    N N5 0.79133(13) 0.66232(8) 0.42197(8) 0.0513(3) Uani d 1 . .
    N N6 1.09618(14) 0.82611(9) 0.22875(8) 0.0542(3) Uani d 1 . .
    C C1 0.48576(12) 0.15869(8) 0.60568(7) 0.0272(2) Uani d 1 . .
    C C2 0.43926(14) 0.08451(8) 0.58748(8) 0.0344(3) Uani d 1 . .
    H H2 0.461662 0.076127 0.535118 0.041 Uiso calc 1 . .
    C C3 0.35751(13) 0.02790(8) 0.65773(7) 0.0329(3) Uani d 1 . .
    H H3 0.312720 -0.026520 0.662782 0.039 Uiso calc 1 . .
    C C4 0.35068(11) 0.06429(7) 0.72235(7) 0.0261(2) Uani d 1 . .
    C C5 0.27900(11) 0.02833(7) 0.80485(7) 0.0258(2) Uani d 1 . .
    C C6 0.28682(11) 0.06218(8) 0.86799(7) 0.0258(2) Uani d 1 . .
    C C7 0.20051(12) 0.02932(8) 0.95097(7) 0.0292(2) Uani d 1 . .
    H H7 0.128291 -0.014687 0.970852 0.035 Uiso calc 1 . .
    C C8 0.24279(12) 0.07350(8) 0.99458(7) 0.0300(2) Uani d 1 . .
    H H8 0.206040 0.066657 1.051130 0.036 Uiso calc 1 . .
    C C9 0.35477(11) 0.13318(8) 0.93846(7) 0.0270(2) Uani d 1 . .
    C C10 0.42982(12) 0.18860(8) 0.96202(7) 0.0282(2) Uani d 1 . .
    C C11 0.52658(12) 0.25542(8) 0.90752(7) 0.0293(2) Uani d 1 . .
    C C12 0.60953(13) 0.31160(9) 0.92638(8) 0.0349(3) Uani d 1 . .
    H H12 0.614596 0.307363 0.980081 0.042 Uiso calc 1 . .
    C C13 0.68056(13) 0.37261(9) 0.85413(8) 0.0344(3) Uani d 1 . .
    H H13 0.742769 0.418500 0.848983 0.041 Uiso calc 1 . .
    C C14 0.64544(12) 0.35568(8) 0.78779(7) 0.0290(2) Uani d 1 . .
    C C15 0.69121(11) 0.40654(7) 0.70330(7) 0.0266(2) Uani d 1 . .
    C C16 0.66552(11) 0.38612(7) 0.63837(7) 0.0256(2) Uani d 1 . .
    C C17 0.71366(11) 0.44961(8) 0.54998(7) 0.0269(2) Uani d 1 . .
    H H17 0.810994 0.469724 0.538272 0.032 Uiso calc 1 . .
    C C18 0.70357(11) 0.38542(8) 0.50137(7) 0.0271(2) Uani d 1 . .
    H H18 0.798257 0.359268 0.485428 0.033 Uiso calc 1 . .
    C C19 0.61540(11) 0.30561(7) 0.56736(7) 0.0258(2) Uani d 1 . .
    C C20 0.56811(11) 0.23380(8) 0.54904(7) 0.0267(2) Uani d 1 . .
    C C21 0.18885(12) -0.05389(8) 0.82851(7) 0.0277(2) Uani d 1 . .
    C C22 0.21160(13) -0.13703(8) 0.88883(8) 0.0340(3) Uani d 1 . .
    H H22 0.286768 -0.142088 0.913483 0.041 Uiso calc 1 . .
    C C23 0.12514(15) -0.21243(9) 0.91308(9) 0.0418(3) Uani d 1 . .
    H H23 0.141490 -0.268761 0.954185 0.050 Uiso calc 1 . .
    C C24 0.01525(14) -0.20589(10) 0.87763(9) 0.0428(3) Uani d 1 . .
    H H24 -0.044311 -0.257364 0.894713 0.051 Uiso calc 1 . .
    C C25 -0.00731(13) -0.12454(10) 0.81758(9) 0.0392(3) Uani d 1 . .
    H H25 -0.082307 -0.120161 0.792940 0.047 Uiso calc 1 . .
    C C26 0.07881(12) -0.04862(9) 0.79264(8) 0.0321(2) Uani d 1 . .
    H H26 0.062527 0.007135 0.750918 0.039 Uiso calc 1 . .
    C C27 0.40379(12) 0.17673(9) 1.05123(7) 0.0306(2) Uani d 1 . .
    C C28 0.42357(13) 0.09033(9) 1.10829(8) 0.0350(3) Uani d 1 . .
    H H28 0.453285 0.038015 1.090474 0.042 Uiso calc 1 . .
    C C29 0.39991(14) 0.08048(11) 1.19136(8) 0.0438(3) Uani d 1 . .
    H H29 0.413317 0.021333 1.230008 0.053 Uiso calc 1 . .
    C C30 0.35704(17) 0.15613(13) 1.21802(9) 0.0518(4) Uani d 1 . .
    H H30 0.341547 0.149010 1.274766 0.062 Uiso calc 1 . .
    C C31 0.33677(18) 0.24209(12) 1.16204(9) 0.0532(4) Uani d 1 . .
    H H31 0.307152 0.294134 1.180274 0.064 Uiso calc 1 . .
    C C32 0.35962(15) 0.25240(10) 1.07935(8) 0.0409(3) Uani d 1 . .
    H H32 0.345099 0.311659 1.041196 0.049 Uiso calc 1 . .
    C C33 0.77693(12) 0.48962(8) 0.68495(7) 0.0277(2) Uani d 1 . .
    C C34 0.71456(13) 0.57598(9) 0.68111(8) 0.0357(3) Uani d 1 . .
    H H34 0.617350 0.583199 0.687579 0.043 Uiso calc 1 . .
    C C35 0.79380(15) 0.65217(10) 0.66780(9) 0.0435(3) Uani d 1 . .
    H H35 0.750570 0.711286 0.664713 0.052 Uiso calc 1 . .
    C C36 0.93499(15) 0.64211(10) 0.65908(9) 0.0443(3) Uani d 1 . .
    H H36 0.988404 0.693901 0.651294 0.053 Uiso calc 1 . .
    C C37 0.99855(14) 0.55681(11) 0.66166(9) 0.0444(3) Uani d 1 . .
    H H37 1.095810 0.549926 0.655054 0.053 Uiso calc 1 . .
    C C38 0.91967(13) 0.48109(9) 0.67397(9) 0.0379(3) Uani d 1 . .
    H H38 0.963808 0.422699 0.674888 0.045 Uiso calc 1 . .
    C C39 0.61114(12) 0.23285(8) 0.46200(7) 0.0285(2) Uani d 1 . .
    C C40 0.51769(14) 0.25180(9) 0.41304(8) 0.0353(3) Uani d 1 . .
    H H40 0.424591 0.267589 0.434044 0.042 Uiso calc 1 . .
    C C41 0.55892(15) 0.24792(10) 0.33351(8) 0.0408(3) Uani d 1 . .
    H H41 0.494024 0.261266 0.300357 0.049 Uiso calc 1 . .
    C C42 0.69418(15) 0.22468(9) 0.30227(8) 0.0405(3) Uani d 1 . .
    H H42 0.722094 0.221702 0.247937 0.049 Uiso calc 1 . .
    C C43 0.78742(14) 0.20604(10) 0.35014(9) 0.0424(3) Uani d 1 . .
    H H43 0.880424 0.190326 0.328850 0.051 Uiso calc 1 . .
    C C44 0.74671(13) 0.20998(9) 0.42957(8) 0.0369(3) Uani d 1 . .
    H H44 0.812284 0.196878 0.462273 0.044 Uiso calc 1 . .
    C C45 0.89678(18) 0.69732(11) 0.43549(10) 0.0546(4) Uani d 1 . .
    H H45 0.901928 0.682842 0.491021 0.065 Uiso calc 1 . .
    C C46 0.99821(17) 0.75277(10) 0.37465(10) 0.0504(4) Uani d 1 . .
    H H46 1.069780 0.775754 0.388603 0.060 Uiso calc 1 . .
    C C47 0.99487(15) 0.77500(9) 0.29192(9) 0.0435(3) Uani d 1 . .
    C C48 0.88343(15) 0.73985(10) 0.27753(10) 0.0484(4) Uani d 1 . .
    H H48 0.873990 0.753889 0.222851 0.058 Uiso calc 1 . .
    C C49 0.78732(15) 0.68461(10) 0.34342(11) 0.0504(4) Uani d 1 . .
    H H49 0.713560 0.661011 0.331852 0.060 Uiso calc 1 . .
    C C50 1.20258(17) 0.86988(12) 0.24494(12) 0.0637(5) Uani d 1 . .
    H H50A 1.267695 0.901455 0.192839 0.096 Uiso calc 1 . .
    H H50B 1.252073 0.822161 0.281093 0.096 Uiso calc 1 . .
    H H50C 1.159873 0.915591 0.271836 0.096 Uiso calc 1 . .
    C C51 1.09541(19) 0.84148(13) 0.14456(10) 0.0656(5) Uani d 1 . .
    H H51A 1.184094 0.867545 0.108436 0.098 Uiso calc 1 . .
    H H51B 1.020473 0.885300 0.129652 0.098 Uiso calc 1 . .
    H H51C 1.081150 0.782071 0.138165 0.098 Uiso calc 1 . .
loop_
    _atom_site_aniso_label
    _atom_site_aniso_U_11
    _atom_site_aniso_U_22
    _atom_site_aniso_U_33
    _atom_site_aniso_U_12
    _atom_site_aniso_U_13
    _atom_site_aniso_U_23
    O1 0.0308(4) 0.0229(4) 0.0316(4) -0.0034(3) -0.0017(3) -0.0053(3)
    O2 0.0346(4) 0.0310(4) 0.0244(4) -0.0029(4) -0.0022(3) -0.0055(3)
    N1 0.0303(5) 0.0227(4) 0.0226(4) -0.0058(4) -0.0006(4) -0.0074(4)
    N2 0.0297(5) 0.0251(4) 0.0228(5) -0.0050(4) -0.0019(4) -0.0075(4)
    N3 0.0328(5) 0.0262(5) 0.0241(5) -0.0088(4) -0.0024(4) -0.0070(4)
    N4 0.0278(4) 0.0240(4) 0.0237(5) -0.0044(4) -0.0022(4) -0.0068(4)
    N5 0.0458(7) 0.0300(6) 0.0536(8) -0.0030(5) 0.0108(6) 0.0007(5)
    N6 0.0464(7) 0.0388(6) 0.0517(8) -0.0073(6) 0.0050(6) 0.0067(6)
    C1 0.0315(5) 0.0248(5) 0.0230(5) -0.0046(4) -0.0009(4) -0.0078(4)
    C2 0.0451(7) 0.0297(6) 0.0270(6) -0.0103(5) 0.0010(5) -0.0120(5)
    C3 0.0430(6) 0.0273(5) 0.0275(6) -0.0102(5) -0.0015(5) -0.0103(5)
    C4 0.0301(5) 0.0214(5) 0.0244(5) -0.0051(4) -0.0025(4) -0.0062(4)
    C5 0.0265(5) 0.0230(5) 0.0256(5) -0.0041(4) -0.0028(4) -0.0066(4)
    C6 0.0267(5) 0.0248(5) 0.0231(5) -0.0036(4) -0.0025(4) -0.0061(4)
    C7 0.0281(5) 0.0315(6) 0.0243(5) -0.0077(5) -0.0002(4) -0.0072(5)
    C8 0.0309(5) 0.0335(6) 0.0222(5) -0.0056(5) 0.0002(4) -0.0082(5)
    C9 0.0287(5) 0.0258(5) 0.0240(5) -0.0027(4) -0.0026(4) -0.0071(4)
    C10 0.0323(5) 0.0263(5) 0.0240(5) -0.0040(4) -0.0032(4) -0.0073(4)
    C11 0.0339(6) 0.0281(5) 0.0250(5) -0.0048(5) -0.0044(5) -0.0083(4)
    C12 0.0417(7) 0.0355(6) 0.0280(6) -0.0111(5) -0.0069(5) -0.0091(5)
    C13 0.0386(6) 0.0351(6) 0.0308(6) -0.0118(5) -0.0062(5) -0.0107(5)
    C14 0.0324(5) 0.0251(5) 0.0285(6) -0.0063(4) -0.0035(5) -0.0087(4)
    C15 0.0277(5) 0.0227(5) 0.0270(5) -0.0051(4) -0.0025(4) -0.0069(4)
    C16 0.0252(5) 0.0229(5) 0.0250(5) -0.0037(4) -0.0020(4) -0.0053(4)
    C17 0.0256(5) 0.0242(5) 0.0256(5) -0.0048(4) -0.0006(4) -0.0044(4)
    C18 0.0264(5) 0.0264(5) 0.0238(5) -0.0039(4) 0.0002(4) -0.0059(4)
    C19 0.0256(5) 0.0238(5) 0.0236(5) -0.0023(4) -0.0004(4) -0.0059(4)
    C20 0.0290(5) 0.0251(5) 0.0227(5) -0.0032(4) -0.0009(4) -0.0071(4)
    C21 0.0289(5) 0.0266(5) 0.0256(5) -0.0062(4) 0.0013(4) -0.0102(4)
    C22 0.0375(6) 0.0303(6) 0.0303(6) -0.0087(5) -0.0032(5) -0.0063(5)
    C23 0.0463(7) 0.0291(6) 0.0406(7) -0.0117(5) 0.0022(6) -0.0059(5)
    C24 0.0380(7) 0.0378(7) 0.0496(8) -0.0173(6) 0.0082(6) -0.0198(6)
    C25 0.0302(6) 0.0460(7) 0.0463(8) -0.0084(5) -0.0011(6) -0.0252(6)
    C26 0.0308(6) 0.0334(6) 0.0328(6) -0.0036(5) -0.0025(5) -0.0146(5)
    C27 0.0324(6) 0.0347(6) 0.0242(5) -0.0088(5) -0.0044(5) -0.0084(5)
    C28 0.0312(6) 0.0395(7) 0.0312(6) -0.0064(5) -0.0076(5) -0.0061(5)
    C29 0.0402(7) 0.0565(9) 0.0297(7) -0.0134(6) -0.0135(6) -0.0006(6)
    C30 0.0581(9) 0.0730(11) 0.0286(7) -0.0243(8) -0.0086(7) -0.0167(7)
    C31 0.0709(10) 0.0573(9) 0.0370(8) -0.0205(8) -0.0013(7) -0.0256(7)
    C32 0.0537(8) 0.0374(7) 0.0320(7) -0.0110(6) -0.0038(6) -0.0139(5)
    C33 0.0295(5) 0.0276(5) 0.0239(5) -0.0075(4) -0.0009(4) -0.0079(4)
    C34 0.0327(6) 0.0314(6) 0.0412(7) -0.0070(5) 0.0012(5) -0.0153(5)
    C35 0.0499(8) 0.0330(6) 0.0470(8) -0.0116(6) 0.0020(6) -0.0193(6)
    C36 0.0509(8) 0.0459(8) 0.0363(7) -0.0257(7) -0.0007(6) -0.0140(6)
    C37 0.0332(6) 0.0545(8) 0.0392(7) -0.0189(6) -0.0025(6) -0.0072(6)
    C38 0.0301(6) 0.0364(6) 0.0413(7) -0.0054(5) -0.0036(5) -0.0076(6)
    C39 0.0349(6) 0.0239(5) 0.0237(5) -0.0080(4) 0.0015(5) -0.0081(4)
    C40 0.0376(6) 0.0368(6) 0.0296(6) -0.0028(5) -0.0023(5) -0.0121(5)
    C41 0.0533(8) 0.0402(7) 0.0308(7) -0.0056(6) -0.0090(6) -0.0134(6)
    C42 0.0548(8) 0.0362(7) 0.0292(6) -0.0141(6) 0.0052(6) -0.0165(5)
    C43 0.0393(7) 0.0483(8) 0.0418(7) -0.0106(6) 0.0071(6) -0.0272(7)
    C44 0.0352(6) 0.0403(7) 0.0374(7) -0.0039(5) -0.0009(5) -0.0204(6)
    C45 0.0650(10) 0.0410(8) 0.0440(8) -0.0082(7) 0.0077(8) -0.0101(7)
    C46 0.0550(9) 0.0366(7) 0.0508(9) -0.0091(6) 0.0013(7) -0.0117(6)
    C47 0.0415(7) 0.0234(6) 0.0466(8) -0.0005(5) 0.0051(6) 0.0006(5)
    C48 0.0431(8) 0.0367(7) 0.0486(8) 0.0037(6) -0.0048(6) 0.0013(6)
    C49 0.0368(7) 0.0340(7) 0.0629(10) 0.0013(6) -0.0042(7) -0.0005(7)
    C50 0.0418(8) 0.0402(8) 0.0829(13) -0.0060(7) -0.0022(8) 0.0046(8)
    C51 0.0553(10) 0.0607(10) 0.0467(9) 0.0059(8) 0.0061(8) 0.0095(8)
_geom_special_details
;
 All esds (except the esd in the dihedral angle between two l.s. planes)
 are estimated using the full covariance matrix.  The cell esds are taken
 into account individually in the estimation of esds in distances, angles
 and torsion angles; correlations between esds in cell parameters are only
 used when they are defined by crystal symmetry.  An approximate (isotropic)
 treatment of cell esds is used for estimating esds involving l.s. planes.
;
loop_
    _geom_bond_atom_site_label_1
    _geom_bond_atom_site_label_2
    _geom_bond_site_symmetry_2
    _geom_bond_distance
    _geom_bond_publ_flag
    O1 C17 . 1.4214(14) ?
    O1 H1O . 0.973(17) ?
    O2 C18 . 1.4016(14) ?
    O2 H2O . 0.927(17) ?
    N1 C1 . 1.3692(14) ?
    N1 C4 . 1.3797(14) ?
    N1 H1N . 0.925(15) ?
    N2 C9 . 1.3737(14) ?
    N2 C6 . 1.3740(14) ?
    N3 C14 . 1.3714(14) ?
    N3 C11 . 1.3811(15) ?
    N3 H3N . 0.915(16) ?
    N4 C19 . 1.3565(14) ?
    N4 C16 . 1.3639(14) ?
    N5 C49 . 1.331(2) ?
    N5 C45 . 1.340(2) ?
    N6 C47 . 1.3669(18) ?
    N6 C51 . 1.437(2) ?
    N6 C50 . 1.450(2) ?
    C1 C20 . 1.4062(15) ?
    C1 C2 . 1.4284(16) ?
    C2 C3 . 1.3602(17) ?
    C2 H2 . 0.9500 ?
    C3 C4 . 1.4232(16) ?
    C3 H3 . 0.9500 ?
    C4 C5 . 1.3970(15) ?
    C5 C6 . 1.4101(16) ?
    C5 C21 . 1.4958(15) ?
    C6 C7 . 1.4478(16) ?
    C7 C8 . 1.3508(16) ?
    C7 H7 . 0.9500 ?
    C8 C9 . 1.4445(16) ?
    C8 H8 . 0.9500 ?
    C9 C10 . 1.4119(16) ?
    C10 C11 . 1.3977(16) ?
    C10 C27 . 1.4895(16) ?
    C11 C12 . 1.4233(16) ?
    C12 C13 . 1.3651(18) ?
    C12 H12 . 0.9500 ?
    C13 C14 . 1.4243(17) ?
    C13 H13 . 0.9500 ?
    C14 C15 . 1.4094(16) ?
    C15 C16 . 1.3846(16) ?
    C15 C33 . 1.4977(15) ?
    C16 C17 . 1.5166(16) ?
    C17 C18 . 1.5380(16) ?
    C17 H17 . 1.0000 ?
    C18 C19 . 1.5298(15) ?
    C18 H18 . 1.0000 ?
    C19 C20 . 1.4008(15) ?
    C20 C39 . 1.5008(15) ?
    C21 C26 . 1.3937(17) ?
    C21 C22 . 1.3951(17) ?
    C22 C23 . 1.3884(17) ?
    C22 H22 . 0.9500 ?
    C23 C24 . 1.384(2) ?
    C23 H23 . 0.9500 ?
    C24 C25 . 1.375(2) ?
    C24 H24 . 0.9500 ?
    C25 C26 . 1.3909(17) ?
    C25 H25 . 0.9500 ?
    C26 H26 . 0.9500 ?
    C27 C28 . 1.3929(18) ?
    C27 C32 . 1.3986(17) ?
    C28 C29 . 1.3916(18) ?
    C28 H28 . 0.9500 ?
    C29 C30 . 1.382(2) ?
    C29 H29 . 0.9500 ?
    C30 C31 . 1.381(2) ?
    C30 H30 . 0.9500 ?
    C31 C32 . 1.3843(19) ?
    C31 H31 . 0.9500 ?
    C32 H32 . 0.9500 ?
    C33 C34 . 1.3867(17) ?
    C33 C38 . 1.3910(17) ?
    C34 C35 . 1.3924(17) ?
    C34 H34 . 0.9500 ?
    C35 C36 . 1.381(2) ?
    C35 H35 . 0.9500 ?
    C36 C37 . 1.381(2) ?
    C36 H36 . 0.9500 ?
    C37 C38 . 1.3891(19) ?
    C37 H37 . 0.9500 ?
    C38 H38 . 0.9500 ?
    C39 C40 . 1.3840(18) ?
    C39 C44 . 1.3905(17) ?
    C40 C41 . 1.3879(17) ?
    C40 H40 . 0.9500 ?
    C41 C42 . 1.384(2) ?
    C41 H41 . 0.9500 ?
    C42 C43 . 1.368(2) ?
    C42 H42 . 0.9500 ?
    C43 C44 . 1.3864(18) ?
    C43 H43 . 0.9500 ?
    C44 H44 . 0.9500 ?
    C45 C46 . 1.377(2) ?
    C45 H45 . 0.9500 ?
    C46 C47 . 1.402(2) ?
    C46 H46 . 0.9500 ?
    C47 C48 . 1.402(2) ?
    C48 C49 . 1.383(2) ?
    C48 H48 . 0.9500 ?
    C49 H49 . 0.9500 ?
    C50 H50A . 0.9800 ?
    C50 H50B . 0.9800 ?
    C50 H50C . 0.9800 ?
    C51 H51A . 0.9800 ?
    C51 H51B . 0.9800 ?
    C51 H51C . 0.9800 ?
loop_
    _geom_angle_atom_site_label_1
    _geom_angle_atom_site_label_2
    _geom_angle_atom_site_label_3
    _geom_angle_site_symmetry_1
    _geom_angle_site_symmetry_3
    _geom_angle
    _geom_angle_publ_flag
    C17 O1 H1O . . 103.8(9) ?
    C18 O2 H2O . . 105.0(10) ?
    C1 N1 C4 . . 110.47(9) ?
    C1 N1 H1N . . 123.8(9) ?
    C4 N1 H1N . . 125.7(9) ?
    C9 N2 C6 . . 104.78(9) ?
    C14 N3 C11 . . 110.47(10) ?
    C14 N3 H3N . . 126.2(10) ?
    C11 N3 H3N . . 123.2(10) ?
    C19 N4 C16 . . 108.59(9) ?
    C49 N5 C45 . . 115.86(13) ?
    C47 N6 C51 . . 120.56(15) ?
    C47 N6 C50 . . 120.85(15) ?
    C51 N6 C50 . . 118.52(14) ?
    N1 C1 C20 . . 127.44(10) ?
    N1 C1 C2 . . 106.31(10) ?
    C20 C1 C2 . . 126.24(10) ?
    C3 C2 C1 . . 108.53(10) ?
    C3 C2 H2 . . 125.7 ?
    C1 C2 H2 . . 125.7 ?
    C2 C3 C4 . . 108.18(10) ?
    C2 C3 H3 . . 125.9 ?
    C4 C3 H3 . . 125.9 ?
    N1 C4 C5 . . 125.72(10) ?
    N1 C4 C3 . . 106.47(10) ?
    C5 C4 C3 . . 127.81(10) ?
    C4 C5 C6 . . 125.26(10) ?
    C4 C5 C21 . . 117.43(10) ?
    C6 C5 C21 . . 117.30(10) ?
    N2 C6 C5 . . 125.47(10) ?
    N2 C6 C7 . . 110.91(9) ?
    C5 C6 C7 . . 123.59(10) ?
    C8 C7 C6 . . 106.56(10) ?
    C8 C7 H7 . . 126.7 ?
    C6 C7 H7 . . 126.7 ?
    C7 C8 C9 . . 106.62(10) ?
    C7 C8 H8 . . 126.7 ?
    C9 C8 H8 . . 126.7 ?
    N2 C9 C10 . . 125.32(10) ?
    N2 C9 C8 . . 111.05(10) ?
    C10 C9 C8 . . 123.63(10) ?
    C11 C10 C9 . . 124.84(11) ?
    C11 C10 C27 . . 116.86(10) ?
    C9 C10 C27 . . 118.30(10) ?
    N3 C11 C10 . . 125.39(10) ?
    N3 C11 C12 . . 106.27(10) ?
    C10 C11 C12 . . 128.27(11) ?
    C13 C12 C11 . . 108.35(11) ?
    C13 C12 H12 . . 125.8 ?
    C11 C12 H12 . . 125.8 ?
    C12 C13 C14 . . 108.32(11) ?
    C12 C13 H13 . . 125.8 ?
    C14 C13 H13 . . 125.8 ?
    N3 C14 C15 . . 127.08(10) ?
    N3 C14 C13 . . 106.53(10) ?
    C15 C14 C13 . . 126.34(10) ?
    C16 C15 C14 . . 126.44(10) ?
    C16 C15 C33 . . 118.94(10) ?
    C14 C15 C33 . . 114.62(10) ?
    N4 C16 C15 . . 126.10(10) ?
    N4 C16 C17 . . 112.44(9) ?
    C15 C16 C17 . . 121.45(10) ?
    O1 C17 C16 . . 108.57(9) ?
    O1 C17 C18 . . 112.64(9) ?
    C16 C17 C18 . . 101.86(9) ?
    O1 C17 H17 . . 111.1 ?
    C16 C17 H17 . . 111.1 ?
    C18 C17 H17 . . 111.1 ?
    O2 C18 C19 . . 117.07(9) ?
    O2 C18 C17 . . 115.00(9) ?
    C19 C18 C17 . . 102.30(9) ?
    O2 C18 H18 . . 107.3 ?
    C19 C18 H18 . . 107.3 ?
    C17 C18 H18 . . 107.3 ?
    N4 C19 C20 . . 125.15(10) ?
    N4 C19 C18 . . 112.16(9) ?
    C20 C19 C18 . . 122.51(10) ?
    C19 C20 C1 . . 126.08(10) ?
    C19 C20 C39 . . 118.64(10) ?
    C1 C20 C39 . . 115.24(10) ?
    C26 C21 C22 . . 118.64(11) ?
    C26 C21 C5 . . 121.07(11) ?
    C22 C21 C5 . . 120.27(11) ?
    C23 C22 C21 . . 120.46(12) ?
    C23 C22 H22 . . 119.8 ?
    C21 C22 H22 . . 119.8 ?
    C24 C23 C22 . . 120.31(13) ?
    C24 C23 H23 . . 119.8 ?
    C22 C23 H23 . . 119.8 ?
    C25 C24 C23 . . 119.69(12) ?
    C25 C24 H24 . . 120.2 ?
    C23 C24 H24 . . 120.2 ?
    C24 C25 C26 . . 120.52(13) ?
    C24 C25 H25 . . 119.7 ?
    C26 C25 H25 . . 119.7 ?
    C25 C26 C21 . . 120.38(12) ?
    C25 C26 H26 . . 119.8 ?
    C21 C26 H26 . . 119.8 ?
    C28 C27 C32 . . 118.61(12) ?
    C28 C27 C10 . . 120.80(11) ?
    C32 C27 C10 . . 120.58(11) ?
    C29 C28 C27 . . 120.15(13) ?
    C29 C28 H28 . . 119.9 ?
    C27 C28 H28 . . 119.9 ?
    C30 C29 C28 . . 120.47(14) ?
    C30 C29 H29 . . 119.8 ?
    C28 C29 H29 . . 119.8 ?
    C31 C30 C29 . . 119.90(13) ?
    C31 C30 H30 . . 120.1 ?
    C29 C30 H30 . . 120.1 ?
    C30 C31 C32 . . 119.99(14) ?
    C30 C31 H31 . . 120.0 ?
    C32 C31 H31 . . 120.0 ?
    C31 C32 C27 . . 120.88(14) ?
    C31 C32 H32 . . 119.6 ?
    C27 C32 H32 . . 119.6 ?
    C34 C33 C38 . . 118.83(11) ?
    C34 C33 C15 . . 120.39(10) ?
    C38 C33 C15 . . 120.75(11) ?
    C33 C34 C35 . . 120.29(12) ?
    C33 C34 H34 . . 119.9 ?
    C35 C34 H34 . . 119.9 ?
    C36 C35 C34 . . 120.24(13) ?
    C36 C35 H35 . . 119.9 ?
    C34 C35 H35 . . 119.9 ?
    C37 C36 C35 . . 120.02(12) ?
    C37 C36 H36 . . 120.0 ?
    C35 C36 H36 . . 120.0 ?
    C36 C37 C38 . . 119.72(13) ?
    C36 C37 H37 . . 120.1 ?
    C38 C37 H37 . . 120.1 ?
    C37 C38 C33 . . 120.87(13) ?
    C37 C38 H38 . . 119.6 ?
    C33 C38 H38 . . 119.6 ?
    C40 C39 C44 . . 118.43(11) ?
    C40 C39 C20 . . 121.53(10) ?
    C44 C39 C20 . . 120.02(11) ?
    C39 C40 C41 . . 120.53(12) ?
    C39 C40 H40 . . 119.7 ?
    C41 C40 H40 . . 119.7 ?
    C42 C41 C40 . . 120.31(13) ?
    C42 C41 H41 . . 119.8 ?
    C40 C41 H41 . . 119.8 ?
    C43 C42 C41 . . 119.60(12) ?
    C43 C42 H42 . . 120.2 ?
    C41 C42 H42 . . 120.2 ?
    C42 C43 C44 . . 120.28(12) ?
    C42 C43 H43 . . 119.9 ?
    C44 C43 H43 . . 119.9 ?
    C43 C44 C39 . . 120.86(13) ?
    C43 C44 H44 . . 119.6 ?
    C39 C44 H44 . . 119.6 ?
    N5 C45 C46 . . 124.66(17) ?
    N5 C45 H45 . . 117.7 ?
    C46 C45 H45 . . 117.7 ?
    C45 C46 C47 . . 119.36(16) ?
    C45 C46 H46 . . 120.3 ?
    C47 C46 H46 . . 120.3 ?
    N6 C47 C46 . . 121.97(15) ?
    N6 C47 C48 . . 121.83(15) ?
    C46 C47 C48 . . 116.18(13) ?
    C49 C48 C47 . . 119.59(16) ?
    C49 C48 H48 . . 120.2 ?
    C47 C48 H48 . . 120.2 ?
    N5 C49 C48 . . 124.33(16) ?
    N5 C49 H49 . . 117.8 ?
    C48 C49 H49 . . 117.8 ?
    N6 C50 H50A . . 109.5 ?
    N6 C50 H50B . . 109.5 ?
    H50A C50 H50B . . 109.5 ?
    N6 C50 H50C . . 109.5 ?
    H50A C50 H50C . . 109.5 ?
    H50B C50 H50C . . 109.5 ?
    N6 C51 H51A . . 109.5 ?
    N6 C51 H51B . . 109.5 ?
    H51A C51 H51B . . 109.5 ?
    N6 C51 H51C . . 109.5 ?
    H51A C51 H51C . . 109.5 ?
    H51B C51 H51C . . 109.5 ?
loop_
    _geom_torsion_atom_site_label_1
    _geom_torsion_atom_site_label_2
    _geom_torsion_atom_site_label_3
    _geom_torsion_atom_site_label_4
    _geom_torsion_site_symmetry_1
    _geom_torsion_site_symmetry_2
    _geom_torsion_site_symmetry_3
    _geom_torsion_site_symmetry_4
    _geom_torsion
    _geom_torsion_publ_flag
    C4 N1 C1 C20 . . . . 176.83(11) ?
    C4 N1 C1 C2 . . . . -2.11(13) ?
    N1 C1 C2 C3 . . . . 1.49(14) ?
    C20 C1 C2 C3 . . . . -177.46(12) ?
    C1 C2 C3 C4 . . . . -0.35(15) ?
    C1 N1 C4 C5 . . . . -179.30(11) ?
    C1 N1 C4 C3 . . . . 1.91(13) ?
    C2 C3 C4 N1 . . . . -0.92(14) ?
    C2 C3 C4 C5 . . . . -179.68(12) ?
    N1 C4 C5 C6 . . . . -5.13(19) ?
    C3 C4 C5 C6 . . . . 173.41(12) ?
    N1 C4 C5 C21 . . . . 176.17(10) ?
    C3 C4 C5 C21 . . . . -5.30(18) ?
    C9 N2 C6 C5 . . . . -175.53(11) ?
    C9 N2 C6 C7 . . . . 2.71(12) ?
    C4 C5 C6 N2 . . . . -8.48(18) ?
    C21 C5 C6 N2 . . . . 170.23(10) ?
    C4 C5 C6 C7 . . . . 173.50(11) ?
    C21 C5 C6 C7 . . . . -7.80(16) ?
    N2 C6 C7 C8 . . . . -1.69(13) ?
    C5 C6 C7 C8 . . . . 176.58(11) ?
    C6 C7 C8 C9 . . . . -0.05(13) ?
    C6 N2 C9 C10 . . . . 176.68(11) ?
    C6 N2 C9 C8 . . . . -2.75(12) ?
    C7 C8 C9 N2 . . . . 1.78(13) ?
    C7 C8 C9 C10 . . . . -177.66(11) ?
    N2 C9 C10 C11 . . . . 9.00(19) ?
    C8 C9 C10 C11 . . . . -171.64(11) ?
    N2 C9 C10 C27 . . . . -171.86(11) ?
    C8 C9 C10 C27 . . . . 7.50(17) ?
    C14 N3 C11 C10 . . . . 174.45(11) ?
    C14 N3 C11 C12 . . . . -2.57(13) ?
    C9 C10 C11 N3 . . . . 5.97(19) ?
    C27 C10 C11 N3 . . . . -173.17(11) ?
    C9 C10 C11 C12 . . . . -177.67(12) ?
    C27 C10 C11 C12 . . . . 3.18(19) ?
    N3 C11 C12 C13 . . . . 1.97(14) ?
    C10 C11 C12 C13 . . . . -174.93(12) ?
    C11 C12 C13 C14 . . . . -0.69(15) ?
    C11 N3 C14 C15 . . . . -175.45(11) ?
    C11 N3 C14 C13 . . . . 2.16(13) ?
    C12 C13 C14 N3 . . . . -0.87(14) ?
    C12 C13 C14 C15 . . . . 176.76(12) ?
    N3 C14 C15 C16 . . . . -7.9(2) ?
    C13 C14 C15 C16 . . . . 174.91(12) ?
    N3 C14 C15 C33 . . . . 172.75(11) ?
    C13 C14 C15 C33 . . . . -4.41(17) ?
    C19 N4 C16 C15 . . . . -169.25(11) ?
    C19 N4 C16 C17 . . . . 9.77(12) ?
    C14 C15 C16 N4 . . . . -4.65(19) ?
    C33 C15 C16 N4 . . . . 174.64(10) ?
    C14 C15 C16 C17 . . . . 176.41(11) ?
    C33 C15 C16 C17 . . . . -4.31(16) ?
    N4 C16 C17 O1 . . . . 103.05(10) ?
    C15 C16 C17 O1 . . . . -77.88(13) ?
    N4 C16 C17 C18 . . . . -16.00(12) ?
    C15 C16 C17 C18 . . . . 163.07(10) ?
    O1 C17 C18 O2 . . . . 26.65(13) ?
    C16 C17 C18 O2 . . . . 142.76(9) ?
    O1 C17 C18 C19 . . . . -101.33(10) ?
    C16 C17 C18 C19 . . . . 14.78(10) ?
    C16 N4 C19 C20 . . . . 176.25(10) ?
    C16 N4 C19 C18 . . . . 1.12(12) ?
    O2 C18 C19 N4 . . . . -137.49(10) ?
    C17 C18 C19 N4 . . . . -10.83(12) ?
    O2 C18 C19 C20 . . . . 47.23(15) ?
    C17 C18 C19 C20 . . . . 173.89(10) ?
    N4 C19 C20 C1 . . . . 6.04(19) ?
    C18 C19 C20 C1 . . . . -179.31(11) ?
    N4 C19 C20 C39 . . . . -171.75(10) ?
    C18 C19 C20 C39 . . . . 2.90(16) ?
    N1 C1 C20 C19 . . . . 2.4(2) ?
    C2 C1 C20 C19 . . . . -178.88(12) ?
    N1 C1 C20 C39 . . . . -179.76(11) ?
    C2 C1 C20 C39 . . . . -1.02(18) ?
    C4 C5 C21 C26 . . . . -60.11(15) ?
    C6 C5 C21 C26 . . . . 121.08(12) ?
    C4 C5 C21 C22 . . . . 121.51(12) ?
    C6 C5 C21 C22 . . . . -57.30(15) ?
    C26 C21 C22 C23 . . . . -0.72(18) ?
    C5 C21 C22 C23 . . . . 177.70(11) ?
    C21 C22 C23 C24 . . . . 0.0(2) ?
    C22 C23 C24 C25 . . . . 0.6(2) ?
    C23 C24 C25 C26 . . . . -0.5(2) ?
    C24 C25 C26 C21 . . . . -0.30(18) ?
    C22 C21 C26 C25 . . . . 0.88(17) ?
    C5 C21 C26 C25 . . . . -177.52(10) ?
    C11 C10 C27 C28 . . . . -122.22(13) ?
    C9 C10 C27 C28 . . . . 58.57(16) ?
    C11 C10 C27 C32 . . . . 57.43(16) ?
    C9 C10 C27 C32 . . . . -121.78(13) ?
    C32 C27 C28 C29 . . . . -0.18(18) ?
    C10 C27 C28 C29 . . . . 179.47(11) ?
    C27 C28 C29 C30 . . . . -0.2(2) ?
    C28 C29 C30 C31 . . . . 0.3(2) ?
    C29 C30 C31 C32 . . . . -0.1(2) ?
    C30 C31 C32 C27 . . . . -0.3(2) ?
    C28 C27 C32 C31 . . . . 0.4(2) ?
    C10 C27 C32 C31 . . . . -179.25(13) ?
    C16 C15 C33 C34 . . . . 91.51(14) ?
    C14 C15 C33 C34 . . . . -89.12(14) ?
    C16 C15 C33 C38 . . . . -90.45(15) ?
    C14 C15 C33 C38 . . . . 88.92(14) ?
    C38 C33 C34 C35 . . . . -1.03(19) ?
    C15 C33 C34 C35 . . . . 177.04(12) ?
    C33 C34 C35 C36 . . . . -0.6(2) ?
    C34 C35 C36 C37 . . . . 1.5(2) ?
    C35 C36 C37 C38 . . . . -0.7(2) ?
    C36 C37 C38 C33 . . . . -0.9(2) ?
    C34 C33 C38 C37 . . . . 1.8(2) ?
    C15 C33 C38 C37 . . . . -176.26(12) ?
    C19 C20 C39 C40 . . . . -110.08(13) ?
    C1 C20 C39 C40 . . . . 71.89(14) ?
    C19 C20 C39 C44 . . . . 71.77(15) ?
    C1 C20 C39 C44 . . . . -106.26(13) ?
    C44 C39 C40 C41 . . . . 0.02(18) ?
    C20 C39 C40 C41 . . . . -178.16(11) ?
    C39 C40 C41 C42 . . . . 0.2(2) ?
    C40 C41 C42 C43 . . . . -0.4(2) ?
    C41 C42 C43 C44 . . . . 0.3(2) ?
    C42 C43 C44 C39 . . . . 0.0(2) ?
    C40 C39 C44 C43 . . . . -0.12(19) ?
    C20 C39 C44 C43 . . . . 178.09(12) ?
    C49 N5 C45 C46 . . . . -0.4(2) ?
    N5 C45 C46 C47 . . . . -0.6(2) ?
    C51 N6 C47 C46 . . . . 175.09(14) ?
    C50 N6 C47 C46 . . . . -8.1(2) ?
    C51 N6 C47 C48 . . . . -3.3(2) ?
    C50 N6 C47 C48 . . . . 173.57(13) ?
    C45 C46 C47 N6 . . . . -176.90(14) ?
    C45 C46 C47 C48 . . . . 1.6(2) ?
    N6 C47 C48 C49 . . . . 176.77(13) ?
    C46 C47 C48 C49 . . . . -1.7(2) ?
    C45 N5 C49 C48 . . . . 0.2(2) ?
    C47 C48 C49 N5 . . . . 0.9(2) ?
loop_
    _geom_hbond_atom_site_label_D
    _geom_hbond_atom_site_label_H
    _geom_hbond_atom_site_label_A
    _geom_hbond_site_symmetry_A
    _geom_hbond_distance_DH
    _geom_hbond_distance_HA
    _geom_hbond_distance_DA
    _geom_hbond_angle_DHA
    _geom_hbond_publ_flag
    O1 H1O N5 . 0.973(17) 1.727(17) 2.6968(14) 174.1(14) yes
    O2 H2O O1 2_666 0.927(17) 1.882(17) 2.7798(12) 162.5(14) yes
    N1 H1N N2 . 0.925(15) 2.346(15) 2.9064(13) 118.7(11) yes
    N1 H1N N4 . 0.925(15) 2.383(15) 2.9518(13) 119.6(11) yes
    N3 H3N N2 . 0.915(16) 2.292(16) 2.8868(13) 122.3(12) yes
    N3 H3N N4 . 0.915(16) 2.458(15) 2.9766(14) 116.1(12) yes
    C37 H37 O2 2_766 0.95 2.51 3.3840(16) 153.4 yes
    C38 H38 C48 2_766 0.95 2.77 3.6779(19) 160.5 yes
    C50 H50B N4 2_766 0.98 2.57 3.544(2) 171.1 yes
_shelx_space_group_comment
;
The symmetry employed for this shelxl refinement is uniquely defined
by the following loop, which should always be used as a source of
symmetry information in preference to the above space-group names.
They are only intended as comments.
;
_shelx_estimated_absorpt_T_min     0.979
_shelx_estimated_absorpt_T_max     0.988
_shelx_hkl_file
;
  -2   0   0 774.342 25.5559   3
  -2   0   0 763.593 25.8468   1
  -2   0   0 743.168 25.8469   1
   2   0   0 782.942 26.3250   1
   3   0   0 5416.14 180.017   1
  -4   0   0 790.569 26.4284   3
   4   0   0 754.901 26.2583   2
   4   0   0 800.889 28.1247   1
  -5   0   0 1191.51 41.0950   3
   5   0   0 1290.60 43.3184   1
   5   0   0 1190.74 40.9113   2
  -6   0   0 60.5834 4.15698   3
   6   0   0 66.1688 3.79338   2
   6   0   0 69.1613 6.16986   1
  -7   0   0 130.088 6.48278   3
   7   0   0 140.439 6.16740   2
   7   0   0 149.916 6.12582   2
   7   0   0 145.634 9.21514   1
  -8   0   0 -0.9725 3.02368   3
   8   0   0 -2.0252 3.40629   1
   8   0   0 -1.6758 2.02282   2
   8   0   0 -3.6127 2.09515   2
  -9   0   0 247.990 10.1195   3
   9   0   0 227.278 9.48467   2
   9   0   0 228.987 9.39439   2
   9   0   0 232.943 13.0595   1
 -10   0   0 329.094 13.7679   3
  10   0   0 332.459 12.8804   2
  10   0   0 346.130 12.9692   2
 -11   0   0 78.4848 6.90454   3
  11   0   0 99.1265 6.27612   2
  11   0   0 87.8873 5.83079   2
  12   0   0 10.0292 3.49558   2
  12   0   0 14.7567 3.20279   2
  13   0   0 0.81365 3.38099   2
  13   0   0 3.97888 3.15978   2
  14   0   0 90.8302 7.04006   2
  14  -1   0 -5.4576 3.70670   2
  13  -1   0 139.791 8.18023   2
  13  -1   0 126.947 7.75799   2
  12  -1   0 57.0991 5.66408   2
  12  -1   0 53.6180 4.84360   2
 -12   1   0 42.9154 5.96969   3
  11  -1   0 5.21126 3.07155   2
  11  -1   0 -1.3274 3.09257   2
 -11   1   0 4.19165 4.39781   3
  10  -1   0 -0.7025 2.86934   2
  10  -1   0 0.90664 2.63133   2
 -10   1   0 2.46028 4.04873   3
   9  -1   0 9.58403 2.77464   2
   9  -1   0 8.34973 2.67417   2
  -9   1   0 15.3371 3.88014   3
   8  -1   0 8.72682 2.48148   2
  -8   1   0 6.38059 3.24112   3
   7  -1   0 1.31095 2.06758   2
   7  -1   0 2.26710 3.51836   1
  -7   1   0 1.29856 2.75910   3
   6  -1   0 -0.3808 2.73917   1
   6  -1   0 -0.6021 1.84337   2
  -6   1   0 -1.7036 2.26939   3
   5  -1   0 142.400 5.93881   2
   5  -1   0 148.386 8.21998   1
  -5   1   0 142.611 6.13113   3
   4  -1   0 1.69914 2.45818   1
   4  -1   0 1.97693 1.65080   2
  -4   1   0 1.04436 1.92168   3
   3  -1   0 1799.53 60.0075   1
   3  -1   0 1767.15 59.9972   1
  -3   1   0 1642.11 58.9555   1
  -3   1   0 1850.99 59.0863   1
   2  -1   0 2907.72 96.0608   1
  -2   1   0 2846.68 95.7027   1
  -2   1   0 2859.47 95.7386   1
   1  -1   0 133.628 5.71772   1
  -1   1   0 119.485 4.43744   2
   1   1   0 251.565 8.37056   2
  -2  -1   0 673.495 22.5180   3
  -2  -1   0 673.216 23.8517   1
   2   1   0 672.542 24.0695   1
  -3  -1   0 1804.39 57.9420   1
  -3  -1   0 1668.70 56.6562   3
   3   1   0 1645.64 58.3571   1
  -4  -1   0 49.7890 3.07085   3
  -4  -1   0 49.2948 3.84154   1
   4   1   0 45.4775 5.04414   1
   4   1   0 44.0765 2.56864   2
  -5  -1   0 774.314 26.4539   3
   5   1   0 791.876 29.0865   1
   5   1   0 765.844 26.1436   2
  -6  -1   0 760.713 26.5319   3
   6   1   0 764.197 26.1796   2
   6   1   0 763.951 26.2137   2
   6   1   0 812.899 29.6225   1
  -7  -1   0 74.2214 4.70217   3
   7   1   0 80.1606 4.29905   2
   7   1   0 78.9988 4.18039   2
   7   1   0 78.3954 7.57918   1
  -8  -1   0 3.14031 3.12939   3
   8   1   0 -1.7042 2.04809   2
   8   1   0 -1.7202 3.78469   1
   8   1   0 0.39505 1.91164   2
  -9  -1   0 17.5544 3.93181   3
   9   1   0 18.0164 2.83452   2
   9   1   0 20.3058 2.71516   2
   9   1   0 16.5167 5.19639   1
  10   1   0 15.1582 4.96049   1
  10   1   0 16.4481 2.82774   2
  10   1   0 12.1876 2.90192   2
  11   1   0 112.833 6.49933   2
  11   1   0 110.522 6.33683   2
  12   1   0 4.34272 2.86921   2
  12   1   0 5.75751 3.11780   2
  13   1   0 1.24227 3.14710   2
  13   1   0 6.47641 3.05051   2
  14   1   0 8.87456 3.44162   2
  14  -2   0 31.8851 4.83652   2
  13  -2   0 -0.8602 3.79236   2
 -13   2   0 -6.9338 5.11659   3
  12  -2   0 1.36229 3.64445   2
  12  -2   0 0.53139 3.17252   2
 -12   2   0 -3.3816 4.72209   3
  11  -2   0 4.34099 3.60130   2
  11  -2   0 0.52706 2.91396   2
 -11   2   0 0.28236 4.42596   3
  10  -2   0 3.34294 2.94319   2
  10  -2   0 1.77890 3.16963   2
 -10   2   0 4.46003 4.13002   3
   9  -2   0 18.3099 3.25662   2
  -9   2   0 10.9876 3.99168   3
   8  -2   0 4.59872 2.58367   2
  -8   2   0 -0.5487 3.21712   3
   7  -2   0 44.3102 4.12163   2
  -7   2   0 50.2798 4.05201   3
   6  -2   0 36.9666 3.46162   2
  -6   2   0 37.6584 3.56988   3
   5  -2   0 956.848 31.8744   2
  -5   2   0 925.469 31.8962   3
   4  -2   0 316.536 13.6980   1
   4  -2   0 283.770 11.0987   2
  -4   2   0 311.006 11.2207   3
  -4   2   0 326.731 12.1534   1
  -4   2   0 324.385 12.1333   1
   3  -2   0 8105.61 272.558   1
  -3   2   0 8161.90 271.976   1
  -3   2   0 8307.53 271.960   1
   0  -2   0 88.7756 5.82710   1
   0   2   0 93.9956 3.45014   2
  -1  -2   0 18.0482 3.50993   1
   1   2   0 13.4984 1.17455   2
   1   2   0 6.85488 2.92871   1
   2   2   0 9999.99 332.319   1
  -3  -2   0 647.978 23.8409   1
   3   2   0 665.310 24.3573   1
   3   2   0 592.566 21.0864   2
  -4  -2   0 13.1137 3.37650   1
   4   2   0 13.4583 4.05529   1
   4   2   0 13.6886 1.32096   2
  -5  -2   0 13.8820 3.03944   1
   5   2   0 14.5319 1.54370   2
   5   2   0 9.85750 4.17885   1
   6   2   0 133.864 5.45240   2
   6   2   0 137.378 9.46388   1
   6   2   0 139.630 5.49694   2
   7   2   0 211.921 12.0209   1
   7   2   0 193.642 7.51628   2
   7   2   0 186.097 7.41744   2
   8   2   0 388.025 18.7749   1
   8   2   0 403.649 13.9804   2
   8   2   0 379.976 13.8865   2
   9   2   0 319.658 17.0317   1
   9   2   0 315.418 11.9518   2
   9   2   0 330.842 11.9290   2
  10   2   0 29.2371 2.99089   2
  10   2   0 10.0741 5.49685   1
  10   2   0 29.1295 3.04949   2
  11   2   0 123.423 6.65593   2
  11   2   0 146.561 6.71733   2
  11   2   0 130.150 11.2251   1
  12   2   0 0.79127 2.53086   2
  12   2   0 -1.0015 2.67813   2
  13   2   0 2.78438 2.90073   2
  13   2   0 6.57643 2.71510   2
  14   2   0 14.0080 3.14792   2
  14  -3   0 2.91375 4.31908   2
 -14   3   0 1.95263 5.73934   3
  13  -3   0 8.59118 4.19792   2
 -13   3   0 13.1745 5.61811   3
  12  -3   0 14.4250 4.22733   2
  12  -3   0 13.0352 3.75663   2
 -12   3   0 14.0462 5.47321   3
  11  -3   0 0.58039 2.93146   2
  11  -3   0 6.07265 3.73132   2
 -11   3   0 4.45822 4.62323   3
  10  -3   0 30.9601 3.96914   2
  10  -3   0 36.7456 3.84370   2
 -10   3   0 45.0936 5.29442   3
   9  -3   0 4.40473 3.16284   2
  -9   3   0 14.9123 3.97782   3
   8  -3   0 -0.8359 2.67854   2
  -8   3   0 2.91517 3.36125   3
   7  -3   0 284.624 11.1610   2
  -7   3   0 288.143 11.2882   3
   6  -3   0 12.3074 2.52704   2
  -6   3   0 6.05281 2.56424   3
   5  -3   0 868.331 29.4984   2
   5  -3   0 837.300 32.8531   1
  -5   3   0 878.537 30.6632   1
  -5   3   0 874.105 29.4861   3
  -5   3   0 862.296 30.6300   1
   4  -3   0 2870.64 99.8049   1
  -4   3   0 2912.17 98.7379   1
  -4   3   0 2939.78 98.7798   1
   3  -3   0 896.824 30.7539   2
   3  -3   0 901.288 33.9612   1
  -3   3   0 914.330 33.5091   1
  -3   3   0 934.125 30.7144   3
   2  -3   0 5762.70 194.884   1
  -2   3   0 5842.20 194.690   1
   1  -3   0 2095.82 72.7297   1
   0  -3   0 2511.89 86.9144   1
   0   3   0 2542.01 87.0147   1
  -1  -3   0 1207.79 44.1006   1
   1   3   0 1239.12 44.2765   1
  -2  -3   0 143.429 9.19228   1
  -2  -3   0 160.792 5.59354   2
   2   3   0 170.314 5.64054   2
   2   3   0 165.112 9.64308   1
  -3  -3   0 2331.51 80.3313   1
   3   3   0 2300.70 80.6666   1
  -4  -3   0 2591.64 88.2473   1
   4   3   0 2515.22 88.8884   1
  -5  -3   0 1902.52 64.3899   1
   5   3   0 1751.69 60.7987   2
   5   3   0 1855.20 65.6853   1
  -6  -3   0 42.3228 5.35820   1
   6   3   0 40.3071 5.99117   1
   6   3   0 37.0520 2.55268   2
   7   3   0 51.2533 3.20761   2
   7   3   0 42.3290 2.96982   2
   7   3   0 50.5563 7.16599   1
   8   3   0 620.578 27.7194   1
   8   3   0 636.273 21.8162   2
   8   3   0 650.372 21.8572   2
   9   3   0 354.248 12.7493   2
   9   3   0 361.424 19.0481   1
   9   3   0 342.734 12.6685   2
  10   3   0 11.2213 2.53203   2
  10   3   0 3.48100 5.34912   1
  10   3   0 18.1714 2.49460   2
  11   3   0 33.2499 7.04802   1
  11   3   0 33.7498 2.97682   2
  11   3   0 28.9900 3.01055   2
  12   3   0 23.3323 3.02359   2
  12   3   0 24.9291 2.78527   2
  12   3   0 30.8796 7.11934   1
  13   3   0 6.32129 2.35396   2
  13   3   0 1.86867 2.57494   2
  14   3   0 17.8060 2.83018   2
  14  -4   0 1.85745 4.72724   2
 -14   4   0 -0.1745 5.61108   3
  13  -4   0 0.54655 4.36245   2
 -13   4   0 3.94889 5.48585   3
  12  -4   0 1.58779 4.15661   2
 -12   4   0 7.48244 5.14850   3
  11  -4   0 15.4672 3.37193   2
  11  -4   0 10.4877 4.30409   2
 -11   4   0 11.8474 4.89992   3
  10  -4   0 53.0012 4.90690   2
 -10   4   0 55.9039 5.77912   3
   9  -4   0 29.1023 3.89964   2
  -9   4   0 33.3157 4.55201   3
   8  -4   0 6.49438 3.17646   2
  -8   4   0 14.6348 3.77085   3
   7  -4   0 48.6177 4.86670   2
  -7   4   0 58.9366 4.85104   3
   6  -4   0 161.043 11.3114   1
   6  -4   0 160.908 7.22429   2
  -6   4   0 164.893 8.01661   1
  -6   4   0 168.136 7.33523   3
  -6   4   0 160.574 7.91787   1
   5  -4   0 36.1195 6.01718   1
   5  -4   0 23.9300 3.06427   2
  -5   4   0 37.5438 4.89666   1
  -5   4   0 35.0077 4.76009   1
  -5   4   0 38.6358 3.62748   3
   4  -4   0 1534.04 52.4344   2
   4  -4   0 1555.45 56.8677   1
  -4   4   0 1599.45 55.9545   1
  -4   4   0 1574.40 55.7991   1
  -4   4   0 1560.63 52.3996   3
   3  -4   0 1711.49 59.8207   1
  -3   4   0 1726.77 59.3670   1
  -3   4   0 1606.79 55.3075   3
  -3   4   0 1596.62 55.3291   2
   2  -4   0 6170.17 208.278   1
   0  -4   0 1787.86 63.9549   1
   0   4   0 1793.64 63.9946   1
  -1  -4   0 6345.00 216.898   1
   1   4   0 6525.06 217.134   1
  -2  -4   0 53.9984 2.57583   2
  -2  -4   0 65.9716 7.44151   1
   2   4   0 62.1946 7.55661   1
   2   4   0 62.5189 2.61558   2
  -3  -4   0 911.562 35.3635   1
  -3  -4   0 888.333 30.2142   2
   3   4   0 911.465 30.2299   2
   3   4   0 932.625 35.8252   1
  -4  -4   0 310.984 15.6966   1
  -4  -4   0 293.106 10.1301   2
   4   4   0 286.161 16.0591   1
   4   4   0 298.349 10.1344   2
  -5  -4   0 284.268 14.1203   1
   5   4   0 255.323 14.4661   1
   5   4   0 239.585 8.81575   2
  -6  -4   0 3.82142 3.78009   1
   6   4   0 6.26838 4.90366   1
   6   4   0 3.69751 1.16778   2
  -7  -4   0 22.5922 4.25309   1
   7   4   0 26.1311 1.91245   2
   7   4   0 23.0595 6.33639   1
   8   4   0 639.531 28.4945   1
   8   4   0 608.555 21.2985   2
   8   4   0 629.448 21.2780   2
   9   4   0 2.91617 1.74110   2
   9   4   0 0.17181 1.82551   2
   9   4   0 0.42679 5.42931   1
  10   4   0 108.531 11.7309   1
  10   4   0 104.669 5.19097   2
  10   4   0 108.692 5.08583   2
  11   4   0 10.5855 2.11744   2
  11   4   0 21.1736 7.16836   1
  11   4   0 13.6833 2.36519   2
  12   4   0 42.6625 3.83885   2
  12   4   0 22.3233 7.67462   1
  12   4   0 37.4691 3.59292   2
  13   4   0 38.8779 3.43899   2
  13   4   0 38.2676 3.77565   2
  14   4   0 -6.3811 2.82345   2
  14  -5   0 -3.3482 4.88290   2
 -14   5   0 0.63370 5.72605   3
  13  -5   0 24.4094 5.35101   2
 -13   5   0 6.27328 5.60434   3
  12  -5   0 31.2903 5.19237   2
 -12   5   0 20.4203 5.78614   3
  11  -5   0 6.96207 4.26693   2
 -11   5   0 3.37647 4.78215   3
  10  -5   0 1.53937 4.00615   2
 -10   5   0 -2.6314 4.16119   3
   9  -5   0 24.5401 3.96594   2
  -9   5   0 31.0075 4.68166   3
   8  -5   0 9.19455 3.47122   2
  -8   5   0 -2.4858 3.41316   3
   7  -5   0 -1.0935 3.06639   2
   7  -5   0 8.53130 5.60525   1
  -7   5   0 -2.6481 3.24474   3
   6  -5   0 420.463 16.1139   2
   6  -5   0 441.712 21.4645   1
  -6   5   0 427.948 18.6913   1
  -6   5   0 464.678 18.9179   1
  -6   5   0 451.107 16.0560   3
   5  -5   0 2723.37 91.6018   2
   5  -5   0 2700.08 97.1350   1
  -5   5   0 2719.69 95.4348   1
  -5   5   0 2735.17 91.5684   3
  -5   5   0 2861.91 95.7255   1
   4  -5   0 1799.88 70.0249   1
   4  -5   0 2054.95 64.9392   2
  -4   5   0 1904.87 69.3905   1
  -4   5   0 1985.00 64.8613   3
   3  -5   0 -0.5613 2.42894   2
   3  -5   0 0.71416 4.87689   1
  -3   5   0 -0.7164 2.44603   3
  -3   5   0 1.93419 2.17632   2
  -3   5   0 2.80197 4.76340   1
   2  -5   0 121.421 10.3488   1
   2  -5   0 132.431 5.82590   2
  -2   5   0 133.660 5.71369   3
  -2   5   0 144.455 5.81798   2
   1  -5   0 1105.89 38.8537   2
   1  -5   0 1188.96 44.5176   1
  -1   5   0 1185.19 44.4214   1
  -1   5   0 1170.44 38.8754   2
   0  -5   0 20.2442 5.68485   1
  -1  -5   0 684.824 27.3586   1
  -1  -5   0 591.050 21.0678   2
   1   5   0 609.898 21.0734   2
   1   5   0 637.057 27.2610   1
  -2  -5   0 171.144 6.25402   2
  -2  -5   0 187.799 12.2100   1
   2   5   0 177.574 12.2605   1
   2   5   0 167.284 6.24940   2
  -3  -5   0 3437.93 120.326   1
   3   5   0 3471.03 120.770   1
  -4  -5   0 148.430 10.9854   1
  -4  -5   0 127.313 4.68870   2
   4   5   0 127.615 11.6146   1
   4   5   0 122.429 4.73944   2
  -5  -5   0 119.932 10.1056   1
   5   5   0 106.564 10.6411   1
   5   5   0 109.042 4.17884   2
  -6  -5   0 203.963 12.6622   1
   6   5   0 192.585 14.2450   1
   6   5   0 198.243 7.05985   2
  -7  -5   0 524.571 22.5883   1
   7   5   0 553.382 25.8232   1
   7   5   0 472.704 17.2325   2
  -8  -5   0 135.134 8.73359   1
   8   5   0 122.498 5.22297   2
   8   5   0 136.234 5.17144   2
   8   5   0 105.329 12.5357   1
   9   5   0 8.51193 6.20055   1
   9   5   0 0.48074 1.58601   2
  10   5   0 2.43699 1.55425   2
  10   5   0 7.00389 6.81015   1
  10   5   0 2.70798 1.71459   2
  11   5   0 7.31488 1.68404   2
  11   5   0 1.77300 6.47817   1
  11   5   0 6.54990 1.82117   2
  12   5   0 -0.0431 1.65860   2
  12   5   0 1.39059 1.54774   2
  12   5   0 1.54076 6.66237   1
  13   5   0 13.2615 1.41959   2
  13   5   0 12.6301 1.52020   2
  13  -6   0 -6.5101 4.72035   2
 -13   6   0 -2.4838 5.50904   3
  12  -6   0 1.98164 4.75688   2
 -12   6   0 2.39799 5.27362   3
  11  -6   0 -1.1178 4.43604   2
 -11   6   0 -3.5350 4.70162   3
  10  -6   0 1.55393 4.16305   2
 -10   6   0 -3.4364 4.34293   3
   9  -6   0 38.8304 4.66963   2
  -9   6   0 50.2621 5.38392   3
   8  -6   0 20.5225 3.99213   2
   8  -6   0 24.9091 7.40734   1
  -8   6   0 24.8205 4.27082   3
   7  -6   0 571.692 27.8574   1
   7  -6   0 630.626 21.5994   2
  -7   6   0 600.324 21.4936   3
  -7   6   0 573.272 23.6116   1
  -7   6   0 591.746 23.8068   1
   6  -6   0 106.025 11.3158   1
   6  -6   0 109.972 6.64554   2
  -6   6   0 107.637 9.43470   1
  -6   6   0 110.039 9.96551   1
  -6   6   0 112.012 6.07902   3
   5  -6   0 979.753 32.2257   2
   5  -6   0 1000.00 39.1539   1
  -5   6   0 959.682 32.0740   3
  -5   6   0 793.519 36.3658   1
   4  -6   0 810.616 28.0821   2
   4  -6   0 795.960 34.4403   1
  -4   6   0 850.424 33.9959   1
  -4   6   0 800.259 27.9312   3
   3  -6   0 801.233 34.7281   1
   3  -6   0 856.386 28.7555   2
  -3   6   0 783.261 34.1825   1
  -3   6   0 876.584 28.6183   3
  -3   6   0 854.586 28.6741   2
   2  -6   0 141.202 6.14172   2
   2  -6   0 133.864 12.5995   1
  -2   6   0 145.611 6.05179   2
  -2   6   0 90.3876 12.4314   1
  -2   6   0 136.306 5.87484   3
   1  -6   0 345.756 18.5573   1
   1  -6   0 318.877 12.0051   2
  -1   6   0 331.853 11.9538   2
  -1   6   0 353.006 18.4466   1
   0  -6   0 203.365 7.76898   2
   0  -6   0 209.598 14.3766   1
   0   6   0 219.471 14.3552   1
   0   6   0 204.598 7.78612   2
  -1  -6   0 1267.50 48.6634   1
   1   6   0 1271.30 48.8229   1
   1   6   0 1210.36 41.6115   2
  -2  -6   0 246.542 15.2615   1
  -2  -6   0 232.391 8.52790   2
   2   6   0 263.582 16.6839   1
   2   6   0 230.590 8.50544   2
  -3  -6   0 136.729 5.02472   2
  -3  -6   0 120.659 11.2674   1
   3   6   0 132.153 5.07388   2
   3   6   0 139.357 12.0503   1
  -4  -6   0 11.8051 5.81940   1
  -4  -6   0 16.5230 1.30576   2
   4   6   0 21.0324 6.88934   1
   4   6   0 15.7603 1.35451   2
  -5  -6   0 1.98436 4.78000   1
  -5  -6   0 -0.1078 0.97121   2
   5   6   0 1.54933 1.04478   2
   5   6   0 -2.0494 5.16262   1
  -6  -6   0 485.928 23.0059   1
   6   6   0 463.188 16.0724   2
   6   6   0 488.445 24.6403   1
  -7  -6   0 662.991 28.0062   1
   7   6   0 601.185 29.8266   1
   7   6   0 599.111 20.7665   2
  -8  -6   0 -1.0933 4.04937   1
   8   6   0 2.74926 1.27135   2
   8   6   0 -0.0600 6.15478   1
   8   6   0 -0.4209 1.24473   2
  -9  -6   0 3.81096 2.80122   1
   9   6   0 -0.4255 1.18617   2
   9   6   0 -3.6188 6.30068   1
   9   6   0 1.20878 1.30414   2
  10   6   0 107.598 4.45134   2
  10   6   0 109.494 4.39296   2
  10   6   0 137.516 14.7053   1
  11   6   0 4.86460 7.48020   1
  11   6   0 5.16060 1.18787   2
  11   6   0 4.70561 1.16071   2
  12   6   0 7.07512 7.40105   1
  13  -7   0 8.33324 5.62625   2
 -13   7   0 8.74920 6.03770   3
  12  -7   0 14.3104 5.21056   2
 -12   7   0 22.2041 5.80441   3
  11  -7   0 35.9195 5.59770   2
 -11   7   0 26.5507 5.61658   3
  10  -7   0 12.8485 4.62364   2
 -10   7   0 25.0885 5.16187   3
   9  -7   0 7.34001 4.14388   2
  -9   7   0 3.40227 4.33303   3
   8  -7   0 2.95433 6.37997   1
   8  -7   0 0.15259 3.77877   2
  -8   7   0 5.24776 3.91681   3
  -8   7   0 -0.5416 2.86741   1
  -8   7   0 -3.5831 2.46950   1
   7  -7   0 352.976 13.9709   2
   7  -7   0 333.813 20.3792   1
  -7   7   0 318.109 16.9353   1
  -7   7   0 334.991 17.2090   1
  -7   7   0 360.336 13.6654   3
   6  -7   0 13.0442 3.66291   2
   6  -7   0 15.8152 7.14047   1
  -6   7   0 7.26586 5.33800   1
  -6   7   0 -0.3644 5.38955   1
  -6   7   0 8.19251 3.56141   3
   5  -7   0 4.27904 3.18700   2
   5  -7   0 9.76652 6.39613   1
  -5   7   0 5.68075 3.05557   3
  -5   7   0 1.43252 5.30347   1
   4  -7   0 449.497 23.7736   1
   4  -7   0 484.971 17.2540   2
  -4   7   0 481.030 17.0967   3
  -4   7   0 489.277 23.7723   1
   3  -7   0 373.201 20.4354   1
   3  -7   0 373.396 13.5993   2
  -3   7   0 364.358 13.4480   2
  -3   7   0 363.381 13.4102   3
   2  -7   0 27.9317 7.35245   1
   2  -7   0 47.2543 4.20227   2
  -2   7   0 37.2159 3.62510   3
  -2   7   0 41.7775 3.21445   2
  -2   7   0 38.1007 8.08470   1
   1  -7   0 4.68658 5.93197   1
   1  -7   0 3.68538 2.25149   2
  -1   7   0 7.08785 2.23873   2
  -1   7   0 2.59850 5.46049   1
   0  -7   0 111.526 5.24797   2
   0  -7   0 118.719 12.1700   1
   0   7   0 133.731 12.3318   1
   0   7   0 108.176 5.09295   2
  -1  -7   0 1066.12 36.8571   2
  -1  -7   0 1074.14 44.7252   1
   1   7   0 1097.85 36.8648   2
   1   7   0 1168.43 45.4644   1
  -2  -7   0 2214.44 82.8148   1
   2   7   0 2286.13 83.3058   1
  -3  -7   0 614.028 28.1049   1
  -3  -7   0 573.077 19.8542   2
   3   7   0 606.311 28.4359   1
   3   7   0 573.602 19.8668   2
  -4  -7   0 6.75505 1.21346   2
  -4  -7   0 10.8376 6.21690   1
   4   7   0 7.16464 1.25485   2
   4   7   0 5.47031 5.57848   1
  -5  -7   0 130.729 12.3809   1
  -5  -7   0 131.641 4.87865   2
   5   7   0 123.559 13.5757   1
   5   7   0 129.667 4.90027   2
  -6  -7   0 245.367 16.1391   1
   6   7   0 235.507 17.3916   1
   6   7   0 220.308 7.97854   2
  -7  -7   0 250.670 16.6400   1
   7   7   0 260.362 18.5543   1
   7   7   0 244.128 8.61988   2
  -8  -7   0 112.177 10.9868   1
   8   7   0 106.971 3.98757   2
   8   7   0 104.808 13.3700   1
   8   7   0 101.049 3.94640   2
  -9  -7   0 4.10493 4.33311   1
   9   7   0 1.00826 0.74815   2
   9   7   0 0.95611 0.78451   2
   9   7   0 -2.7945 6.79075   1
  10   7   0 -0.6649 7.52986   1
  11   7   0 2.95123 7.58796   1
  13  -8   0 4.25895 5.37758   2
 -13   8   0 -2.2179 5.61570   3
  12  -8   0 -5.9411 5.03689   2
 -12   8   0 0.56322 5.45115   3
  11  -8   0 4.51603 4.91483   2
 -11   8   0 0.19637 5.16940   3
  10  -8   0 49.9268 5.72704   2
 -10   8   0 26.8984 5.45450   3
   9  -8   0 158.874 9.40426   2
   9  -8   0 199.606 16.9516   1
  -9   8   0 168.623 9.19038   3
   8  -8   0 21.4668 8.14753   1
   8  -8   0 14.2674 4.34517   2
  -8   8   0 12.9561 4.83328   1
  -8   8   0 18.6873 4.64895   3
  -8   8   0 18.4692 5.06814   1
   7  -8   0 91.4560 7.40182   2
   7  -8   0 71.9815 11.5586   1
  -7   8   0 97.9765 6.50491   3
  -7   8   0 91.6521 10.5074   1
  -7   8   0 80.1311 10.2149   1
   6  -8   0 189.510 16.6159   1
   6  -8   0 218.116 9.89380   2
  -6   8   0 200.094 15.1968   1
  -6   8   0 216.291 9.50437   3
  -6   8   0 192.725 14.5666   1
   5  -8   0 18.3770 3.60544   2
   5  -8   0 16.6192 7.65652   1
  -5   8   0 25.1767 7.39309   1
  -5   8   0 15.3917 3.51721   3
   4  -8   0 139.505 7.17664   2
   4  -8   0 129.973 13.1005   1
  -4   8   0 147.709 6.85013   3
  -4   8   0 135.266 13.0728   1
   3  -8   0 22.9569 7.85788   1
   3  -8   0 20.8855 3.08245   2
  -3   8   0 12.2543 2.76295   2
  -3   8   0 24.6432 3.13166   3
   2  -8   0 56.9772 4.39835   2
   2  -8   0 50.4739 9.17985   1
  -2   8   0 52.7616 4.10723   3
  -2   8   0 49.5290 8.69963   1
  -2   8   0 55.7865 4.24536   2
   1  -8   0 0.32384 2.28471   2
   1  -8   0 -6.8884 6.12070   1
  -1   8   0 0.63176 2.15469   2
  -1   8   0 -1.3215 5.74821   1
   0  -8   0 1.56811 6.19198   1
   0  -8   0 2.81000 2.15503   2
   0   8   0 5.79880 2.06510   2
   0   8   0 0.43896 6.05117   1
  -1  -8   0 141.089 13.7371   1
  -1  -8   0 145.901 6.04354   2
   1   8   0 121.326 13.2153   1
   1   8   0 138.365 5.87958   2
  -2  -8   0 260.468 9.50070   2
  -2  -8   0 255.739 17.6016   1
   2   8   0 256.422 9.45198   2
   2   8   0 278.109 18.2598   1
  -3  -8   0 123.186 4.93742   2
  -3  -8   0 122.945 12.6195   1
   3   8   0 139.116 13.4757   1
   3   8   0 112.886 4.89732   2
  -4  -8   0 23.4175 7.56845   1
  -4  -8   0 23.5076 2.20503   2
   4   8   0 29.1723 8.56631   1
   4   8   0 20.3425 1.72498   2
  -5  -8   0 2.64318 1.25104   2
  -5  -8   0 3.56411 5.73979   1
   5   8   0 4.55296 7.22120   1
   5   8   0 4.68699 1.25906   2
  -6  -8   0 585.037 28.6929   1
   6   8   0 571.676 29.7217   1
   6   8   0 552.746 19.0240   2
  -7  -8   0 24.4031 7.53027   1
   7   8   0 21.3974 1.65130   2
   7   8   0 19.3517 8.83262   1
  -8  -8   0 45.2121 8.32578   1
   8   8   0 47.3357 10.6457   1
  -9  -8   0 -0.4907 4.76623   1
   9   8   0 5.36104 7.59089   1
 -10  -8   0 11.3274 3.69009   1
  10   8   0 24.1426 9.62560   1
  11   8   0 8.36536 9.20944   1
  13  -9   0 -0.5708 5.66479   2
 -13   9   0 -0.0585 5.94804   3
  12  -9   0 -0.5460 5.51135   2
 -12   9   0 5.77393 5.53749   3
  11  -9   0 14.6020 5.49832   2
 -11   9   0 16.8181 5.68011   3
  10  -9   0 -1.7792 4.86123   2
 -10   9   0 -2.9889 4.71596   3
   9  -9   0 48.9729 11.1234   1
   9  -9   0 77.8136 7.50479   2
  -9   9   0 47.3761 6.05089   3
   8  -9   0 151.008 9.20362   2
   8  -9   0 144.195 16.8013   1
  -8   9   0 135.981 11.8044   1
  -8   9   0 152.471 12.1166   1
  -8   9   0 149.488 8.44043   3
   7  -9   0 -0.0688 4.00970   2
   7  -9   0 -3.1904 7.02046   1
  -7   9   0 4.88369 5.73975   1
  -7   9   0 -1.7695 3.86476   3
  -7   9   0 2.83484 6.13929   1
   6  -9   0 286.629 20.7114   1
   6  -9   0 309.619 12.4955   2
  -6   9   0 256.147 18.8991   1
  -6   9   0 280.186 11.9803   3
   5  -9   0 4.36894 3.61924   2
   5  -9   0 5.63313 7.51318   1
  -5   9   0 4.36363 6.43638   1
  -5   9   0 -0.6018 3.31639   3
   4  -9   0 310.907 20.4284   1
   4  -9   0 293.735 11.8889   2
  -4   9   0 282.919 19.3066   1
  -4   9   0 301.478 11.7747   3
   3  -9   0 379.925 14.0555   2
   3  -9   0 378.552 22.6427   1
  -3   9   0 372.908 13.8626   3
  -3   9   0 360.154 13.9064   2
   2  -9   0 124.780 6.44585   2
   2  -9   0 119.691 13.6362   1
  -2   9   0 126.425 6.05551   2
  -2   9   0 126.359 6.11152   3
  -2   9   0 107.169 12.7105   1
   1  -9   0 459.512 16.0884   2
   1  -9   0 411.479 24.7307   1
  -1   9   0 439.540 16.0339   2
  -1   9   0 479.119 25.3029   1
   0  -9   0 -0.2521 2.24627   2
   0  -9   0 9.31781 6.95580   1
   0   9   0 2.31119 2.09707   2
   0   9   0 10.8589 7.17283   1
  -1  -9   0 17.0428 2.32280   2
  -1  -9   0 9.00839 6.97015   1
   1   9   0 20.9764 7.91023   1
   1   9   0 19.8107 2.32948   2
  -2  -9   0 163.438 14.9701   1
  -2  -9   0 148.148 6.24641   2
   2   9   0 141.553 6.11391   2
   2   9   0 164.887 15.2681   1
  -3  -9   0 3.02364 1.69348   2
  -3  -9   0 10.3771 6.65726   1
   3   9   0 2.29839 1.58616   2
   3   9   0 3.86912 6.73921   1
  -4  -9   0 28.8642 2.63215   2
  -4  -9   0 25.6697 8.06911   1
   4   9   0 26.7982 8.72953   1
   4   9   0 29.1565 2.61183   2
  -5  -9   0 1998.52 76.2006   1
  -5  -9   0 1931.85 64.6550   2
   5   9   0 1828.77 64.6365   2
   5   9   0 2072.37 78.1579   1
  -6  -9   0 192.773 16.6120   1
  -6  -9   0 162.820 6.17266   2
   6   9   0 171.002 6.16689   2
   6   9   0 160.731 17.6868   1
  -7  -9   0 158.726 15.5990   1
   7   9   0 147.401 5.25526   2
   7   9   0 168.678 17.5443   1
  -8  -9   0 37.1968 8.28176   1
   8   9   0 55.0948 11.5404   1
  -9  -9   0 53.3859 8.80717   1
   9   9   0 56.3446 12.2892   1
 -10  -9   0 63.4869 7.88791   1
  10   9   0 62.2153 13.6503   1
  11   9   0 17.1615 10.9673   1
  12 -10   0 9.45150 5.82174   2
 -12  10   0 12.4249 5.87330   3
  11 -10   0 50.9262 6.51482   2
 -11  10   0 34.6855 6.24595   3
  10 -10   0 6.16457 5.23538   2
 -10  10   0 -7.0738 4.89041   3
   9 -10   0 -2.2396 4.94664   2
   9 -10   0 -2.3305 8.56870   1
  -9  10   0 -1.0493 4.97374   3
  -9  10   0 -0.3380 4.15145   1
  -9  10   0 -7.5002 3.74375   1
   8 -10   0 59.8922 6.00306   2
   8 -10   0 58.8757 11.7673   1
  -8  10   0 52.1013 8.58132   1
  -8  10   0 50.7886 8.53836   1
  -8  10   0 34.9049 5.58638   3
   7 -10   0 294.224 12.7554   2
   7 -10   0 297.177 22.5768   1
  -7  10   0 268.669 18.9207   1
  -7  10   0 285.059 12.3396   3
  -7  10   0 290.985 19.2964   1
   6 -10   0 141.784 16.4144   1
   6 -10   0 131.387 8.21524   2
  -6  10   0 137.337 14.6777   1
  -6  10   0 143.546 8.01955   3
   5 -10   0 21.7462 9.57665   1
   5 -10   0 21.5060 4.33789   2
  -5  10   0 31.4918 8.60657   1
  -5  10   0 31.7615 4.41763   3
   4 -10   0 56.9576 4.80228   2
   4 -10   0 63.9112 11.9051   1
  -4  10   0 68.2636 5.33643   3
  -4  10   0 41.8795 8.95432   1
   3 -10   0 78.4723 12.1629   1
   3 -10   0 89.1396 6.25066   2
  -3  10   0 79.3103 12.4237   1
  -3  10   0 87.9003 5.74462   3
  -3  10   0 76.4192 5.58156   2
   2 -10   0 91.4306 5.74421   2
   2 -10   0 94.1152 12.8125   1
  -2  10   0 92.5510 13.1022   1
  -2  10   0 81.6058 5.42697   2
  -2  10   0 102.369 5.59238   3
   1 -10   0 -5.6810 6.15314   1
   1 -10   0 2.60933 2.69632   2
  -1  10   0 -3.5198 2.32785   2
  -1  10   0 0.09760 6.97652   1
   0 -10   0 606.447 32.7471   1
   0 -10   0 643.636 22.5710   2
   0  10   0 668.340 33.3670   1
   0  10   0 659.851 22.5393   2
  -1 -10   0 29.5865 9.34696   1
  -1 -10   0 39.4796 3.99019   2
   1  10   0 31.6453 9.16049   1
   1  10   0 31.4513 2.88398   2
  -2 -10   0 359.519 23.3153   1
  -2 -10   0 356.395 13.0289   2
   2  10   0 367.393 12.9821   2
   2  10   0 350.997 23.5768   1
  -3 -10   0 193.092 7.75767   2
  -3 -10   0 184.270 17.0070   1
   3  10   0 209.517 7.72571   2
   3  10   0 194.920 18.7150   1
  -4 -10   0 262.118 9.36415   2
  -4 -10   0 258.424 20.6426   1
   4  10   0 243.625 9.33287   2
   4  10   0 267.091 20.8067   1
  -5 -10   0 40.6543 2.88770   2
  -5 -10   0 28.0957 9.73588   1
   5  10   0 33.6612 11.3447   1
   5  10   0 38.0375 2.95071   2
  -6 -10   0 95.1893 4.01450   2
  -6 -10   0 104.835 13.3919   1
   6  10   0 93.4580 14.5137   1
   6  10   0 95.6093 4.02148   2
  -7 -10   0 10.8670 7.56549   1
   7  10   0 1.26024 8.71160   1
  -8 -10   0 118.268 14.1229   1
   8  10   0 101.091 15.6506   1
  -9 -10   0 3.73420 6.41503   1
   9  10   0 5.34478 9.37388   1
 -10 -10   0 21.7117 7.00219   1
  10  10   0 29.0012 11.9088   1
  12 -11   0 20.5580 6.30120   2
 -12  11   0 17.1906 6.15327   3
  11 -11   0 5.76562 5.61973   2
 -11  11   0 -4.4311 5.22573   3
  10 -11   0 94.0763 9.48120   2
 -10  11   0 111.501 8.36731   3
   9 -11   0 6.18139 5.28344   2
   9 -11   0 2.74535 9.65410   1
  -9  11   0 -0.6479 5.16919   1
  -9  11   0 0.97339 5.13339   3
  -9  11   0 2.12060 5.27998   1
   8 -11   0 -1.6101 4.92088   2
   8 -11   0 -2.2261 8.13196   1
  -8  11   0 5.15084 4.71942   3
  -8  11   0 1.58007 6.07885   1
  -8  11   0 8.19971 6.85039   1
   7 -11   0 56.1069 5.75073   2
   7 -11   0 35.2711 11.2858   1
  -7  11   0 43.8220 9.95232   1
  -7  11   0 47.5427 5.45566   3
  -7  11   0 34.0559 8.94336   1
   6 -11   0 11.0155 4.47921   2
   6 -11   0 3.52254 8.49628   1
  -6  11   0 7.32862 4.23399   3
  -6  11   0 5.32562 7.68072   1
   5 -11   0 225.039 10.5777   2
   5 -11   0 196.694 18.7042   1
  -5  11   0 228.567 19.3488   1
  -5  11   0 209.858 9.92043   3
   4 -11   0 -1.3425 7.07162   1
   4 -11   0 5.44951 3.79794   2
  -4  11   0 1.17392 2.51008   1
  -4  11   0 5.42691 3.63920   3
   3 -11   0 0.51443 3.50814   2
   3 -11   0 0.68209 7.63007   1
  -3  11   0 1.05274 7.02712   1
  -3  11   0 2.01428 3.05070   2
  -3  11   0 2.17834 3.58790   3
   2 -11   0 234.075 21.0249   1
   2 -11   0 264.212 10.9415   2
  -2  11   0 261.297 10.6377   2
  -2  11   0 241.585 20.0506   1
  -2  11   0 253.928 10.5300   3
   1 -11   0 305.136 23.3027   1
   1 -11   0 326.836 12.7461   2
  -1  11   0 335.557 23.3074   1
  -1  11   0 334.604 12.5516   2
   0 -11   0 542.897 31.5858   1
   0 -11   0 584.267 20.4904   2
   0  11   0 579.852 32.1487   1
   0  11   0 582.529 20.4230   2
  -1 -11   0 219.826 21.2297   1
  -1 -11   0 290.814 10.6663   2
   1  11   0 292.132 21.9569   1
   1  11   0 255.175 10.3151   2
  -2 -11   0 132.811 16.0327   1
  -2 -11   0 138.274 6.56081   2
   2  11   0 130.485 6.22923   2
   2  11   0 196.610 19.5864   1
  -3 -11   0 343.265 23.9818   1
  -3 -11   0 364.293 12.8495   2
   3  11   0 392.850 26.6009   1
   3  11   0 336.964 12.7643   2
  -4 -11   0 -3.1017 7.03353   1
  -4 -11   0 9.82917 2.00495   2
   4  11   0 7.36067 1.92739   2
   4  11   0 19.7133 9.98117   1
  -5 -11   0 39.4814 3.07621   2
  -5 -11   0 31.2896 10.4985   1
   5  11   0 36.7153 10.9245   1
   5  11   0 41.3228 3.10210   2
  -6 -11   0 13.1714 1.56733   2
  -6 -11   0 2.88191 7.27539   1
   6  11   0 8.77346 1.50797   2
   6  11   0 16.8171 10.0936   1
  -7 -11   0 47.0732 10.7693   1
   7  11   0 43.0510 12.1440   1
  -8 -11   0 11.0265 7.50323   1
   8  11   0 12.8452 10.0469   1
  -9 -11   0 1.97625 6.61280   1
   9  11   0 14.1664 10.8209   1
 -10 -11   0 7.72317 6.64052   1
  10  11   0 3.55664 10.2637   1
  11 -12   0 4.74950 5.83802   2
 -11  12   0 -0.2603 5.33031   3
  10 -12   0 -0.2405 5.48605   2
  10 -12   0 -7.6619 9.72070   1
 -10  12   0 -1.6004 5.20755   3
   9 -12   0 41.9035 6.36162   2
   9 -12   0 60.1500 13.7219   1
  -9  12   0 46.2713 8.37132   1
  -9  12   0 40.8619 8.14357   1
  -9  12   0 46.6995 6.16870   3
   8 -12   0 19.5378 10.3991   1
   8 -12   0 31.0199 5.64147   2
  -8  12   0 20.7389 5.12718   3
  -8  12   0 9.52368 7.24264   1
  -8  12   0 14.0998 7.44657   1
   7 -12   0 23.5330 10.2907   1
   7 -12   0 26.6851 5.35474   2
  -7  12   0 14.4506 4.94966   3
  -7  12   0 12.7302 8.76370   1
   6 -12   0 7.97430 4.47312   2
   6 -12   0 -6.4711 7.95516   1
  -6  12   0 3.31051 4.55921   3
  -6  12   0 6.31873 7.85931   1
   5 -12   0 -2.1835 8.83152   1
   5 -12   0 -6.3735 3.99055   2
  -5  12   0 8.39692 8.50334   1
  -5  12   0 -3.5044 4.10835   3
   4 -12   0 5.42618 4.01163   2
   4 -12   0 12.2839 9.20600   1
  -4  12   0 15.4240 4.29704   3
   3 -12   0 27.2602 10.3407   1
   3 -12   0 46.3114 4.79490   2
  -3  12   0 41.8432 11.7335   1
  -3  12   0 57.6370 5.04591   3
   2 -12   0 172.875 8.22783   2
   2 -12   0 136.036 17.3763   1
  -2  12   0 142.791 7.83615   2
  -2  12   0 164.218 7.93389   3
  -2  12   0 131.767 16.6576   1
   1 -12   0 0.78249 8.04036   1
   1 -12   0 2.99054 3.27146   2
  -1  12   0 -2.0549 7.97357   1
  -1  12   0 -0.2512 2.80082   2
   0 -12   0 15.8996 9.50692   1
   0 -12   0 8.78127 3.33112   2
   0  12   0 2.07695 2.85711   2
   0  12   0 5.58643 8.80626   1
  -1 -12   0 604.150 20.0781   2
  -1 -12   0 543.927 32.4120   1
   1  12   0 521.099 19.8197   2
   1  12   0 558.262 33.4632   1
  -2 -12   0 24.9840 3.16327   2
  -2 -12   0 26.6542 10.2806   1
   2  12   0 27.9260 10.5183   1
   2  12   0 30.9542 3.07431   2
  -3 -12   0 154.588 17.6362   1
  -3 -12   0 148.455 7.21311   2
   3  12   0 184.104 7.20172   2
   3  12   0 180.299 19.1596   1
  -4 -12   0 86.9169 4.79099   2
  -4 -12   0 95.8980 14.9356   1
   4  12   0 88.4939 4.74814   2
   4  12   0 89.9115 15.0983   1
  -5 -12   0 83.8363 13.9479   1
  -5 -12   0 103.514 4.77482   2
   5  12   0 96.3333 4.73318   2
   5  12   0 130.631 17.3536   1
  -6 -12   0 61.2942 12.8655   1
  -6 -12   0 78.6298 3.72524   2
   6  12   0 75.5324 3.66772   2
   6  12   0 61.7098 13.2841   1
  -7 -12   0 -6.9553 7.45003   1
   7  12   0 23.4853 11.6499   1
  -8 -12   0 58.2415 11.9079   1
   8  12   0 72.3630 15.0972   1
  -9 -12   0 299.669 22.2898   1
   9  12   0 326.865 27.9102   1
  11 -13   0 2.31633 5.94499   2
 -11  13   0 -7.5906 5.40070   3
  10 -13   0 12.1339 6.00936   2
  10 -13   0 30.4234 11.8709   1
 -10  13   0 11.3501 5.66779   3
 -10  13   0 12.7357 4.51786   1
   9 -13   0 20.5552 11.8747   1
   9 -13   0 20.3977 6.02156   2
  -9  13   0 26.3441 8.15891   1
  -9  13   0 18.8632 7.79554   1
  -9  13   0 25.9531 5.82973   3
   8 -13   0 32.3673 11.8703   1
   8 -13   0 -0.4487 5.13260   2
  -8  13   0 9.02911 7.55006   1
  -8  13   0 2.38117 4.98638   3
  -8  13   0 12.6306 8.03151   1
   7 -13   0 17.7727 5.21569   2
   7 -13   0 16.6759 11.1706   1
  -7  13   0 13.8906 5.38085   3
  -7  13   0 19.8373 9.58811   1
   6 -13   0 -6.7045 8.07676   1
   6 -13   0 -1.3976 4.54479   2
  -6  13   0 -4.4185 7.40614   1
  -6  13   0 13.8034 4.71442   3
   5 -13   0 5.29856 9.01945   1
   5 -13   0 -4.1936 4.29802   2
  -5  13   0 -8.0065 7.58647   1
  -5  13   0 -2.2902 4.24830   3
   4 -13   0 159.188 9.19288   2
   4 -13   0 143.948 19.0681   1
  -4  13   0 152.348 8.41282   3
   3 -13   0 -10.053 7.69035   1
   3 -13   0 -1.5631 3.73843   2
  -3  13   0 1.31318 4.08315   3
  -3  13   0 -3.9253 7.33945   1
   2 -13   0 48.0397 12.8555   1
   2 -13   0 39.1995 4.57848   2
  -2  13   0 43.7498 4.93519   3
  -2  13   0 41.5749 4.20197   2
  -2  13   0 46.0527 11.7409   1
   1 -13   0 -0.5333 3.52818   2
   1 -13   0 2.78980 8.65918   1
  -1  13   0 6.51614 4.07220   3
  -1  13   0 1.49801 8.77402   1
  -1  13   0 3.18866 3.11793   2
   0 -13   0 85.3030 15.1192   1
   0 -13   0 100.956 6.65698   2
   0  13   0 95.9947 15.7766   1
   0  13   0 104.791 6.32702   2
  -1 -13   0 663.334 39.3443   1
  -1 -13   0 781.375 26.8073   2
   1  13   0 767.807 26.6328   2
   1  13   0 827.536 41.9074   1
  -2 -13   0 71.2397 14.8077   1
  -2 -13   0 61.0314 5.24231   2
   2  13   0 50.2635 3.83840   2
   2  13   0 35.4241 12.0479   1
  -3 -13   0 199.630 20.7099   1
  -3 -13   0 203.582 8.86753   2
   3  13   0 252.167 22.6353   1
   3  13   0 223.537 8.86189   2
  -4 -13   0 -1.8744 2.12655   2
  -4 -13   0 0.19301 8.20537   1
   4  13   0 6.02451 9.46907   1
   4  13   0 1.31881 2.08421   2
  -5 -13   0 28.0234 2.52136   2
  -5 -13   0 24.9749 11.1194   1
   5  13   0 24.8382 2.46396   2
   5  13   0 43.9106 13.4985   1
  -6 -13   0 121.626 17.4189   1
  -6 -13   0 126.794 5.32900   2
   6  13   0 149.578 19.9102   1
  -7 -13   0 34.3488 10.9252   1
   7  13   0 38.1670 13.2081   1
  -8 -13   0 6.89890 8.57322   1
   8  13   0 4.45313 11.4568   1
  -9 -13   0 9.44128 8.24236   1
   9  13   0 -4.0614 10.6384   1
  10 -14   0 9.19025 6.20671   2
  10 -14   0 2.66713 12.9475   1
 -10  14   0 14.9975 5.92447   1
 -10  14   0 4.84873 5.94930   3
   9 -14   0 13.7093 5.96341   2
   9 -14   0 4.12603 12.4597   1
  -9  14   0 8.91197 8.32121   1
  -9  14   0 15.2143 5.76612   3
   8 -14   0 23.3742 5.92228   2
   8 -14   0 15.1633 11.2967   1
  -8  14   0 21.0347 8.98976   1
  -8  14   0 21.4481 5.76269   3
  -8  14   0 12.8544 9.10487   1
   7 -14   0 14.2371 5.44090   2
   7 -14   0 11.4582 12.0130   1
  -7  14   0 17.1597 9.21663   1
  -7  14   0 29.5319 5.60991   3
   6 -14   0 9.82281 10.9806   1
   6 -14   0 1.21314 4.83157   2
  -6  14   0 -8.9026 7.15748   1
  -6  14   0 0.46353 4.51461   3
   5 -14   0 63.7119 6.26984   2
   5 -14   0 79.1322 14.7635   1
  -5  14   0 72.3847 6.49578   3
  -5  14   0 74.9043 13.8428   1
   4 -14   0 -6.2088 4.15188   2
   4 -14   0 -5.5478 9.33972   1
  -4  14   0 2.07308 8.59710   1
  -4  14   0 2.88218 4.39404   3
   3 -14   0 9.47703 4.33817   2
   3 -14   0 25.7019 12.3422   1
  -3  14   0 22.7289 4.73305   3
  -3  14   0 22.4660 10.3238   1
   2 -14   0 90.0895 7.57044   2
   2 -14   0 89.9982 15.8320   1
  -2  14   0 89.1084 15.4067   1
  -2  14   0 101.135 7.01927   3
   1 -14   0 6.51733 3.97019   2
   1 -14   0 1.23187 9.42168   1
  -1  14   0 -7.9223 9.58665   1
  -1  14   0 11.2338 4.32111   3
  -1  14   0 2.27360 3.22319   2
   0 -14   0 -1.2940 9.49105   1
   0 -14   0 6.92084 3.60787   2
   0  14   0 -3.9110 8.58311   1
   0  14   0 6.18180 3.18600   2
  -1 -14   0 139.210 7.57079   2
  -1 -14   0 130.529 18.5083   1
   1  14   0 154.840 19.4415   1
   1  14   0 121.583 7.03339   2
  -2 -14   0 567.851 35.6433   1
  -2 -14   0 603.720 21.0684   2
   2  14   0 596.986 37.5736   1
   2  14   0 573.421 20.8819   2
  -3 -14   0 49.5971 4.80619   2
  -3 -14   0 61.0136 14.6795   1
   3  14   0 37.9063 3.47592   2
   3  14   0 45.9262 13.1266   1
  -4 -14   0 126.256 6.55426   2
  -4 -14   0 178.883 21.7285   1
   4  14   0 145.132 6.50098   2
   4  14   0 142.156 19.8069   1
  -5 -14   0 60.4287 13.0953   1
  -5 -14   0 62.1029 4.08229   2
   5  14   0 29.0619 13.2005   1
  -6 -14   0 10.1028 9.44104   1
   6  14   0 18.2584 11.1195   1
  -7 -14   0 53.5385 13.3742   1
  -7 -14   0 68.4128 2.87825   2
   7  14   0 64.2775 15.9063   1
  -8 -14   0 83.2995 14.8063   1
   8  14   0 52.9027 14.5087   1
  10 -15   0 37.6089 7.02589   2
 -10  15   0 27.7128 8.53640   1
 -10  15   0 32.5781 6.90740   3
   9 -15   0 -1.0001 5.81681   2
   9 -15   0 8.54150 12.4998   1
  -9  15   0 11.1960 9.37787   1
  -9  15   0 -3.2242 5.48789   3
   8 -15   0 2.02330 11.2713   1
   8 -15   0 5.97133 5.63012   2
  -8  15   0 7.27119 9.26281   1
  -8  15   0 7.34601 5.42582   3
   7 -15   0 3.01613 5.24057   2
   7 -15   0 -19.041 9.57534   1
  -7  15   0 0.32083 5.07277   3
  -7  15   0 -2.3472 9.21284   1
   6 -15   0 -9.1701 4.78512   2
   6 -15   0 7.29762 10.0480   1
  -6  15   0 -2.4805 4.82570   3
  -6  15   0 5.01629 9.31455   1
   5 -15   0 30.1981 12.5104   1
   5 -15   0 35.7559 5.65928   2
  -5  15   0 38.0483 11.2171   1
  -5  15   0 33.4071 5.78205   3
   4 -15   0 0.33075 4.46449   2
   4 -15   0 -3.8273 9.44371   1
  -4  15   0 1.67148 4.77661   3
  -4  15   0 -1.6001 9.46093   1
   3 -15   0 5.72692 10.6498   1
   3 -15   0 7.01076 4.48838   2
  -3  15   0 -2.8518 4.53131   3
  -3  15   0 1.47187 10.4126   1
   2 -15   0 167.582 9.28355   2
   2 -15   0 112.370 19.1031   1
  -2  15   0 179.003 22.9047   1
  -2  15   0 159.827 9.23927   3
   1 -15   0 41.7870 4.94571   2
   1 -15   0 37.3657 13.4567   1
  -1  15   0 62.1769 14.2764   1
  -1  15   0 49.6909 5.65209   3
   0 -15   0 0.36998 3.79433   2
   0 -15   0 -8.2912 9.59920   1
   0  15   0 -6.1368 9.68937   1
  -1 -15   0 -3.1302 3.56219   2
  -1 -15   0 -14.221 8.63214   1
   1  15   0 -7.3710 9.51053   1
   1  15   0 -1.5159 3.00576   2
  -2 -15   0 -2.6167 3.23716   2
  -2 -15   0 -0.9466 9.28576   1
   2  15   0 -0.3531 2.72795   2
   2  15   0 -5.8677 8.89051   1
  -3 -15   0 56.6289 14.6084   1
  -3 -15   0 58.8980 5.16161   2
   3  15   0 56.3297 4.79783   2
   3  15   0 76.7079 16.1446   1
  -4 -15   0 92.9362 5.49447   2
  -4 -15   0 75.9709 16.1353   1
   4  15   0 91.9127 17.6992   1
  -5 -15   0 2.95478 2.16596   2
  -5 -15   0 12.1740 9.97540   1
   5  15   0 2.81068 11.2166   1
  -6 -15   0 4.43758 9.94198   1
  -6 -15   0 13.8129 2.01502   2
   6  15   0 7.15541 11.1109   1
  -7 -15   0 49.8093 13.5273   1
  -7 -15   0 25.8606 1.81979   2
   7  15   0 22.7092 12.8991   1
   8  15   0 -6.2658 12.1058   1
   9 -16   0 -8.4326 5.78113   2
  -9  16   0 7.54367 11.1379   1
  -9  16   0 3.18115 5.67030   3
   8 -16   0 2.00084 5.78326   2
   8 -16   0 2.62849 13.3347   1
  -8  16   0 6.90317 5.60867   3
  -8  16   0 -8.4652 9.92936   1
   7 -16   0 30.2042 6.21783   2
   7 -16   0 6.92428 13.0455   1
  -7  16   0 30.4251 6.25410   3
  -7  16   0 51.4699 12.7112   1
   6 -16   0 36.8431 6.20707   2
   6 -16   0 54.6333 15.3232   1
  -6  16   0 17.3298 10.9580   1
  -6  16   0 34.5422 6.37733   3
   5 -16   0 1.07116 5.04670   2
   5 -16   0 -10.105 9.90206   1
  -5  16   0 5.70866 5.24354   3
  -5  16   0 7.59482 8.33348   1
   4 -16   0 98.0054 8.73050   2
   4 -16   0 60.5775 15.6619   1
  -4  16   0 80.4333 7.28893   3
  -4  16   0 84.6987 16.6626   1
   3 -16   0 254.210 26.2875   1
   3 -16   0 260.388 12.5988   2
  -3  16   0 256.335 25.0783   1
  -3  16   0 254.370 12.2709   3
   2 -16   0 21.8394 4.82428   2
   2 -16   0 5.95116 11.7423   1
  -2  16   0 27.3416 5.31882   3
  -2  16   0 13.6077 11.6388   1
   1 -16   0 -8.1243 8.94695   1
   1 -16   0 0.70615 4.08056   2
  -1  16   0 3.45150 10.3530   1
  -1  16   0 -0.7028 4.57189   3
   0 -16   0 74.0303 16.5293   1
   0 -16   0 62.5331 5.60239   2
   0  16   0 70.9213 15.8317   1
  -1 -16   0 77.3221 17.2432   1
  -1 -16   0 79.1722 6.96493   2
   1  16   0 88.1446 17.9809   1
  -2 -16   0 41.8788 4.44109   2
  -2 -16   0 29.5396 13.5697   1
   2  16   0 37.4394 13.7947   1
  -3 -16   0 10.6780 11.2183   1
  -3 -16   0 12.6156 3.24245   2
   3  16   0 18.5426 11.2906   1
  -4 -16   0 7.51256 2.75631   2
  -4 -16   0 -1.5934 11.5154   1
   4  16   0 9.15319 11.1801   1
  -5 -16   0 26.0476 2.85694   2
  -5 -16   0 24.5858 13.7799   1
   5  16   0 48.6795 15.2957   1
  -6 -16   0 16.5806 12.1977   1
  -6 -16   0 2.58126 1.85873   2
   6  16   0 -10.339 11.5120   1
  -7 -16   0 7.72909 1.22282   2
  -7 -16   0 11.6031 13.0475   1
   7  16   0 32.0007 13.8940   1
   8 -17   0 1.46347 6.09884   2
   8 -17   0 9.83277 23.9674   1
  -8  17   0 5.99737 5.99369   3
  -8  17   0 30.0134 13.4443   1
   7 -17   0 15.0112 15.0509   1
   7 -17   0 1.68024 5.81820   2
  -7  17   0 -1.0583 11.2277   1
  -7  17   0 18.9422 6.43075   3
   6 -17   0 44.5230 6.62661   2
   6 -17   0 39.2818 15.1767   1
  -6  17   0 26.2855 13.3190   1
  -6  17   0 32.8897 6.59700   3
   5 -17   0 -6.0958 11.7969   1
   5 -17   0 4.68987 5.41373   2
  -5  17   0 4.73159 5.50441   3
  -5  17   0 -19.441 7.65371   1
   4 -17   0 -4.0428 4.93883   2
   4 -17   0 -10.596 12.3413   1
  -4  17   0 -2.3530 5.18536   3
  -4  17   0 -1.7483 9.26859   1
   3 -17   0 22.1790 5.37195   2
   3 -17   0 60.6572 16.6022   1
  -3  17   0 14.8898 5.53930   3
  -3  17   0 12.3623 12.8058   1
   2 -17   0 -14.211 9.70689   1
   2 -17   0 -3.6520 4.54224   2
  -2  17   0 6.08674 10.3941   1
  -2  17   0 0.50743 4.96584   3
   1 -17   0 16.8045 12.4552   1
   1 -17   0 28.7148 5.14113   2
  -1  17   0 42.7441 15.8857   1
  -1  17   0 32.3650 5.67009   3
   0 -17   0 -19.369 11.1203   1
   0 -17   0 -2.2041 4.17392   2
   0  17   0 23.2782 13.5869   1
   0  17   0 -7.7730 4.77594   3
  -1 -17   0 23.0341 4.44921   2
  -1 -17   0 10.0402 12.4841   1
   1  17   0 27.0815 13.5639   1
  -2 -17   0 36.1583 13.8434   1
  -2 -17   0 40.6046 4.62575   2
   2  17   0 53.6615 15.3878   1
  -3 -17   0 -0.7786 10.9685   1
  -3 -17   0 2.83246 3.18716   2
   3  17   0 18.6421 13.1126   1
  -4 -17   0 268.655 10.6900   2
  -4 -17   0 251.001 27.0481   1
   4  17   0 226.021 26.7620   1
  -5 -17   0 4.72560 2.45719   2
  -5 -17   0 11.7382 12.4343   1
   5  17   0 9.26275 11.9864   1
  -6 -17   0 24.8574 2.42019   2
  -6 -17   0 28.5815 11.9047   1
   6  17   0 29.4572 14.0696   1
   7 -18   0 3.07408 6.05152   2
  -7  18   0 7.56027 15.0138   1
  -7  18   0 2.04985 6.22399   3
   6 -18   0 88.0524 19.7825   1
   6 -18   0 55.6419 7.30418   2
  -6  18   0 56.1250 7.61867   3
  -6  18   0 40.2492 15.6843   1
   5 -18   0 46.6608 6.90898   2
   5 -18   0 46.1313 16.2096   1
  -5  18   0 44.2863 6.87032   3
   4 -18   0 51.1174 6.57598   2
   4 -18   0 50.6457 16.7850   1
  -4  18   0 53.1777 15.3522   1
  -4  18   0 52.5628 6.97204   3
   3 -18   0 -19.967 11.2048   1
   3 -18   0 1.07619 5.07525   2
  -3  18   0 1.53491 11.6691   1
  -3  18   0 -3.5931 5.15285   3
   2 -18   0 10.0493 5.05169   2
   2 -18   0 24.8097 13.0140   1
  -2  18   0 11.7883 12.3056   1
  -2  18   0 6.78857 5.49946   3
   1 -18   0 228.940 26.7353   1
   1 -18   0 248.857 12.0894   2
  -1  18   0 207.063 11.8671   3
  -1  18   0 234.607 26.1893   1
   0 -18   0 131.296 21.2026   1
   0 -18   0 120.996 8.65230   2
   0  18   0 89.2944 19.0631   1
   0  18   0 117.615 8.76103   3
  -1 -18   0 5.61732 4.09553   2
  -1 -18   0 12.6190 13.0944   1
   1  18   0 29.2638 15.1550   1
  -2 -18   0 16.0223 14.1859   1
  -2 -18   0 -4.1063 3.85255   2
   2  18   0 15.3312 13.0463   1
  -3 -18   0 0.01616 3.27818   2
  -3 -18   0 12.6347 13.4887   1
   3  18   0 5.16905 12.7547   1
  -4 -18   0 30.8717 14.7179   1
  -4 -18   0 10.8651 3.14003   2
   4  18   0 11.1704 13.6326   1
  -5 -18   0 43.6560 14.0945   1
  -5 -18   0 28.4164 3.11307   2
   5  18   0 55.4814 17.1922   1
   6  18   0 21.1014 13.6934   1
   6 -19   0 6.28306 6.17619   2
  -6  19   0 7.48722 6.54895   3
   5 -19   0 36.2191 17.7066   1
   5 -19   0 23.7709 6.39459   2
  -5  19   0 25.1201 6.64799   3
   4 -19   0 1.90254 5.52078   2
   4 -19   0 -31.081 12.0268   1
  -4  19   0 19.1106 13.2245   1
  -4  19   0 -0.5285 5.69589   3
   3 -19   0 13.9234 5.60889   2
   3 -19   0 4.23263 14.5320   1
  -3  19   0 -3.9867 11.1890   1
  -3  19   0 6.37580 5.91313   3
   2 -19   0 1.99957 5.05550   2
   2 -19   0 26.5470 13.9358   1
  -2  19   0 -4.5531 11.5673   1
  -2  19   0 -2.2457 5.61534   3
   1 -19   0 2.32425 13.6764   1
   1 -19   0 2.20038 4.74932   2
  -1  19   0 -0.4901 5.62025   3
  -1  19   0 -6.9378 11.6514   1
   0 -19   0 14.2631 4.87021   2
   0 -19   0 16.3397 13.9589   1
   0  19   0 -14.826 10.5898   1
   0  19   0 7.40675 5.65236   3
  -1 -19   0 30.0391 4.87302   2
  -1 -19   0 24.7856 14.9125   1
   1  19   0 47.1879 15.6937   1
  -2 -19   0 20.8035 4.43911   2
  -2 -19   0 8.61385 13.1154   1
   2  19   0 13.6119 13.7553   1
  -3 -19   0 -0.2018 3.38927   2
  -3 -19   0 14.2919 13.8790   1
   3  19   0 3.39715 13.7091   1
  -4 -19   0 15.1943 14.4019   1
  -4 -19   0 1.15326 2.97537   2
   4  19   0 -8.4281 15.1297   1
  -5 -19   0 35.2597 3.46373   2
   5  19   0 60.2490 17.2297   1
  -6 -19   0 -0.2202 1.94517   2
   4 -20   0 17.1267 18.2830   1
   4 -20   0 18.4724 6.23383   2
  -4  20   0 23.0454 6.88511   3
  -4  20   0 29.2551 16.6831   1
   3 -20   0 50.4382 6.76445   2
   3 -20   0 49.8541 18.1799   1
  -3  20   0 73.5361 7.96915   3
  -3  20   0 36.1993 17.5093   1
   2 -20   0 21.3628 5.93456   2
   2 -20   0 31.9684 17.3917   1
  -2  20   0 -0.6933 13.9744   1
  -2  20   0 22.8931 6.27710   3
   1 -20   0 7.25258 5.16255   2
   1 -20   0 1.36916 14.0333   1
  -1  20   0 -6.0291 15.6739   1
  -1  20   0 -3.6516 5.57584   3
   0 -20   0 33.8636 17.4826   1
   0 -20   0 6.71705 4.94081   2
   0  20   0 -10.056 15.3697   1
   0  20   0 4.93349 5.72001   3
  -1 -20   0 -1.0206 4.45610   2
  -1 -20   0 -9.9652 14.6563   1
   1  20   0 -20.122 13.1022   1
   1  20   0 2.07582 5.46305   3
  -2 -20   0 5.63439 15.6729   1
  -2 -20   0 2.40557 3.93727   2
   2  20   0 -6.0223 15.8748   1
  -3 -20   0 3.42487 3.53663   2
  -3 -20   0 -2.4532 14.1224   1
   3  20   0 4.11635 17.3597   1
  -4 -20   0 0.79619 3.10291   2
   4  20   0 3.18790 15.8421   1
  -5 -20   0 1.86113 2.67679   2
   2 -21   0 20.6739 5.92196   2
   2 -21   0 32.9697 17.8315   1
  -2  21   0 32.4614 6.92316   3
   1 -21   0 29.0853 5.89632   2
   1 -21   0 12.1004 18.0332   1
  -1  21   0 21.2787 6.62112   3
  -1  21   0 -5.9908 17.4290   1
   0 -21   0 4.68853 4.71684   2
   0 -21   0 -3.9988 15.8304   1
   0  21   0 2.48691 6.09154   3
   0  21   0 -17.989 16.4489   1
  -1 -21   0 11.6199 15.5626   1
  -1 -21   0 10.1598 4.59065   2
   1  21   0 29.4667 19.2527   1
   1  21   0 -1.4645 5.73094   3
  -2 -21   0 -6.8830 3.70563   2
   2  21   0 -5.4921 17.4046   1
   2  21   0 3.28111 5.75505   3
   1  21  -1 -17.457 18.1877   1
   1  21  -1 -8.9397 5.99751   3
  -1 -21   1 -7.7312 17.5666   1
  -1 -21   1 7.80459 4.63522   2
   0  21  -1 3.53230 19.0204   1
   0  21  -1 6.58627 6.53434   3
   0 -21   1 -15.269 18.6482   1
   0 -21   1 4.70212 4.94461   2
  -1  21  -1 12.0221 6.44856   3
  -1  21  -1 -25.762 22.1131   1
   1 -21   1 2.60951 5.10789   2
   1 -21   1 25.0840 17.9719   1
   4  20  -1 -2.4473 16.3847   1
  -4 -20   1 9.06135 3.14159   2
   3  20  -1 13.7837 18.0785   1
  -3 -20   1 1.43019 3.33641   2
   2  20  -1 42.1594 18.5105   1
  -2 -20   1 13.4941 14.9481   1
  -2 -20   1 31.2874 4.72726   2
   1  20  -1 35.9630 17.2443   1
   1  20  -1 22.8557 6.32053   3
  -1 -20   1 26.9655 4.82229   2
  -1 -20   1 33.7710 16.9908   1
   0  20  -1 -1.5643 5.67249   3
   0  20  -1 -8.4023 15.7073   1
   0 -20   1 17.9197 16.3546   1
   0 -20   1 5.15053 4.59737   2
  -1  20  -1 27.6038 18.6385   1
  -1  20  -1 24.4643 6.41356   3
   1 -20   1 1.26202 15.1885   1
   1 -20   1 4.82040 5.00157   2
  -2  20  -1 48.8977 18.2577   1
  -2  20  -1 54.6679 7.67932   3
   2 -20   1 62.4474 6.63912   2
   2 -20   1 62.8691 19.1348   1
  -3  20  -1 -4.8940 6.07160   3
  -3  20  -1 -1.0502 15.4091   1
   3 -20   1 1.34352 5.69558   2
   3 -20   1 10.7032 16.2901   1
  -4  20  -1 10.2463 6.56259   3
   4 -20   1 -17.749 21.1544   1
   4 -20   1 1.26710 5.72587   2
   5  19  -1 22.9182 17.5511   1
  -5 -19   1 21.0520 2.73189   2
   4  19  -1 -9.8476 14.9945   1
  -4 -19   1 -4.8584 2.70054   2
   3  19  -1 8.32672 15.2448   1
  -3 -19   1 7.62432 15.1799   1
  -3 -19   1 11.7860 3.62776   2
   2  19  -1 52.5357 16.2450   1
  -2 -19   1 41.2154 18.9951   1
   1  19  -1 -14.814 11.5552   1
  -1 -19   1 3.43996 4.39098   2
  -1 -19   1 26.3742 17.4138   1
   0  19  -1 -2.9775 12.5371   1
   0  19  -1 9.25867 5.83228   3
   0 -19   1 4.34012 4.70431   2
   0 -19   1 -5.3863 13.5270   1
  -1  19  -1 17.8879 13.7736   1
  -1  19  -1 10.6685 5.96086   3
   1 -19   1 9.58243 4.95965   2
   1 -19   1 -21.744 13.4218   1
  -2  19  -1 16.8729 6.29589   3
  -2  19  -1 40.5122 14.1417   1
   2 -19   1 34.0981 6.07898   2
   2 -19   1 67.7901 18.1518   1
  -3  19  -1 3.88576 5.82395   3
  -3  19  -1 -1.0212 11.5254   1
   3 -19   1 -2.7846 5.12085   2
   3 -19   1 19.0615 14.1527   1
  -4  19  -1 4.14043 6.00663   3
  -4  19  -1 -6.8321 13.1111   1
   4 -19   1 -0.4931 5.45637   2
   4 -19   1 -11.010 13.7728   1
  -5  19  -1 2.96770 6.15836   3
   5 -19   1 27.8005 17.9609   1
   5 -19   1 -2.2303 5.73256   2
  -6  19  -1 -4.0330 6.20467   3
   6 -19   1 -5.0239 6.08088   2
   6  18  -1 13.0803 26.2543   1
  -6 -18   1 28.2452 2.81613   2
   5  18  -1 -8.2834 13.6528   1
   4  18  -1 40.2957 16.1648   1
  -4 -18   1 33.9464 3.54252   2
  -4 -18   1 20.4572 16.0424   1
   3  18  -1 107.788 21.0362   1
  -3 -18   1 136.815 7.58715   2
  -3 -18   1 134.269 22.4336   1
   2  18  -1 123.534 23.0887   1
  -2 -18   1 152.831 8.55388   2
  -2 -18   1 142.570 23.3682   1
   1  18  -1 20.9118 11.9097   1
  -1 -18   1 16.6724 14.4748   1
  -1 -18   1 4.58076 4.20272   2
   0  18  -1 28.8746 6.13168   3
   0  18  -1 21.7671 12.9849   1
   0 -18   1 37.2058 5.07070   2
   0 -18   1 20.8062 14.5010   1
  -1  18  -1 58.8352 14.8314   1
  -1  18  -1 33.5193 6.25782   3
   1 -18   1 37.2635 5.51198   2
   1 -18   1 37.9113 15.3338   1
  -2  18  -1 9.02249 11.8757   1
  -2  18  -1 4.87487 5.69910   3
   2 -18   1 5.41590 13.9476   1
   2 -18   1 7.12729 4.85011   2
  -3  18  -1 7.71295 11.7683   1
  -3  18  -1 1.69691 5.55072   3
   3 -18   1 2.20213 5.12239   2
   3 -18   1 -16.439 12.0686   1
  -4  18  -1 9.33080 5.85952   3
  -4  18  -1 -3.6961 11.5119   1
   4 -18   1 -1.2784 5.42321   2
   4 -18   1 -0.6090 14.9015   1
  -5  18  -1 -4.1550 5.76896   3
  -5  18  -1 -13.830 14.6338   1
   5 -18   1 -0.3108 5.67603   2
   5 -18   1 1.65092 13.3737   1
  -6  18  -1 -32.364 11.8745   1
  -6  18  -1 17.0162 6.49238   3
   6 -18   1 7.99724 6.10253   2
   6 -18   1 34.5098 16.0378   1
  -7  18  -1 -22.578 15.1195   1
  -7  18  -1 1.96654 6.26718   3
   7 -18   1 -0.1980 6.16965   2
   6  17  -1 14.5458 13.3838   1
   5  17  -1 -1.7687 11.2348   1
  -5 -17   1 4.28383 11.2149   1
  -5 -17   1 5.17313 2.28340   2
   4  17  -1 154.679 23.2735   1
  -4 -17   1 147.299 7.31196   2
  -4 -17   1 148.114 21.4740   1
   3  17  -1 -2.4635 11.0040   1
  -3 -17   1 -2.0665 10.8146   1
  -3 -17   1 1.60190 3.11447   2
   2  17  -1 13.3157 11.6312   1
  -2 -17   1 7.11600 3.61583   2
  -2 -17   1 -2.8330 11.3301   1
   1  17  -1 7.27400 11.1347   1
  -1 -17   1 0.95954 11.6775   1
  -1 -17   1 -0.8414 3.72274   2
   0  17  -1 54.5125 15.3937   1
   0 -17   1 31.7374 4.82079   2
   0 -17   1 40.8462 15.2666   1
  -1  17  -1 3.74099 10.3043   1
  -1  17  -1 3.15700 5.11346   3
   1 -17   1 19.0039 13.6077   1
   1 -17   1 14.1861 4.84266   2
  -2  17  -1 7.68439 5.30186   3
  -2  17  -1 5.53325 9.79656   1
   2 -17   1 8.44350 4.89638   2
   2 -17   1 16.6215 11.7979   1
  -3  17  -1 22.3341 5.59395   3
  -3  17  -1 11.0772 10.6655   1
   3 -17   1 7.38788 4.92210   2
   3 -17   1 -4.1890 11.2711   1
  -4  17  -1 32.8982 13.1921   1
  -4  17  -1 40.8534 6.42108   3
   4 -17   1 35.0130 5.92706   2
   4 -17   1 0.12110 13.6260   1
  -5  17  -1 72.3575 7.53935   3
   5 -17   1 85.9255 20.2236   1
   5 -17   1 82.7899 7.44766   2
  -6  17  -1 76.2542 7.67337   3
  -6  17  -1 64.3138 15.2527   1
   6 -17   1 33.9811 16.5243   1
   6 -17   1 59.0384 7.21819   2
  -7  17  -1 20.2790 13.5536   1
  -7  17  -1 23.5746 6.47080   3
   7 -17   1 22.8731 15.5530   1
   7 -17   1 8.52409 6.09708   2
  -8  17  -1 -0.7069 6.11124   3
  -8  17  -1 2.37959 13.2605   1
   8 -17   1 3.12884 6.06156   2
   7  16  -1 37.2812 14.6709   1
   6  16  -1 6.11748 12.4199   1
  -6 -16   1 2.25663 1.51219   2
  -6 -16   1 4.12813 11.5558   1
   5  16  -1 45.9286 16.1038   1
  -5 -16   1 67.8860 16.8359   1
  -5 -16   1 72.7541 4.52600   2
   4  16  -1 41.8945 14.2148   1
  -4 -16   1 65.3561 15.5326   1
  -4 -16   1 45.0550 4.56747   2
   3  16  -1 39.0429 12.8823   1
  -3 -16   1 18.2485 12.3814   1
  -3 -16   1 32.4330 3.67141   2
   2  16  -1 -16.435 8.41237   1
  -2 -16   1 8.80367 11.3591   1
   1  16  -1 20.9433 11.9992   1
  -1 -16   1 16.8595 12.0027   1
  -1 -16   1 26.0760 4.22864   2
   0  16  -1 20.5003 12.1588   1
   0 -16   1 4.67010 4.17810   2
   0 -16   1 8.11696 12.6574   1
  -1  16  -1 -5.1041 9.00744   1
  -1  16  -1 -1.0103 4.73903   3
   1 -16   1 9.35129 10.3555   1
   1 -16   1 8.76882 4.20973   2
  -2  16  -1 19.4291 11.1798   1
  -2  16  -1 16.3795 5.19263   3
   2 -16   1 3.32286 10.5181   1
   2 -16   1 11.1414 4.57801   2
  -3  16  -1 -0.0673 10.8334   1
  -3  16  -1 -3.7934 4.89980   3
   3 -16   1 8.13046 13.1017   1
   3 -16   1 5.39908 4.71624   2
  -4  16  -1 40.4310 12.9464   1
  -4  16  -1 44.1505 6.17765   3
   4 -16   1 64.7818 6.42794   2
   4 -16   1 68.1516 16.9073   1
  -5  16  -1 0.56618 8.23825   1
  -5  16  -1 5.31746 5.37835   3
   5 -16   1 6.44132 11.0981   1
   5 -16   1 0.58163 5.04979   2
  -6  16  -1 30.1273 11.6876   1
  -6  16  -1 10.8974 5.75730   3
   6 -16   1 4.13108 5.61184   2
   6 -16   1 31.1969 13.3321   1
  -7  16  -1 -1.3846 10.4230   1
  -7  16  -1 5.15246 5.72521   3
   7 -16   1 7.93715 5.69452   2
   7 -16   1 -16.408 12.3401   1
  -8  16  -1 8.90781 5.76242   3
  -8  16  -1 7.05515 11.3580   1
   8 -16   1 -7.7717 12.0861   1
   8 -16   1 1.75531 5.71707   2
  -9  16  -1 8.82590 5.88030   3
  -9  16  -1 -5.7092 11.0107   1
   9 -16   1 4.92486 6.06676   2
   7  15  -1 37.5290 15.2715   1
  -7 -15   1 27.9973 12.4892   1
   6  15  -1 59.7450 16.8880   1
  -6 -15   1 87.3861 16.0923   1
  -6 -15   1 54.5930 3.19555   2
   5  15  -1 0.87507 10.4391   1
  -5 -15   1 -1.1496 1.96149   2
  -5 -15   1 13.0805 10.9012   1
   4  15  -1 6.42108 10.0759   1
  -4 -15   1 13.2813 2.61966   2
  -4 -15   1 6.15217 10.7484   1
   3  15  -1 66.5600 15.4624   1
  -3 -15   1 75.0058 5.61633   2
  -3 -15   1 105.490 17.8856   1
   2  15  -1 119.971 20.2851   1
  -2 -15   1 112.822 6.91576   2
  -2 -15   1 110.128 18.3228   1
   1  15  -1 7.36879 11.6959   1
  -1 -15   1 0.91477 9.93783   1
  -1 -15   1 8.94092 3.71918   2
   0  15  -1 105.306 17.6967   1
   0 -15   1 89.4230 7.07004   2
   0 -15   1 94.2276 17.0514   1
  -1  15  -1 6.89751 4.67626   3
  -1  15  -1 12.0629 10.6087   1
   1 -15   1 9.73983 4.15681   2
   1 -15   1 17.7755 10.9817   1
  -2  15  -1 18.3492 4.99440   3
  -2  15  -1 19.0240 11.0233   1
   2 -15   1 22.5509 11.6989   1
   2 -15   1 11.9094 4.41019   2
  -3  15  -1 7.36676 9.18819   1
  -3  15  -1 3.97910 4.91063   3
   3 -15   1 17.3922 4.72057   2
   3 -15   1 22.3541 11.5581   1
  -4  15  -1 32.3342 12.0961   1
  -4  15  -1 38.0654 5.86866   3
   4 -15   1 30.3584 5.29548   2
   4 -15   1 28.4256 12.8042   1
  -5  15  -1 21.6534 10.1755   1
  -5  15  -1 -2.7102 5.07038   3
   5 -15   1 1.15595 4.96121   2
   5 -15   1 7.80224 10.4548   1
  -6  15  -1 8.68046 9.87013   1
  -6  15  -1 17.7893 5.72328   3
   6 -15   1 23.1192 11.4886   1
   6 -15   1 23.1051 5.57257   2
  -7  15  -1 -2.9527 7.96453   1
  -7  15  -1 8.60059 5.24935   3
   7 -15   1 -1.4628 5.31953   2
   7 -15   1 -14.530 10.7570   1
  -8  15  -1 3.11178 5.30584   3
  -8  15  -1 13.2417 9.61337   1
   8 -15   1 3.53936 5.56249   2
   8 -15   1 11.8376 11.3644   1
  -9  15  -1 -0.0775 5.44374   3
  -9  15  -1 10.2946 9.12425   1
   9 -15   1 -2.0538 5.87900   2
   9 -15   1 6.71924 13.6002   1
 -10  15  -1 3.94964 7.95317   1
 -10  15  -1 7.32156 5.98875   3
  10 -15   1 -0.0272 6.03660   2
   8  14  -1 24.6561 14.6028   1
  -8 -14   1 15.8764 9.98088   1
   7  14  -1 -3.9770 10.0289   1
  -7 -14   1 11.5544 10.1691   1
   6  14  -1 24.1178 11.9500   1
  -6 -14   1 0.90179 1.30882   2
  -6 -14   1 -6.1831 7.77321   1
   5  14  -1 7.49531 10.0412   1
  -5 -14   1 1.43194 1.84188   2
  -5 -14   1 10.5661 10.0534   1
   4  14  -1 28.7626 11.6581   1
  -4 -14   1 5.19437 2.30887   2
  -4 -14   1 -4.6203 8.40809   1
   3  14  -1 -0.7266 9.14572   1
  -3 -14   1 6.80989 2.75629   2
  -3 -14   1 -3.1992 8.89853   1
   2  14  -1 27.3933 11.8102   1
  -2 -14   1 5.37611 9.94185   1
  -2 -14   1 15.3669 3.37887   2
   1  14  -1 113.788 18.0015   1
  -1 -14   1 103.813 16.8004   1
  -1 -14   1 111.063 6.99369   2
   0  14  -1 -18.428 8.03856   1
   0 -14   1 3.25432 9.55063   1
   0 -14   1 -2.6403 3.38167   2
  -1  14  -1 12.9616 12.5058   1
   1 -14   1 26.8081 12.0962   1
   1 -14   1 24.2296 4.16890   2
  -2  14  -1 218.656 10.3449   3
  -2  14  -1 200.651 21.4544   1
   2 -14   1 224.253 10.4654   2
   2 -14   1 198.702 21.9478   1
  -3  14  -1 19.3131 11.2259   1
  -3  14  -1 24.3852 4.97624   3
   3 -14   1 28.1401 4.72655   2
   3 -14   1 28.6902 11.2574   1
  -4  14  -1 19.4374 4.90531   3
  -4  14  -1 3.59169 8.97788   1
   4 -14   1 14.0139 4.65829   2
   4 -14   1 7.47019 10.1387   1
  -5  14  -1 40.4291 11.3311   1
  -5  14  -1 36.2174 5.67336   3
   5 -14   1 55.3006 14.5503   1
   5 -14   1 31.3613 5.35003   2
  -6  14  -1 5.73951 9.49483   1
  -6  14  -1 7.45500 4.88441   3
   6 -14   1 3.12585 4.82722   2
   6 -14   1 34.8925 12.0637   1
  -7  14  -1 -1.8956 4.77416   3
  -7  14  -1 4.35366 8.69998   1
   7 -14   1 7.35035 9.22043   1
   7 -14   1 3.70239 5.10379   2
  -8  14  -1 28.8946 10.2819   1
  -8  14  -1 28.7104 6.00879   3
  -8  14  -1 16.4609 9.00627   1
   8 -14   1 30.1676 12.7452   1
   8 -14   1 43.8924 6.36390   2
  -9  14  -1 -3.2502 7.55656   1
  -9  14  -1 -3.6472 5.29039   3
   9 -14   1 6.24857 12.0721   1
   9 -14   1 -4.0892 5.50072   2
 -10  14  -1 -5.2275 5.49317   1
 -10  14  -1 2.01231 5.86352   3
  10 -14   1 14.6616 12.8303   1
  10 -14   1 -7.1234 5.83901   2
   9  13  -1 15.7929 15.3188   1
   8  13  -1 8.52044 12.3480   1
  -8 -13   1 -1.0691 9.17874   1
   7  13  -1 145.414 21.1746   1
  -7 -13   1 146.614 18.6748   1
   6  13  -1 59.9773 14.5577   1
  -6 -13   1 61.3806 3.00834   2
  -6 -13   1 64.9894 13.8859   1
   5  13  -1 147.903 20.0746   1
  -5 -13   1 137.571 5.86082   2
  -5 -13   1 154.263 19.7420   1
   4  13  -1 12.4881 10.0259   1
  -4 -13   1 3.06667 2.10065   2
  -4 -13   1 8.52509 9.08675   1
   3  13  -1 -3.5108 9.43178   1
  -3 -13   1 7.79292 2.56540   2
  -3 -13   1 -0.9774 8.48544   1
   2  13  -1 356.883 27.5517   1
  -2 -13   1 375.720 28.7810   1
  -2 -13   1 349.507 13.5073   2
   1  13  -1 46.7674 13.6225   1
  -1 -13   1 40.8896 13.1772   1
  -1 -13   1 40.1019 3.99220   2
   0  13  -1 501.088 32.6094   1
   0 -13   1 514.753 18.7149   2
   0 -13   1 492.233 32.1880   1
  -1  13  -1 104.066 16.4938   1
   1 -13   1 106.123 16.6701   1
   1 -13   1 116.703 7.11301   2
  -2  13  -1 0.13212 9.64501   1
  -2  13  -1 3.33703 4.05563   3
   2 -13   1 -1.5932 8.54019   1
   2 -13   1 3.58366 3.70600   2
  -3  13  -1 -9.0439 7.22976   1
  -3  13  -1 0.77981 4.11755   3
   3 -13   1 1.01051 9.19207   1
   3 -13   1 3.17669 3.97266   2
  -4  13  -1 89.7012 7.12894   3
   4 -13   1 88.7867 15.7857   1
   4 -13   1 78.1477 7.48671   2
  -5  13  -1 54.0685 5.84202   3
  -5  13  -1 70.7995 12.9845   1
   5 -13   1 72.2092 6.13773   2
   5 -13   1 72.0172 14.7146   1
  -6  13  -1 -10.554 7.68773   1
  -6  13  -1 -0.7456 4.35637   3
   6 -13   1 -4.5159 9.25616   1
   6 -13   1 0.18076 4.52460   2
  -7  13  -1 35.4327 5.63938   3
  -7  13  -1 16.4742 8.93855   1
   7 -13   1 25.5654 5.48081   2
   7 -13   1 25.0207 11.5090   1
  -8  13  -1 3.69762 8.15053   1
  -8  13  -1 -2.4416 4.97556   3
  -8  13  -1 2.74252 6.82412   1
   8 -13   1 9.91219 10.3254   1
   8 -13   1 -2.5139 5.13303   2
  -9  13  -1 3.09618 5.30659   3
  -9  13  -1 17.7410 7.46975   1
  -9  13  -1 5.62405 6.49191   1
   9 -13   1 14.5330 5.76359   2
   9 -13   1 7.10788 11.1565   1
 -10  13  -1 4.09416 5.59985   3
 -10  13  -1 6.75999 4.12077   1
  10 -13   1 29.1831 11.8361   1
  10 -13   1 6.29843 6.00162   2
 -11  13  -1 6.00517 5.99836   3
  11 -13   1 -8.4180 5.95886   2
   9  12  -1 33.5336 14.0937   1
  -9 -12   1 22.7305 9.67135   1
   8  12  -1 1.52921 11.0127   1
  -8 -12   1 6.67045 8.45676   1
   7  12  -1 35.5063 12.7574   1
  -7 -12   1 26.0385 9.82684   1
   6  12  -1 27.8104 11.3470   1
  -6 -12   1 36.5360 2.24678   2
  -6 -12   1 23.8148 9.59682   1
   5  12  -1 -7.8826 8.16194   1
  -5 -12   1 4.67690 1.60151   2
  -5 -12   1 6.85452 8.09123   1
   4  12  -1 95.1338 15.6541   1
  -4 -12   1 90.1007 14.8715   1
  -4 -12   1 97.8132 4.86679   2
   3  12  -1 78.8313 4.76742   2
   3  12  -1 74.0402 14.4362   1
  -3 -12   1 95.7175 5.05799   2
  -3 -12   1 86.5095 14.1645   1
   2  12  -1 -1.1508 8.43778   1
   2  12  -1 10.5414 2.41062   2
  -2 -12   1 4.92495 8.44706   1
  -2 -12   1 5.17608 2.64752   2
   1  12  -1 140.059 18.6052   1
   1  12  -1 143.285 6.80772   2
  -1 -12   1 143.594 7.14598   2
  -1 -12   1 127.461 16.9048   1
   0  12  -1 40.2501 3.61941   2
   0  12  -1 34.9906 11.6175   1
   0 -12   1 36.3459 11.1267   1
   0 -12   1 35.0050 3.81076   2
  -1  12  -1 181.987 19.1517   1
   1 -12   1 146.259 18.1715   1
   1 -12   1 190.603 8.74629   2
  -2  12  -1 4.02009 7.60612   1
  -2  12  -1 0.47270 3.72567   3
   2 -12   1 3.33241 3.55312   2
   2 -12   1 15.0767 9.47684   1
  -3  12  -1 116.224 7.23111   3
  -3  12  -1 127.735 16.8065   1
   3 -12   1 116.006 7.26465   2
   3 -12   1 102.141 15.1080   1
  -4  12  -1 99.6943 7.17120   3
   4 -12   1 113.415 7.40997   2
   4 -12   1 99.1436 15.0005   1
  -5  12  -1 3.59051 4.28781   3
  -5  12  -1 7.84984 8.29854   1
   5 -12   1 2.56777 4.13691   2
   5 -12   1 0.18233 8.84333   1
  -6  12  -1 63.1871 6.17384   3
  -6  12  -1 81.4580 12.6838   1
   6 -12   1 35.7955 11.7164   1
   6 -12   1 76.7491 7.18694   2
  -7  12  -1 51.4484 6.11046   3
  -7  12  -1 57.8306 11.4164   1
   7 -12   1 15.7437 10.4986   1
   7 -12   1 57.3687 6.02644   2
  -8  12  -1 -0.4647 7.04195   1
  -8  12  -1 5.62363 4.83768   3
  -8  12  -1 3.45736 6.88451   1
   8 -12   1 -2.5907 9.73663   1
   8 -12   1 -0.4332 4.90153   2
  -9  12  -1 1.34672 5.98125   1
  -9  12  -1 -0.7181 5.46908   1
  -9  12  -1 -0.8817 4.95793   3
   9 -12   1 19.6319 10.9015   1
   9 -12   1 7.35126 5.41267   2
 -10  12  -1 12.8291 5.57453   3
  10 -12   1 30.1156 11.8841   1
  10 -12   1 26.0321 6.26540   2
 -11  12  -1 12.0511 5.72609   3
  11 -12   1 7.12593 6.03097   2
  10  11  -1 -8.5616 13.3048   1
 -10 -11   1 5.14556 7.18019   1
   9  11  -1 96.7480 16.7341   1
  -9 -11   1 87.7919 12.2927   1
   8  11  -1 4.78747 10.2299   1
  -8 -11   1 14.0360 8.53972   1
   7  11  -1 95.1738 15.8461   1
  -7 -11   1 68.7005 12.6388   1
   6  11  -1 17.8162 10.9719   1
  -6 -11   1 12.7428 8.88118   1
  -6 -11   1 18.4759 1.60269   2
   5  11  -1 40.8779 12.0141   1
  -5 -11   1 34.2441 2.67939   2
  -5 -11   1 51.1247 11.4934   1
   4  11  -1 128.507 5.58004   2
   4  11  -1 143.001 18.7924   1
  -4 -11   1 155.925 18.1894   1
  -4 -11   1 132.020 5.64317   2
   3  11  -1 68.0535 4.21242   2
   3  11  -1 92.6452 14.5368   1
  -3 -11   1 83.3384 4.51324   2
  -3 -11   1 69.3427 12.4993   1
   2  11  -1 -5.9330 7.73091   1
   2  11  -1 -2.4064 2.02055   2
  -2 -11   1 2.16204 7.35261   1
  -2 -11   1 -0.1199 2.36392   2
   1  11  -1 150.978 6.88424   2
   1  11  -1 183.937 18.1316   1
  -1 -11   1 157.532 7.19233   2
  -1 -11   1 138.984 16.5418   1
   0  11  -1 18.1681 2.82036   2
   0  11  -1 25.3530 10.1294   1
   0 -11   1 20.2731 9.62908   1
   0 -11   1 15.4915 3.03020   2
  -1  11  -1 123.291 15.8810   1
  -1  11  -1 120.830 6.28864   2
   1 -11   1 111.303 6.49390   2
   1 -11   1 137.193 16.2347   1
  -2  11  -1 620.560 22.2326   3
  -2  11  -1 609.467 33.2975   1
   2 -11   1 639.246 22.2899   2
   2 -11   1 599.416 34.4356   1
  -3  11  -1 319.998 12.9352   3
  -3  11  -1 319.996 22.6822   1
   3 -11   1 318.978 23.2710   1
   3 -11   1 328.382 13.1024   2
  -4  11  -1 -3.2803 3.15239   1
  -4  11  -1 2.48067 3.84517   3
   4 -11   1 4.36689 3.73349   2
   4 -11   1 5.89673 8.34323   1
  -5  11  -1 27.9247 4.78191   3
  -5  11  -1 21.5197 9.28872   1
   5 -11   1 17.2339 9.98338   1
   5 -11   1 25.6029 4.56851   2
  -6  11  -1 48.2101 10.2933   1
  -6  11  -1 52.5675 5.68142   3
   6 -11   1 54.4679 12.3232   1
   6 -11   1 60.7991 5.75857   2
  -7  11  -1 61.7287 11.1215   1
  -7  11  -1 75.5172 7.17017   3
   7 -11   1 67.5719 13.1528   1
   7 -11   1 70.6838 6.40421   2
  -8  11  -1 9.59201 4.72040   3
  -8  11  -1 12.9763 7.13509   1
  -8  11  -1 4.23250 6.33630   1
   8 -11   1 12.2017 5.09655   2
   8 -11   1 -3.4350 8.42562   1
  -9  11  -1 -6.5683 4.83316   1
  -9  11  -1 -5.6153 4.61650   1
  -9  11  -1 0.36938 4.85067   3
   9 -11   1 0.08024 5.16942   2
   9 -11   1 10.4173 9.72297   1
 -10  11  -1 -3.5556 5.08117   3
  10 -11   1 -6.6424 5.29653   2
  10 -11   1 -10.592 8.54005   1
 -11  11  -1 3.02078 5.24869   3
  11 -11   1 1.97004 5.73039   2
 -12  11  -1 -4.6053 5.70570   3
  12 -11   1 -2.9368 5.94814   2
 -11 -10   1 -0.7352 4.67174   1
  10  10  -1 30.3421 11.3864   1
 -10 -10   1 9.65120 6.68141   1
   9  10  -1 -8.1843 8.51181   1
  -9 -10   1 -0.0964 6.68029   1
   8  10  -1 19.7640 10.8703   1
  -8 -10   1 25.4357 8.61708   1
   7  10  -1 35.8445 11.2373   1
  -7 -10   1 46.4612 10.6032   1
   6  10  -1 22.0728 10.0358   1
  -6 -10   1 5.23568 7.67045   1
   5  10  -1 18.2580 9.26607   1
  -5 -10   1 15.5277 1.55041   2
  -5 -10   1 6.31179 8.40230   1
   4  10  -1 5.03074 7.90028   1
   4  10  -1 3.66035 1.55685   2
  -4 -10   1 6.72578 8.34300   1
  -4 -10   1 2.72175 1.56636   2
   3  10  -1 21.9697 2.17049   2
   3  10  -1 29.4618 10.5485   1
  -3 -10   1 30.5335 2.46068   2
  -3 -10   1 37.3723 10.0844   1
   2  10  -1 595.193 31.7045   1
   2  10  -1 534.455 19.5939   2
  -2 -10   1 585.030 19.6909   2
  -2 -10   1 567.826 30.8007   1
   1  10  -1 63.4656 4.10915   2
   1  10  -1 51.4464 10.9132   1
  -1 -10   1 56.4180 4.37878   2
  -1 -10   1 63.0958 11.6614   1
   0  10  -1 74.6857 12.1339   1
   0  10  -1 57.6606 4.24312   2
   0 -10   1 60.3955 4.77240   2
   0 -10   1 60.7922 11.9918   1
  -1  10  -1 49.5959 4.31111   2
  -1  10  -1 56.1246 10.7142   1
   1 -10   1 35.2624 9.71037   1
   1 -10   1 46.2237 3.83830   2
  -2  10  -1 59.2345 10.8473   1
  -2  10  -1 50.0948 4.77652   3
   2 -10   1 54.7012 5.11113   2
   2 -10   1 41.7531 10.0514   1
  -3  10  -1 0.23569 7.47712   1
  -3  10  -1 4.21478 3.27246   3
   3 -10   1 -7.6333 7.49152   1
   3 -10   1 3.25365 3.26756   2
  -4  10  -1 146.278 7.13664   3
  -4  10  -1 118.204 13.1696   1
   4 -10   1 125.856 7.41598   2
   4 -10   1 131.360 15.3603   1
  -5  10  -1 535.282 28.8786   1
  -5  10  -1 518.515 19.3997   3
   5 -10   1 505.316 30.1042   1
   5 -10   1 542.321 19.7857   2
  -6  10  -1 72.4168 6.36190   3
  -6  10  -1 60.0434 10.7739   1
   6 -10   1 86.9666 6.91330   2
   6 -10   1 62.1796 11.9622   1
  -7  10  -1 87.8884 6.97745   3
  -7  10  -1 96.3183 12.6701   1
   7 -10   1 74.3911 13.1157   1
   7 -10   1 89.4691 7.95764   2
  -8  10  -1 34.4932 7.62982   1
  -8  10  -1 51.5114 8.37211   1
  -8  10  -1 49.4500 5.52555   3
   8 -10   1 43.9410 5.72346   2
   8 -10   1 44.4341 10.7229   1
  -9  10  -1 206.222 11.9820   1
  -9  10  -1 201.527 10.9740   3
  -9  10  -1 199.414 12.0786   1
   9 -10   1 242.368 12.0783   2
   9 -10   1 190.703 20.0058   1
 -10  10  -1 23.6618 5.82970   3
  10 -10   1 37.0779 6.08696   2
  10 -10   1 23.3140 9.77747   1
 -11  10  -1 4.48687 5.26998   3
  11 -10   1 -5.6070 5.49262   2
 -12  10  -1 29.0784 6.44552   3
  12 -10   1 22.6909 6.47957   2
  10   9  -1 31.0713 11.2653   1
 -10  -9   1 36.6009 7.39534   1
   9   9  -1 21.0525 9.99419   1
  -9  -9   1 10.1979 6.83051   1
   8   9  -1 40.4155 11.3605   1
  -8  -9   1 45.5325 9.70506   1
   7   9  -1 65.3210 12.5877   1
  -7  -9   1 47.2682 9.91944   1
   6   9  -1 80.5751 12.9967   1
  -6  -9   1 107.228 13.9932   1
   5   9  -1 39.7931 2.30453   2
   5   9  -1 43.8050 11.1086   1
  -5  -9   1 25.8465 8.55288   1
  -5  -9   1 40.5978 2.35788   2
   4   9  -1 226.640 18.0919   1
   4   9  -1 183.071 7.11131   2
  -4  -9   1 199.701 16.5854   1
  -4  -9   1 197.004 7.15200   2
   3   9  -1 31.9408 2.71026   2
   3   9  -1 22.0734 8.80997   1
  -3  -9   1 33.9438 9.47524   1
  -3  -9   1 27.6087 2.81428   2
   2   9  -1 40.6481 9.62740   1
   2   9  -1 28.0635 2.25886   2
  -2  -9   1 32.3018 8.91817   1
  -2  -9   1 23.8918 2.32819   2
   1   9  -1 5.67078 1.89234   2
   1   9  -1 7.82096 7.13742   1
  -1  -9   1 7.89726 6.82307   1
  -1  -9   1 5.28684 2.10896   2
   0   9  -1 914.664 32.1976   2
   0   9  -1 999.745 42.9197   1
   0  -9   1 946.949 42.6331   1
   0  -9   1 947.107 32.2471   2
  -1   9  -1 19.2050 7.78777   1
  -1   9  -1 19.0169 2.65110   2
   1  -9   1 19.5431 2.83392   2
   1  -9   1 11.0278 7.58747   1
  -2   9  -1 342.913 12.7664   3
  -2   9  -1 314.880 21.5207   1
  -2   9  -1 344.332 12.6923   2
   2  -9   1 320.961 21.3281   1
   2  -9   1 353.299 12.9404   2
  -3   9  -1 0.41958 7.73883   1
  -3   9  -1 -0.7367 3.02024   3
   3  -9   1 0.57668 2.96051   2
   3  -9   1 1.11270 6.66060   1
  -4   9  -1 -1.1437 6.27481   1
  -4   9  -1 1.18633 3.11824   3
   4  -9   1 9.82720 7.52295   1
   4  -9   1 -1.3592 3.14610   2
  -5   9  -1 58.5984 10.2942   1
  -5   9  -1 57.2533 4.92543   3
   5  -9   1 26.2571 8.84120   1
   5  -9   1 44.4227 4.55134   2
  -6   9  -1 8.88185 6.70233   1
  -6   9  -1 3.64625 3.92921   3
   6  -9   1 4.30917 7.52675   1
   6  -9   1 -1.0646 3.95031   2
  -7   9  -1 -9.9329 5.54893   1
  -7   9  -1 9.89291 6.14909   1
  -7   9  -1 0.10159 4.13397   3
   7  -9   1 7.39103 4.33872   2
   7  -9   1 4.59424 7.79581   1
  -8   9  -1 26.0805 6.56319   1
  -8   9  -1 29.8552 6.54813   1
  -8   9  -1 34.8513 5.11153   3
   8  -9   1 36.4067 9.49158   1
   8  -9   1 37.8989 5.31368   2
  -9   9  -1 -0.7561 4.77005   3
   9  -9   1 0.85095 8.18395   1
   9  -9   1 -0.4967 4.96332   2
 -10   9  -1 2.70995 5.13341   3
  10  -9   1 6.07898 5.22553   2
  10  -9   1 9.36019 8.30786   1
 -11   9  -1 8.52061 5.34947   3
  11  -9   1 11.9798 5.67141   2
 -12   9  -1 -2.8786 5.46272   3
  12  -9   1 -1.9438 5.38657   2
 -13   9  -1 4.86339 5.74925   3
  13  -9   1 8.56825 5.90185   2
  11   8  -1 3.96457 8.86437   1
  10   8  -1 6.10468 9.05214   1
 -10  -8   1 7.10506 4.62454   1
   9   8  -1 10.0345 8.64256   1
  -9  -8   1 3.17847 5.39287   1
   8   8  -1 69.5689 12.3328   1
  -8  -8   1 59.8747 9.77319   1
   7   8  -1 32.8021 9.76469   1
  -7  -8   1 18.4100 7.26820   1
   6   8  -1 251.653 19.2417   1
  -6  -8   1 241.686 18.1375   1
   5   8  -1 162.719 16.1403   1
   5   8  -1 162.233 5.80770   2
  -5  -8   1 185.741 15.8280   1
  -5  -8   1 161.629 5.82268   2
   4   8  -1 5.01376 1.20572   2
   4   8  -1 3.06289 6.49808   1
  -4  -8   1 2.59521 5.80997   1
  -4  -8   1 3.82805 1.15850   2
   3   8  -1 2.88670 1.33000   2
   3   8  -1 -1.3499 6.17706   1
  -3  -8   1 1.07722 6.25121   1
  -3  -8   1 4.18025 1.41696   2
   2   8  -1 0.34458 1.47115   2
   2   8  -1 -7.1091 5.84151   1
  -2  -8   1 -3.1175 1.51729   2
  -2  -8   1 2.79090 5.72369   1
   1   8  -1 400.342 14.3597   2
   1   8  -1 438.052 23.6161   1
  -1  -8   1 388.139 22.8020   1
  -1  -8   1 416.385 14.4167   2
   0   8  -1 766.990 26.4176   2
   0   8  -1 821.201 35.9121   1
   0  -8   1 772.035 26.4404   2
   0  -8   1 741.137 35.4351   1
  -1   8  -1 -2.0318 2.03050   2
  -1   8  -1 -0.0014 5.84037   1
   1  -8   1 2.35121 2.29065   2
   1  -8   1 -1.0642 6.09715   1
  -2   8  -1 922.607 32.5549   2
  -2   8  -1 957.285 32.5935   3
  -2   8  -1 975.933 41.2067   1
   2  -8   1 972.064 32.6511   2
   2  -8   1 953.464 41.7922   1
  -3   8  -1 464.268 16.9200   3
   3  -8   1 478.726 17.1580   2
   3  -8   1 476.202 25.2514   1
  -4   8  -1 6.10372 3.10010   3
  -4   8  -1 13.0105 6.58913   1
   4  -8   1 19.7370 3.32717   2
   4  -8   1 7.11718 6.62315   1
  -5   8  -1 27.6832 7.74888   1
  -5   8  -1 42.5611 4.31040   3
   5  -8   1 39.9820 4.17605   2
   5  -8   1 33.3613 8.87647   1
  -6   8  -1 253.471 10.7997   3
  -6   8  -1 240.695 16.6035   1
   6  -8   1 245.033 18.6201   1
   6  -8   1 255.740 11.2014   2
  -7   8  -1 565.214 20.2843   3
  -7   8  -1 549.893 25.5007   1
  -7   8  -1 521.076 25.0763   1
   7  -8   1 580.343 29.7230   1
   7  -8   1 530.102 20.3986   2
  -8   8  -1 273.246 11.8995   3
  -8   8  -1 268.612 14.0415   1
  -8   8  -1 256.318 14.2165   1
   8  -8   1 279.533 20.2658   1
   8  -8   1 272.140 12.2606   2
  -9   8  -1 6.45016 4.68712   3
   9  -8   1 7.65366 4.67377   2
   9  -8   1 -7.4950 6.27031   1
 -10   8  -1 26.7710 5.46360   3
  10  -8   1 25.7275 5.43509   2
 -11   8  -1 101.268 8.80662   3
  11  -8   1 117.207 9.65466   2
 -12   8  -1 0.51248 5.42331   3
  12  -8   1 -0.0259 5.15082   2
 -13   8  -1 -5.4252 5.60241   3
  13  -8   1 3.89070 5.75654   2
  11   7  -1 94.1563 14.0367   1
  10   7  -1 52.7208 11.3975   1
 -10  -7   1 43.9700 4.85393   1
   9   7  -1 102.843 13.7951   1
  -9  -7   1 94.9466 10.2435   1
   8   7  -1 4.87558 7.15267   1
  -8  -7   1 16.4640 6.49719   1
   7   7  -1 2.44049 7.46160   1
  -7  -7   1 11.7196 6.27570   1
   6   7  -1 29.0651 8.59542   1
  -6  -7   1 21.7171 7.65133   1
   5   7  -1 95.7347 12.6471   1
   5   7  -1 72.4168 2.77459   2
  -5  -7   1 69.1308 10.2483   1
  -5  -7   1 68.4249 2.78392   2
   4   7  -1 258.646 8.91975   2
   4   7  -1 273.438 18.5264   1
  -4  -7   1 263.435 17.0667   1
  -4  -7   1 251.650 8.90135   2
   3   7  -1 21.8219 7.33698   1
   3   7  -1 20.6443 1.58710   2
  -3  -7   1 18.9997 6.57464   1
  -3  -7   1 20.5393 1.57638   2
   2   7  -1 156.778 6.04681   2
   2   7  -1 160.422 14.1901   1
  -2  -7   1 160.835 13.5663   1
  -2  -7   1 158.287 6.06619   2
   1   7  -1 1367.45 53.3844   1
   1   7  -1 1312.39 44.6004   2
  -1  -7   1 1327.73 52.9163   1
  -1  -7   1 1336.98 44.6094   2
   0   7  -1 90.6143 11.5081   1
   0   7  -1 77.3111 4.27050   2
   0  -7   1 55.6884 9.18006   1
   0  -7   1 88.1155 4.34588   2
  -1   7  -1 146.572 13.0427   1
  -1   7  -1 142.408 6.29162   2
   1  -7   1 143.045 13.1361   1
   1  -7   1 148.365 6.41563   2
  -2   7  -1 125.006 5.84413   3
  -2   7  -1 129.785 5.87973   2
  -2   7  -1 133.769 12.2961   1
   2  -7   1 124.695 5.98738   2
   2  -7   1 126.689 12.3333   1
  -3   7  -1 59.1519 4.17972   3
   3  -7   1 45.1890 8.76787   1
   3  -7   1 67.6115 4.85380   2
  -4   7  -1 137.050 12.3209   1
  -4   7  -1 138.498 6.42190   3
   4  -7   1 128.337 12.0729   1
   4  -7   1 137.922 6.75541   2
  -5   7  -1 321.799 18.6112   1
  -5   7  -1 324.544 12.4682   3
   5  -7   1 323.723 19.8179   1
   5  -7   1 334.708 12.8279   2
  -6   7  -1 21.8294 3.95620   3
  -6   7  -1 28.1567 6.50284   1
   6  -7   1 26.3583 3.99370   2
   6  -7   1 19.6822 7.70270   1
  -7   7  -1 130.998 7.57637   3
  -7   7  -1 122.249 10.7763   1
  -7   7  -1 143.596 10.9891   1
   7  -7   1 142.695 8.35495   2
   7  -7   1 132.502 14.0317   1
  -8   7  -1 2.81900 3.98042   3
   8  -7   1 3.18840 3.81696   2
   8  -7   1 -0.9191 6.43019   1
  -9   7  -1 4.16890 4.39631   3
   9  -7   1 11.0379 4.34266   2
   9  -7   1 17.2355 6.96633   1
 -10   7  -1 -2.2809 4.48064   3
  10  -7   1 3.47928 4.54901   2
 -11   7  -1 4.31029 5.18211   3
  11  -7   1 7.31628 5.11302   2
 -12   7  -1 18.7222 5.67563   3
  12  -7   1 4.36084 5.16413   2
 -13   7  -1 5.81882 5.93583   3
  13  -7   1 4.25149 5.35517   2
  11   6  -1 12.8531 8.28875   1
  10   6  -1 10.1478 7.85182   1
   9   6  -1 30.2306 8.68415   1
  -9  -6   1 13.2450 4.47510   1
   8   6  -1 344.703 21.9304   1
  -8  -6   1 330.434 18.1198   1
   7   6  -1 6.60624 6.34804   1
  -7  -6   1 0.35004 5.35344   1
   6   6  -1 9.49968 6.26435   1
  -6  -6   1 -1.9400 5.12086   1
   5   6  -1 148.051 5.03374   2
   5   6  -1 154.339 12.9336   1
  -5  -6   1 128.834 12.2103   1
   4   6  -1 187.500 14.8115   1
   4   6  -1 185.139 6.41517   2
  -4  -6   1 185.384 13.9927   1
  -4  -6   1 184.178 6.41758   2
   3   6  -1 88.3830 3.66876   2
   3   6  -1 104.916 12.1656   1
  -3  -6   1 97.6091 3.67441   2
  -3  -6   1 82.0883 10.0639   1
   2   6  -1 1825.03 67.1069   1
  -2  -6   1 1730.57 66.5206   1
   1   6  -1 651.175 29.5346   1
   1   6  -1 624.237 21.4457   2
  -1  -6   1 629.018 28.7350   1
  -1  -6   1 634.182 21.4537   2
   0   6  -1 546.858 25.0243   1
   0   6  -1 482.852 17.5386   2
   0  -6   1 522.065 24.6872   1
   0  -6   1 507.795 17.5743   2
  -1   6  -1 21.8890 2.28436   2
  -1   6  -1 16.4615 6.27417   1
   1  -6   1 19.2965 2.39425   2
   1  -6   1 7.69379 5.64559   1
  -2   6  -1 242.029 8.74002   3
  -2   6  -1 228.270 8.71148   2
  -2   6  -1 228.378 15.4911   1
   2  -6   1 204.534 14.4305   1
   2  -6   1 214.806 8.74214   2
  -3   6  -1 1659.21 68.0537   1
  -3   6  -1 1918.16 62.6289   3
   3  -6   1 1843.31 69.3240   1
   3  -6   1 2050.09 62.7919   2
  -4   6  -1 1325.91 50.0208   1
  -4   6  -1 1292.10 44.2116   3
   4  -6   1 1311.00 44.3152   2
   4  -6   1 1310.88 51.0807   1
  -5   6  -1 471.828 23.1972   1
  -5   6  -1 514.826 18.5926   3
   5  -6   1 530.083 25.4611   1
   5  -6   1 559.169 18.7993   2
  -6   6  -1 662.025 27.7591   1
  -6   6  -1 705.668 27.9913   1
  -6   6  -1 672.975 23.8253   3
   6  -6   1 678.575 24.0290   2
   6  -6   1 662.897 30.5498   1
  -7   6  -1 133.220 8.82814   1
  -7   6  -1 152.815 7.50198   3
  -7   6  -1 131.061 8.91873   1
   7  -6   1 129.224 12.6153   1
   7  -6   1 146.674 7.66419   2
  -8   6  -1 11.6874 4.00121   3
   8  -6   1 4.50048 5.77972   1
   8  -6   1 9.26506 3.73969   2
  -9   6  -1 31.6919 4.71678   3
   9  -6   1 32.2254 4.47032   2
 -10   6  -1 61.4298 5.98304   3
  10  -6   1 49.3449 5.44315   2
 -11   6  -1 5.38108 4.83659   3
  11  -6   1 -5.4659 4.37612   2
 -12   6  -1 11.9313 5.39446   3
  12  -6   1 5.92475 5.08238   2
 -13   6  -1 5.43721 5.66320   3
  13  -6   1 3.84603 4.97667   2
  12   5  -1 17.9422 8.32831   1
  11   5  -1 15.0830 7.81710   1
  11   5  -1 15.1955 1.20885   2
  11   5  -1 16.6897 1.51390   2
  10   5  -1 20.5770 2.00112   2
  10   5  -1 21.3250 8.05518   1
  10   5  -1 17.7517 1.48198   2
   9   5  -1 42.7241 9.15449   1
   9   5  -1 44.8381 2.48784   2
   9   5  -1 41.9175 2.39229   2
   8   5  -1 5.17467 1.14442   2
   8   5  -1 4.45362 1.11968   2
   8   5  -1 11.5435 7.06382   1
  -8  -5   1 1.18344 4.21803   1
   7   5  -1 10.6216 1.12620   2
   7   5  -1 9.02377 6.40770   1
   7   5  -1 12.7330 1.15307   2
  -7  -5   1 10.0836 5.27355   1
   6   5  -1 299.415 10.1792   2
   6   5  -1 316.301 18.9392   1
   6   5  -1 291.958 10.1753   2
  -6  -5   1 312.696 17.0475   1
   5   5  -1 390.668 13.3109   2
   5   5  -1 398.944 21.0234   1
  -5  -5   1 412.196 20.3701   1
   4   5  -1 105.012 10.3645   1
   4   5  -1 104.336 3.71922   2
  -4  -5   1 102.436 3.69835   2
  -4  -5   1 101.536 10.3492   1
   3   5  -1 243.537 8.50981   2
   3   5  -1 257.362 16.2290   1
  -3  -5   1 261.389 15.1811   1
  -3  -5   1 245.860 8.48849   2
   2   5  -1 136.654 11.6801   1
   2   5  -1 144.024 5.14690   2
  -2  -5   1 137.487 11.3311   1
  -2  -5   1 136.823 5.16419   2
   1   5  -1 2584.56 86.9433   1
  -1  -5   1 2257.44 86.0741   1
   0   5  -1 671.614 22.7707   2
   0   5  -1 693.215 29.0197   1
   0  -5   1 666.769 22.7732   2
   0  -5   1 667.449 28.7889   1
  -1   5  -1 588.888 24.9330   1
  -1   5  -1 558.852 18.9683   2
   1  -5   1 552.911 24.7045   1
   1  -5   1 525.630 18.9514   2
  -2   5  -1 584.213 19.9210   3
   2  -5   1 582.596 20.0320   2
   2  -5   1 571.709 25.3755   1
  -3   5  -1 1659.72 54.0608   3
  -3   5  -1 1599.73 59.1001   1
   3  -5   1 1650.68 54.1606   2
   3  -5   1 1544.42 59.3808   1
  -4   5  -1 3561.65 119.465   1
   4  -5   1 3342.66 120.181   1
  -5   5  -1 1155.52 42.3549   1
  -5   5  -1 1201.37 38.5798   3
   5  -5   1 1142.83 44.3033   1
   5  -5   1 1038.17 38.5220   2
  -6   5  -1 33.7781 4.83824   1
  -6   5  -1 38.5141 3.70644   3
  -6   5  -1 33.6984 4.88202   1
   6  -5   1 25.4744 3.47502   2
   6  -5   1 27.2884 6.35074   1
  -7   5  -1 112.189 6.49930   3
   7  -5   1 128.010 11.5078   1
   7  -5   1 109.895 6.79150   2
  -8   5  -1 6.42847 3.56830   3
   8  -5   1 11.5889 3.58700   2
   8  -5   1 1.24428 4.99981   1
  -9   5  -1 18.3149 4.35017   3
   9  -5   1 18.7593 3.90483   2
 -10   5  -1 73.6274 6.57049   3
  10  -5   1 71.4796 7.00538   2
 -11   5  -1 -1.4489 4.51416   3
  11  -5   1 2.15059 4.17894   2
  11  -5   1 0.09093 3.71380   2
 -12   5  -1 -0.5334 5.18837   3
  12  -5   1 0.03336 4.56339   2
 -13   5  -1 1.25481 5.38235   3
  13  -5   1 5.80027 4.96466   2
 -14   5  -1 7.90547 6.07894   3
  14  -5   1 14.0948 5.49744   2
  13   4  -1 33.2976 2.29382   2
  13   4  -1 30.4462 2.33179   2
  12   4  -1 15.0325 1.80771   2
  12   4  -1 13.9780 1.88009   2
  12   4  -1 9.90966 7.13156   1
  11   4  -1 164.666 6.50069   2
  11   4  -1 178.212 15.5973   1
  11   4  -1 157.874 6.39477   2
  10   4  -1 0.34190 1.69120   2
  10   4  -1 -7.9037 5.69468   1
  10   4  -1 1.05823 1.56203   2
   9   4  -1 -2.9624 5.48901   1
   9   4  -1 6.28037 1.53327   2
   9   4  -1 6.51536 1.68534   2
   8   4  -1 940.313 39.6402   1
   8   4  -1 937.649 31.3323   2
   8   4  -1 908.806 31.3282   2
  -8  -4   1 960.380 34.4278   1
   7   4  -1 2.34447 1.26231   2
   7   4  -1 -0.3527 1.12374   2
   7   4  -1 0.60471 5.45730   1
  -7  -4   1 3.87129 4.08642   1
   6   4  -1 27.6996 6.36835   1
   6   4  -1 25.7782 1.90158   2
   6   4  -1 25.2481 1.79552   2
  -6  -4   1 33.6343 5.88671   1
   5   4  -1 275.761 9.47292   2
   5   4  -1 269.056 15.9151   1
  -5  -4   1 297.644 15.4666   1
   4   4  -1 279.379 9.75050   2
   4   4  -1 289.455 15.9706   1
  -4  -4   1 311.794 15.9367   1
   3   4  -1 1103.78 36.9534   2
   3   4  -1 1138.68 43.3452   1
  -3  -4   1 1164.11 42.9646   1
  -3  -4   1 1074.33 36.9475   2
   2   4  -1 0.46612 0.81279   2
   2   4  -1 -0.3076 4.47960   1
  -2  -4   1 1.77855 4.76892   1
  -2  -4   1 2.94272 0.83408   2
   1   4  -1 741.853 29.7341   1
   1   4  -1 747.097 24.3703   2
  -1  -4   1 728.981 29.6046   1
  -1  -4   1 703.020 24.3511   2
   0   4  -1 4294.51 143.100   1
   0  -4   1 4059.06 142.835   1
  -1   4  -1 1997.02 69.9393   1
   1  -4   1 1931.50 69.9011   1
  -2   4  -1 153.083 6.21568   3
   2  -4   1 149.177 10.9906   1
   2  -4   1 170.323 6.41695   2
  -3   4  -1 2726.23 93.8477   1
   3  -4   1 2688.40 94.3624   1
  -4   4  -1 2456.50 84.6314   1
  -4   4  -1 2429.71 81.1314   3
   4  -4   1 2427.05 85.6533   1
  -5   4  -1 1709.76 58.3165   3
  -5   4  -1 1725.25 60.7021   1
  -5   4  -1 1738.84 60.7646   1
   5  -4   1 1663.68 62.6762   1
   5  -4   1 1862.27 58.4897   2
  -6   4  -1 3.83480 2.02530   1
  -6   4  -1 4.76836 2.82709   3
  -6   4  -1 6.81182 2.05380   1
   6  -4   1 1.22719 2.58780   2
   6  -4   1 4.43138 4.12190   1
  -7   4  -1 22.5697 3.51466   3
   7  -4   1 20.7425 3.32729   2
   7  -4   1 22.3138 5.37741   1
  -8   4  -1 151.203 7.75135   3
   8  -4   1 159.404 8.03334   2
  -9   4  -1 5.61168 3.85795   3
   9  -4   1 11.7701 3.50922   2
 -10   4  -1 -1.4220 4.06617   3
  10  -4   1 -0.5380 3.68181   2
 -11   4  -1 25.2202 5.18963   3
  11  -4   1 20.3474 3.59553   2
  11  -4   1 16.1461 4.27968   2
 -12   4  -1 15.9697 5.27593   3
  12  -4   1 5.59633 4.37358   2
 -13   4  -1 8.30454 5.43082   3
  13  -4   1 3.46324 4.41363   2
 -14   4  -1 4.46762 5.72215   3
  14  -4   1 5.92879 4.75497   2
  13   3  -1 9.84000 2.27994   2
  13   3  -1 13.8652 2.16963   2
  12   3  -1 1.10069 2.14232   2
  12   3  -1 9.33867 6.26955   1
  12   3  -1 -1.7019 1.98436   2
  11   3  -1 9.14265 6.14135   1
  11   3  -1 2.41303 2.00266   2
  11   3  -1 4.19455 2.23306   2
  10   3  -1 64.5425 9.25369   1
  10   3  -1 44.8555 3.84945   2
  10   3  -1 55.6202 3.81118   2
   9   3  -1 3.42430 1.90839   2
   9   3  -1 2.42606 5.69232   1
   9   3  -1 -1.2729 1.74904   2
   8   3  -1 135.597 5.77639   2
   8   3  -1 136.744 5.71411   2
   8   3  -1 158.352 12.8448   1
   7   3  -1 212.513 8.45807   2
   7   3  -1 250.845 15.1161   1
   7   3  -1 245.795 8.56879   2
  -7  -3   1 249.876 11.7990   1
   6   3  -1 -0.1333 1.13737   2
   6   3  -1 2.93097 1.13936   2
   6   3  -1 -1.1361 4.14298   1
  -6  -3   1 2.74574 3.65456   1
   5   3  -1 174.470 11.8923   1
   5   3  -1 159.218 5.81076   2
   5   3  -1 161.188 5.80727   2
  -5  -3   1 165.358 10.4597   1
   4   3  -1 266.495 9.14663   2
   4   3  -1 274.660 14.7776   1
  -4  -3   1 272.110 14.0507   1
   3   3  -1 31.0267 5.70863   1
   3   3  -1 31.1845 1.41048   2
  -3  -3   1 35.1998 5.44741   1
   2   3  -1 724.810 28.0456   1
   2   3  -1 626.245 22.9926   2
  -2  -3   1 749.639 27.7579   1
  -2  -3   1 696.392 22.9964   2
   1   3  -1 192.162 6.59856   2
   1   3  -1 193.924 11.0463   1
  -1  -3   1 193.615 6.60145   2
  -1  -3   1 180.551 10.8233   1
   0   3  -1 3970.69 132.644   1
   0  -3   1 3827.41 132.544   1
  -1   3  -1 178.207 11.6940   1
  -1   3  -1 172.239 6.36511   2
   1  -3   1 168.540 9.85592   1
   1  -3   1 171.213 6.45212   2
  -3   3  -1 3909.01 132.788   1
   3  -3   1 3952.23 133.428   1
  -4   3  -1 2409.29 77.6949   1
  -4   3  -1 2237.01 77.5008   1
  -4   3  -1 2226.24 75.5061   3
   4  -3   1 2206.66 78.7092   1
  -5   3  -1 54.6272 3.99583   1
  -5   3  -1 43.3109 3.58730   3
  -5   3  -1 50.3333 3.80707   1
   5  -3   1 54.0086 4.17105   2
   5  -3   1 48.1450 6.44537   1
  -6   3  -1 243.663 9.37632   3
   6  -3   1 241.742 12.5383   1
   6  -3   1 233.927 9.49928   2
  -7   3  -1 60.2246 4.55424   3
   7  -3   1 62.6731 4.87610   2
  -8   3  -1 4.80519 3.34773   3
   8  -3   1 4.84248 2.95674   2
  -9   3  -1 57.4581 5.04420   3
   9  -3   1 49.3691 4.39838   2
 -10   3  -1 -3.1281 4.04550   3
  10  -3   1 1.62871 2.78631   2
  10  -3   1 -3.3718 3.33507   2
 -11   3  -1 74.0707 7.01705   3
  11  -3   1 58.5108 5.78381   2
  11  -3   1 57.5658 5.35719   2
 -12   3  -1 37.3047 5.97765   3
  12  -3   1 33.8163 4.19931   2
  12  -3   1 47.3209 5.32014   2
 -13   3  -1 -1.3025 5.11207   3
  13  -3   1 3.05988 4.41463   2
 -14   3  -1 0.93836 5.61842   3
  14  -3   1 4.63683 4.52992   2
  14   2  -1 4.09015 2.55980   2
  13   2  -1 4.46243 2.44518   2
  13   2  -1 6.84764 2.71826   2
  12   2  -1 3.44264 5.78422   1
  12   2  -1 5.36974 2.40640   2
  12   2  -1 3.60222 2.54353   2
  11   2  -1 12.6480 2.65311   2
  11   2  -1 19.6793 6.60535   1
  11   2  -1 13.1933 2.55469   2
  10   2  -1 331.808 11.3754   2
  10   2  -1 310.911 17.9068   1
  10   2  -1 264.816 11.2594   2
   9   2  -1 2.88758 5.22137   1
   9   2  -1 1.34633 1.99863   2
   9   2  -1 2.62783 2.12700   2
   8   2  -1 2.67915 1.81401   2
   8   2  -1 2.50628 4.80950   1
   8   2  -1 3.72871 1.98890   2
   7   2  -1 86.6195 9.42502   1
   7   2  -1 84.0790 4.15296   2
   7   2  -1 97.4001 4.29337   2
   6   2  -1 739.214 29.3924   1
   6   2  -1 703.065 24.0668   2
   6   2  -1 680.447 24.0462   2
  -6  -2   1 743.502 26.9509   1
   5   2  -1 814.874 27.9877   2
   5   2  -1 845.346 32.8412   1
   5   2  -1 825.512 27.9997   2
  -5  -2   1 870.714 31.5609   1
   4   2  -1 533.792 18.1394   2
   4   2  -1 528.223 18.1379   2
   4   2  -1 548.465 22.7576   1
  -4  -2   1 561.877 22.0602   1
   3   2  -1 1768.48 63.1489   1
  -3  -2   1 1818.20 62.8480   1
   2   2  -1 739.945 28.9677   1
  -2  -2   1 795.642 29.0571   1
   1   2  -1 1452.51 50.3223   1
  -1  -2   1 1396.33 50.1388   1
   0   2  -1 1148.51 40.3992   1
   0  -2   1 1115.33 40.3411   1
   1  -2   1 1264.83 44.4290   1
  -3   2  -1 24.1724 3.22976   1
  -3   2  -1 28.9587 2.54086   3
   3  -2   1 26.1142 3.81922   1
   3  -2   1 17.4814 2.18571   2
  -4   2  -1 353.453 13.1398   1
  -4   2  -1 382.320 13.2366   1
  -4   2  -1 394.947 13.1944   3
   4  -2   1 382.410 15.4998   1
   4  -2   1 358.981 13.1810   2
  -5   2  -1 245.116 9.34900   3
   5  -2   1 255.112 9.39645   2
   5  -2   1 247.043 11.6082   1
  -6   2  -1 227.819 9.51564   3
   6  -2   1 271.079 9.72923   2
  -7   2  -1 69.7996 4.74616   3
   7  -2   1 73.3896 4.71090   2
  -8   2  -1 47.4491 4.34269   3
   8  -2   1 37.4760 3.51765   2
  -9   2  -1 5.58103 3.73451   3
   9  -2   1 0.56219 2.85409   2
   9  -2   1 7.13640 2.62348   2
 -10   2  -1 -1.7982 3.88648   3
  10  -2   1 -0.0349 2.78286   2
  10  -2   1 4.02972 3.18693   2
 -11   2  -1 197.672 10.1078   3
  11  -2   1 195.434 9.56254   2
  11  -2   1 189.824 9.17065   2
 -12   2  -1 64.9614 6.43622   3
  12  -2   1 63.8015 5.95641   2
  12  -2   1 54.7547 5.11661   2
 -13   2  -1 6.95534 5.24790   3
  13  -2   1 1.65426 3.90059   2
 -14   2  -1 24.7676 6.28867   3
  14  -2   1 25.3842 4.88827   2
  14   1  -1 7.12514 3.05026   2
  13   1  -1 32.8345 3.60172   2
  13   1  -1 31.5739 3.41242   2
  12   1  -1 3.81525 2.88872   2
  12   1  -1 3.58958 2.62365   2
  11   1  -1 36.3777 6.91398   1
  11   1  -1 14.9198 2.98088   2
  11   1  -1 21.9789 3.02706   2
  10   1  -1 209.216 14.2149   1
  10   1  -1 216.617 8.70079   2
  10   1  -1 201.794 8.72747   2
   9   1  -1 -1.9958 4.54911   1
   9   1  -1 8.40347 2.40657   2
   9   1  -1 1.44842 2.25916   2
   8   1  -1 70.1535 4.26798   2
   8   1  -1 59.5071 7.72183   1
   8   1  -1 62.8832 4.02476   2
  -8  -1   1 72.3238 5.41924   3
   7   1  -1 15.2837 1.96800   2
   7   1  -1 20.5165 2.21181   2
   7   1  -1 17.7503 4.99771   1
  -7  -1   1 19.9939 3.22484   3
   6   1  -1 43.2100 2.98881   2
   6   1  -1 46.5871 6.09955   1
   6   1  -1 39.2097 2.85059   2
  -6  -1   1 44.5150 3.84513   1
  -6  -1   1 39.8503 3.73428   1
  -6  -1   1 48.2461 3.67765   3
   5   1  -1 209.456 11.7544   1
   5   1  -1 210.574 7.57656   2
   5   1  -1 206.551 7.54038   2
  -5  -1   1 198.171 8.09730   3
  -5  -1   1 218.901 10.0273   1
   4   1  -1 40.9148 2.43332   2
   4   1  -1 38.7728 5.16934   1
  -4  -1   1 40.6266 3.06563   3
  -4  -1   1 48.2726 5.48549   1
   3   1  -1 1553.62 53.2430   1
  -3  -1   1 1491.15 50.3920   3
  -3  -1   1 1497.97 52.6899   1
   2   1  -1 2910.84 99.1243   1
  -2  -1   1 2942.59 98.9798   1
   0  -1   1 12.6319 2.32791   1
  -3   1  -1 1199.32 39.6066   3
   3  -1   1 1175.97 40.5564   1
  -4   1  -1 1174.58 39.4608   3
   4  -1   1 1183.08 40.5424   1
  -5   1  -1 189.085 7.28162   3
   5  -1   1 178.734 7.23187   2
  -6   1  -1 71.5183 4.20699   3
   6  -1   1 74.5389 4.28810   2
  -7   1  -1 41.5297 3.64187   3
   7  -1   1 31.2594 3.05371   2
  -8   1  -1 59.4047 5.13295   3
   8  -1   1 67.5322 4.88913   2
   8  -1   1 65.7563 4.59780   2
  -9   1  -1 74.8409 5.85649   3
   9  -1   1 72.8087 5.16877   2
   9  -1   1 82.6431 5.44393   2
 -10   1  -1 -2.3193 3.76780   3
  10  -1   1 0.51030 2.77483   2
  10  -1   1 2.85844 2.92976   2
 -11   1  -1 19.5049 4.70273   3
  11  -1   1 11.0222 3.55281   2
  11  -1   1 8.70637 3.08671   2
 -12   1  -1 6.73116 4.87038   3
  12  -1   1 -2.0312 3.15174   2
  12  -1   1 0.27915 3.63714   2
 -13   1  -1 5.25392 5.18189   3
  13  -1   1 1.89336 3.36250   2
  13  -1   1 2.10499 3.67758   2
  14  -1   1 27.3706 4.68518   2
  14   0  -1 4.52185 3.33274   2
  13   0  -1 -1.8940 3.15614   2
  13   0  -1 -2.0344 2.87326   2
  12   0  -1 22.3956 3.37468   2
  12   0  -1 15.8749 3.35674   2
  11   0  -1 3.01162 2.96231   2
  11   0  -1 2.41923 2.87003   2
  10   0  -1 4.96978 5.01683   1
  10   0  -1 4.29607 2.61569   2
  10   0  -1 2.46931 2.80486   2
 -10   0   1 9.81529 4.27706   3
   9   0  -1 3.31321 4.79134   1
   9   0  -1 8.56530 2.55464   2
   9   0  -1 11.9971 2.51231   2
  -9   0   1 15.0022 4.01871   3
   8   0  -1 16.6612 2.36901   2
   8   0  -1 10.4156 2.40592   2
   8   0  -1 20.0665 5.38648   1
  -8   0   1 16.9271 3.57986   3
   7   0  -1 3.85314 1.96522   2
   7   0  -1 7.72278 4.22449   1
  -7   0   1 -1.2431 2.78991   3
   6   0  -1 33.5674 2.93396   2
   6   0  -1 34.6934 5.27452   1
  -6   0   1 35.4285 3.47001   3
   5   0  -1 67.4266 6.83099   1
   5   0  -1 62.4395 3.48366   2
  -5   0   1 64.9248 3.89478   3
  -5   0   1 70.3772 4.76354   1
  -5   0   1 64.4743 4.62836   1
   4   0  -1 5.40143 3.42597   1
   4   0  -1 5.69200 1.44445   2
  -4   0   1 3.56196 2.63525   1
  -4   0   1 3.22015 2.06526   3
   3   0  -1 358.858 15.0400   1
   3   0  -1 362.527 12.5602   2
  -3   0   1 387.107 12.8390   3
  -3   0   1 367.785 14.5032   1
   2   0  -1 1151.10 39.9930   1
  -2   0   1 1148.47 38.1902   3
  -2   0   1 1144.39 39.7887   1
  -1   0   1 211.113 7.07700   2
  -2   0  -1 291.986 9.94217   3
  -3   0  -1 1461.80 48.5761   3
  -4   0  -1 1198.06 40.3307   3
   4   0   1 1215.27 40.8847   1
  -5   0  -1 55.8178 3.68271   3
   5   0   1 61.1349 4.46464   1
  -6   0  -1 97.8060 4.91470   3
   6   0   1 100.774 5.97105   1
   6   0   1 95.6028 4.68163   2
   6   0   1 90.8211 4.50966   2
  -7   0  -1 26.8519 3.20055   3
   7   0   1 29.7629 2.63132   2
   7   0   1 30.5321 3.89847   1
   7   0   1 27.1838 2.66495   2
  -8   0  -1 0.36874 3.05280   3
   8   0   1 3.71901 2.52394   2
   8   0   1 0.20541 2.91960   1
   8   0   1 1.66526 2.22678   2
  -9   0  -1 62.9556 5.50151   3
   9   0   1 53.6304 4.72247   2
   9   0   1 44.6832 4.42829   2
 -10   0  -1 17.9545 4.20959   3
  10   0   1 9.14094 3.04176   2
  10   0   1 11.5439 3.00809   2
 -11   0  -1 5.60624 4.36032   3
  11   0   1 8.17117 3.41256   2
  11   0   1 2.43155 2.97101   2
 -12   0  -1 59.0958 6.15663   3
  12   0   1 70.4733 6.11120   2
  12   0   1 56.8279 5.80332   2
  13   0   1 47.2044 4.64277   2
  13   0   1 59.8754 5.80693   2
  14   0   1 10.7475 3.97474   2
  14  -1  -1 3.71020 3.63656   2
  13  -1  -1 31.2160 4.09205   2
  13  -1  -1 27.5297 3.83649   2
  12  -1  -1 24.9034 3.54387   2
  12  -1  -1 24.0004 3.81623   2
 -12   1   1 34.4416 5.65888   3
  11  -1  -1 -0.5803 3.05338   2
  11  -1  -1 -3.2986 2.66808   2
 -11   1   1 2.94735 4.64256   3
  10  -1  -1 270.724 10.8304   2
  10  -1  -1 288.884 11.1019   2
 -10   1   1 246.825 11.8716   3
   9  -1  -1 20.6005 2.95976   2
   9  -1  -1 21.4179 2.86954   2
  -9   1   1 16.1776 4.05501   3
   8  -1  -1 163.785 11.1768   1
   8  -1  -1 147.539 6.88879   2
  -8   1   1 146.642 7.38441   3
   7  -1  -1 229.541 12.7769   1
   7  -1  -1 225.107 8.72529   2
  -7   1   1 214.596 9.20898   3
   6  -1  -1 4.41132 3.62480   1
   6  -1  -1 9.51382 1.98520   2
  -6   1   1 6.90599 2.65248   3
   5  -1  -1 29.0565 2.34518   2
   5  -1  -1 25.9852 4.61471   1
  -5   1   1 26.2768 3.29591   1
  -5   1   1 33.0634 3.19817   3
  -5   1   1 28.8308 3.36057   1
   4  -1  -1 1160.71 40.5777   2
   4  -1  -1 1222.16 43.4228   1
  -4   1   1 1182.60 42.0818   1
  -4   1   1 1332.07 42.4024   1
  -4   1   1 1183.56 40.7430   3
   3  -1  -1 487.623 16.8784   2
   3  -1  -1 478.767 19.2369   1
  -3   1   1 501.228 18.7340   1
  -3   1   1 508.557 18.6999   1
  -3   1   1 511.132 17.0210   3
   2  -1  -1 5571.94 184.802   1
  -2   1   1 5515.16 184.547   1
   1  -1  -1 1652.82 52.4988   1
  -1   1   1 1424.92 52.2383   1
  -2  -1  -1 1122.16 37.8073   3
   2   1   1 1158.50 38.6434   1
  -3  -1  -1 -0.9937 1.36401   3
   3   1   1 -1.5555 1.08136   2
   3   1   1 2.78406 1.84443   1
  -4  -1  -1 8.07794 1.84040   3
   4   1   1 3.87949 1.31662   2
   4   1   1 8.09066 2.30377   1
  -5  -1  -1 534.100 18.0942   3
   5   1   1 516.581 19.6263   1
   5   1   1 519.277 17.9169   2
  -6  -1  -1 266.921 9.83768   3
   6   1   1 272.032 11.7415   1
   6   1   1 250.821 9.57507   2
  -7  -1  -1 136.648 6.62957   3
   7   1   1 156.466 6.38528   2
   7   1   1 150.734 6.45030   2
   7   1   1 166.400 8.81620   1
  -8  -1  -1 150.129 7.16831   3
   8   1   1 145.458 6.52411   2
   8   1   1 158.600 9.21362   1
  -9  -1  -1 7.51443 3.60472   3
   9   1   1 8.98605 2.49282   2
   9   1   1 13.8130 2.77200   2
   9   1   1 11.5507 3.97768   1
 -10  -1  -1 23.0306 4.40232   3
  10   1   1 30.8042 3.49537   2
  10   1   1 25.5688 4.63192   1
  10   1   1 23.2114 3.12582   2
  11   1   1 102.785 6.31578   2
  11   1   1 84.4820 5.99095   2
  12   1   1 5.00742 3.12899   2
  12   1   1 4.49960 2.98070   2
  13   1   1 26.5846 3.68286   2
  13   1   1 21.9637 3.70752   2
  14   1   1 15.2589 3.78120   2
  14  -2  -1 9.69826 4.01452   2
  13  -2  -1 27.7110 3.97360   2
  13  -2  -1 27.7237 4.51588   2
 -13   2   1 26.5852 6.16541   3
  12  -2  -1 15.6488 3.52581   2
  12  -2  -1 9.66037 3.80071   2
 -12   2   1 14.6542 5.31786   3
  11  -2  -1 53.9045 5.37976   2
  11  -2  -1 59.1923 5.90514   2
 -11   2   1 45.2666 5.84837   3
  10  -2  -1 128.826 6.93140   2
  10  -2  -1 107.765 6.50620   2
 -10   2   1 115.333 7.46576   3
   9  -2  -1 5.89966 2.87375   2
  -9   2   1 12.4255 4.01765   3
   8  -2  -1 31.1127 3.21693   2
  -8   2   1 40.7006 4.28381   3
   7  -2  -1 249.551 9.70933   2
  -7   2   1 248.957 10.1226   3
   6  -2  -1 65.9468 4.08331   2
  -6   2   1 62.1128 4.36176   3
   5  -2  -1 502.898 17.9408   2
   5  -2  -1 532.926 21.5342   1
  -5   2   1 511.366 19.1380   1
  -5   2   1 528.469 19.2773   1
  -5   2   1 515.205 18.0968   3
   4  -2  -1 2.40295 3.38956   1
   4  -2  -1 3.16670 1.73023   2
  -4   2   1 6.60298 2.91847   1
  -4   2   1 8.38330 3.00985   1
  -4   2   1 6.75574 2.13960   3
   3  -2  -1 3422.67 119.974   1
  -3   2   1 3560.77 119.656   1
  -3   2   1 3659.93 119.624   1
   2  -2  -1 274.988 12.2188   1
   2  -2  -1 258.323 9.38618   2
  -2   2   1 272.976 9.36473   3
  -2   2   1 281.039 12.0367   1
  -2   2   1 252.070 11.7497   1
  -2   2   1 263.341 9.43768   2
   1  -2  -1 5.24651 1.27052   2
   1  -2  -1 0.97035 2.76578   1
  -1   2   1 5.15426 1.23685   2
  -1   2   1 4.10977 1.21990   3
   0   2   1 39.2387 4.04053   1
  -1  -2  -1 269.624 10.9329   1
  -1  -2  -1 220.839 8.70219   2
   1   2   1 271.237 8.74567   2
   1   2   1 277.262 11.0633   1
  -2  -2  -1 112.535 6.11470   1
  -2  -2  -1 97.4456 3.74829   2
   2   2   1 101.974 6.48328   1
   2   2   1 95.9358 3.72779   2
  -3  -2  -1 1323.13 45.1359   1
   3   2   1 1293.47 45.6591   1
  -4  -2  -1 4114.11 132.101   1
   4   2   1 3812.25 133.311   1
  -5  -2  -1 489.514 16.7674   3
   5   2   1 464.792 16.4615   2
   5   2   1 492.689 19.3911   1
  -6  -2  -1 1006.14 33.7396   3
   6   2   1 965.062 33.4163   2
   6   2   1 1014.75 36.5758   1
  -7  -2  -1 261.597 10.5060   3
   7   2   1 277.701 13.4887   1
   7   2   1 289.222 10.1843   2
  -8  -2  -1 44.7340 4.04432   3
   8   2   1 36.5383 3.75183   2
   8   2   1 34.0455 2.80302   2
   8   2   1 34.9685 5.41667   1
   9   2   1 31.0131 5.49768   1
   9   2   1 29.1710 3.04953   2
   9   2   1 33.6700 3.06626   2
  10   2   1 30.5087 3.31094   2
  10   2   1 41.4808 5.94083   1
  10   2   1 29.4925 3.13995   2
  11   2   1 1.99447 3.76533   1
  11   2   1 1.34373 2.76381   2
  11   2   1 -2.2798 2.47747   2
  12   2   1 6.47277 3.02118   2
  12   2   1 6.04977 2.78080   2
  13   2   1 5.74298 3.26047   2
  13   2   1 11.0641 3.01107   2
  14   2   1 -1.2912 3.12515   2
  14  -3  -1 -4.8618 3.92875   2
 -14   3   1 8.07687 5.85652   3
  13  -3  -1 7.47331 4.12678   2
 -13   3   1 -6.2573 5.02724   3
  12  -3  -1 15.8080 3.56378   2
  12  -3  -1 21.2024 4.38066   2
 -12   3   1 19.4747 5.60975   3
  11  -3  -1 -3.1661 2.91323   2
  11  -3  -1 -2.8391 3.64303   2
 -11   3   1 -1.3909 4.56061   3
  10  -3  -1 -0.7697 3.26900   2
 -10   3   1 4.88923 4.33726   3
   9  -3  -1 -1.7815 2.87220   2
  -9   3   1 -1.4666 3.84287   3
   8  -3  -1 1.56850 2.66980   2
  -8   3   1 1.08554 3.35125   3
   7  -3  -1 28.2822 3.21371   2
  -7   3   1 39.6987 3.92768   3
   6  -3  -1 7.19057 2.32883   2
  -6   3   1 5.54143 2.73232   3
  -6   3   1 3.18992 2.03077   1
  -6   3   1 4.32083 2.04054   1
   5  -3  -1 1163.05 39.2385   2
  -5   3   1 1189.20 41.4979   1
  -5   3   1 1129.60 39.2711   3
  -5   3   1 1172.07 41.3876   1
   4  -3  -1 389.242 13.6960   2
   4  -3  -1 368.906 17.3045   1
  -4   3   1 381.921 16.3901   1
  -4   3   1 392.218 13.6840   3
  -4   3   1 387.487 16.5141   1
   3  -3  -1 22.9571 4.60626   1
   3  -3  -1 23.1717 2.24857   2
  -3   3   1 18.6875 4.17753   1
  -3   3   1 24.1186 4.30433   1
  -3   3   1 21.8743 2.21305   2
  -3   3   1 31.7754 2.44325   3
   1  -3  -1 4848.94 163.408   1
   0  -3  -1 1801.11 62.7367   1
   0   3   1 1787.74 62.6592   1
  -1  -3  -1 5921.27 198.623   1
   1   3   1 5929.27 198.697   1
  -2  -3  -1 1004.21 36.1117   1
   2   3   1 977.419 36.3132   1
  -3  -3  -1 207.437 7.47106   2
  -3  -3  -1 211.103 10.7921   1
   3   3   1 221.256 11.4273   1
   3   3   1 218.251 7.46029   2
  -4  -3  -1 87.2894 3.83291   2
  -4  -3  -1 96.9381 7.07715   1
   4   3   1 98.8452 7.94275   1
   4   3   1 91.8937 3.80724   2
  -5  -3  -1 720.483 25.8869   1
   5   3   1 672.540 23.5711   2
   5   3   1 711.816 27.7184   1
   6   3   1 801.491 27.3832   2
   6   3   1 826.311 31.6868   1
   7   3   1 267.617 14.0595   1
   7   3   1 254.939 9.49911   2
   8   3   1 155.905 6.59751   2
   8   3   1 161.416 11.3121   1
   8   3   1 149.549 6.48347   2
   9   3   1 116.624 5.67577   2
   9   3   1 116.356 10.0769   1
   9   3   1 110.127 5.73398   2
  10   3   1 297.380 15.8881   1
  10   3   1 292.751 11.1737   2
  10   3   1 282.982 11.0636   2
  11   3   1 7.62544 4.67725   1
  11   3   1 1.41654 2.39575   2
  11   3   1 -1.0242 2.48701   2
  12   3   1 5.94877 4.56972   1
  12   3   1 -0.2611 2.71147   2
  12   3   1 4.31949 2.57987   2
  13   3   1 5.36112 2.70699   2
  13   3   1 2.03284 2.83229   2
  14   3   1 1.87183 2.93361   2
  14  -4  -1 12.3424 4.77904   2
 -14   4   1 20.4262 6.13879   3
  13  -4  -1 12.7877 4.68621   2
 -13   4   1 7.16705 5.60588   3
  12  -4  -1 150.092 8.78364   2
 -12   4   1 109.930 8.78811   3
  11  -4  -1 -5.3755 3.66796   2
  11  -4  -1 -1.5576 3.11533   2
 -11   4   1 -4.4744 4.58787   3
  10  -4  -1 78.3568 6.40702   2
 -10   4   1 67.4808 6.70493   3
   9  -4  -1 122.589 7.14616   2
  -9   4   1 122.207 7.40932   3
   8  -4  -1 19.4762 3.55755   2
  -8   4   1 24.7040 4.13664   3
   7  -4  -1 86.8313 5.59607   2
  -7   4   1 74.7212 5.38611   3
   6  -4  -1 398.088 14.8029   2
  -6   4   1 438.389 16.9623   1
  -6   4   1 391.309 14.8080   3
  -6   4   1 400.792 16.7590   1
   5  -4  -1 -4.4556 2.25832   2
   5  -4  -1 -2.1542 3.71139   1
  -5   4   1 -1.7664 3.13505   1
  -5   4   1 -0.5380 3.39327   1
  -5   4   1 0.30623 2.39205   3
   4  -4  -1 353.279 17.1257   1
   4  -4  -1 342.328 12.6878   2
  -4   4   1 341.271 12.5707   3
  -4   4   1 346.406 16.2077   1
  -4   4   1 362.266 16.4817   1
   3  -4  -1 212.717 11.9313   1
   3  -4  -1 180.681 7.43046   2
  -3   4   1 200.533 11.7805   1
  -3   4   1 172.103 7.24712   3
  -3   4   1 189.669 7.45492   2
   2  -4  -1 2303.15 80.8635   1
   0  -4  -1 192.795 11.2885   1
   0  -4  -1 185.049 7.00190   2
   0   4   1 190.856 11.3457   1
   0   4   1 198.896 7.06397   2
  -1  -4  -1 2812.44 97.1364   1
   1   4   1 2796.80 97.0995   1
  -2  -4  -1 1582.25 55.9785   1
   2   4   1 1517.52 55.9585   1
  -3  -4  -1 77.1613 3.32728   2
  -3  -4  -1 84.0422 7.88824   1
   3   4   1 81.9813 8.34126   1
   3   4   1 81.4055 3.34540   2
  -4  -4  -1 1225.05 43.6804   1
  -4  -4  -1 1155.53 39.2449   2
   4   4   1 1130.54 39.2369   2
   4   4   1 1220.67 44.5291   1
  -5  -4  -1 447.321 18.8303   1
   5   4   1 417.975 14.7612   2
   5   4   1 440.060 20.1567   1
  -6  -4  -1 276.005 12.7117   1
   6   4   1 279.788 14.9128   1
   6   4   1 253.928 9.45282   2
   7   4   1 253.982 9.45061   2
   7   4   1 275.845 15.5651   1
   8   4   1 23.3896 2.32338   2
   8   4   1 24.7783 6.38170   1
   9   4   1 33.6975 2.76973   2
   9   4   1 34.6544 7.13210   1
   9   4   1 37.7807 3.72647   2
  10   4   1 -3.6751 4.77510   1
  10   4   1 0.25210 2.23933   2
  10   4   1 -0.4550 2.03131   2
  11   4   1 0.51471 5.17012   1
  11   4   1 -0.4601 2.13711   2
  11   4   1 2.15545 2.36858   2
  12   4   1 7.49246 2.63968   2
  12   4   1 7.35030 2.38922   2
  12   4   1 -5.1345 5.13842   1
  13   4   1 19.8814 3.02112   2
  13   4   1 18.3776 2.65103   2
  13   4   1 21.3417 5.34216   1
  14   4   1 0.64994 2.43685   2
  13  -5  -1 -0.8612 4.50774   2
 -13   5   1 -1.0237 5.38021   3
  12  -5  -1 14.1745 4.60367   2
 -12   5   1 6.42896 5.48082   3
  11  -5  -1 2.55882 4.07803   2
 -11   5   1 1.67543 4.94833   3
  10  -5  -1 32.3843 4.51299   2
 -10   5   1 28.0836 5.16114   3
   9  -5  -1 53.9125 4.92867   2
  -9   5   1 45.8438 5.23059   3
   8  -5  -1 34.1547 4.08726   2
  -8   5   1 31.5056 4.52025   3
   7  -5  -1 330.019 13.0719   2
  -7   5   1 341.974 14.0484   1
  -7   5   1 321.407 13.8676   1
  -7   5   1 344.158 13.0829   3
   6  -5  -1 239.209 9.69077   2
   6  -5  -1 220.377 14.7698   1
  -6   5   1 247.899 12.8916   1
  -6   5   1 235.466 9.74694   3
  -6   5   1 244.821 12.7951   1
   5  -5  -1 29.1364 6.26343   1
   5  -5  -1 40.2388 4.04607   2
  -5   5   1 32.5230 5.75670   1
  -5   5   1 34.0530 5.54658   1
  -5   5   1 33.9823 3.39178   3
   4  -5  -1 469.751 15.8731   2
   4  -5  -1 425.945 20.9553   1
  -4   5   1 466.564 20.8162   1
  -4   5   1 404.585 15.7189   2
  -4   5   1 448.340 20.4372   1
  -4   5   1 441.245 15.7134   3
   3  -5  -1 2946.20 105.218   1
  -3   5   1 3068.87 105.015   1
   2  -5  -1 531.644 24.3178   1
   2  -5  -1 533.929 18.8915   2
  -2   5   1 579.515 18.8416   3
  -2   5   1 540.186 18.8674   2
   1  -5  -1 4807.35 166.812   1
  -1   5   1 4966.03 166.987   1
   0  -5  -1 3057.50 109.440   1
   0   5   1 3236.31 109.709   1
  -1  -5  -1 464.859 21.2427   1
  -1  -5  -1 450.552 15.7106   2
   1   5   1 475.117 21.4342   1
   1   5   1 458.455 15.7240   2
  -2  -5  -1 282.484 15.6054   1
  -2  -5  -1 301.378 10.4631   2
   2   5   1 293.464 10.4715   2
   2   5   1 339.394 16.5748   1
  -3  -5  -1 44.7262 2.53689   2
  -3  -5  -1 38.1254 6.44562   1
   3   5   1 42.7116 6.78066   1
   3   5   1 45.5676 2.67362   2
  -4  -5  -1 288.644 15.1798   1
  -4  -5  -1 264.045 9.56569   2
   4   5   1 284.201 16.0019   1
   4   5   1 274.490 9.60127   2
  -5  -5  -1 24.5596 5.47938   1
  -5  -5  -1 26.7590 2.15518   2
   5   5   1 21.7905 5.91863   1
   5   5   1 26.1946 2.07849   2
  -6  -5  -1 19.1345 4.81726   1
   6   5   1 14.6506 5.68877   1
   6   5   1 17.7222 1.60408   2
  -7  -5  -1 13.5205 4.17405   1
   7   5   1 13.1782 6.12178   1
   7   5   1 9.94952 1.58939   2
   8   5   1 274.863 9.85500   2
   8   5   1 263.076 16.7795   1
   9   5   1 89.3078 10.8756   1
   9   5   1 97.8049 4.67107   2
   9   5   1 102.085 4.86917   2
  10   5   1 1.91730 2.04836   2
  10   5   1 2.95428 1.88867   2
  10   5   1 9.46553 6.17712   1
  11   5   1 9.75697 6.53864   1
  11   5   1 6.43905 2.02444   2
  11   5   1 7.56735 2.26114   2
  12   5   1 22.0612 2.39448   2
  12   5   1 15.7702 7.10189   1
  13   5   1 4.01930 1.93456   2
  13   5   1 5.25677 2.29813   2
  14   5   1 13.1976 2.80357   2
  13  -6  -1 13.0475 5.02071   2
 -13   6   1 10.8316 6.02038   3
  12  -6  -1 25.2914 5.24107   2
 -12   6   1 20.2239 5.83704   3
  11  -6  -1 15.7490 4.73858   2
 -11   6   1 15.5479 5.39604   3
  10  -6  -1 0.12897 4.09664   2
 -10   6   1 7.47594 4.66910   3
   9  -6  -1 3.14877 3.72870   2
  -9   6   1 -0.0828 4.00134   3
   8  -6  -1 11.9659 3.84335   2
  -8   6   1 15.7245 4.17580   3
   7  -6  -1 21.1239 3.98013   2
   7  -6  -1 46.7729 8.16968   1
  -7   6   1 33.2396 5.43051   1
  -7   6   1 29.5260 4.27984   3
  -7   6   1 33.3805 5.42365   1
   6  -6  -1 489.934 17.9659   2
   6  -6  -1 494.945 24.7040   1
  -6   6   1 502.362 22.3161   1
  -6   6   1 503.691 22.3588   1
  -6   6   1 482.250 17.9015   3
   5  -6  -1 9.17363 5.70167   1
   5  -6  -1 3.37929 2.81498   2
  -5   6   1 12.8140 5.32942   1
  -5   6   1 4.86199 4.74703   1
  -5   6   1 3.50557 2.83442   3
   4  -6  -1 111.918 11.1987   1
   4  -6  -1 111.610 6.10167   2
  -4   6   1 110.936 5.62580   2
  -4   6   1 114.256 10.6108   1
  -4   6   1 111.751 5.63805   3
   3  -6  -1 4302.98 139.965   1
  -3   6   1 3706.67 138.387   1
   2  -6  -1 431.212 21.1746   1
   2  -6  -1 444.898 14.9234   2
  -2   6   1 426.850 14.8575   2
  -2   6   1 417.668 14.6982   3
  -2   6   1 327.105 23.1996   1
   1  -6  -1 318.490 11.7617   2
   1  -6  -1 328.538 17.8853   1
  -1   6   1 327.154 11.5994   3
  -1   6   1 325.893 11.7003   2
  -1   6   1 331.855 17.9011   1
   0  -6  -1 89.0473 10.2489   1
   0  -6  -1 88.9445 4.35526   2
   0   6   1 102.571 10.4878   1
   0   6   1 91.7885 4.43102   2
  -1  -6  -1 1864.24 68.5167   1
   1   6   1 1855.66 68.5565   1
  -2  -6  -1 99.7121 4.18857   2
  -2  -6  -1 78.8379 9.80548   1
   2   6   1 87.4928 4.13620   2
   2   6   1 108.320 10.7500   1
  -3  -6  -1 2199.27 79.6663   1
   3   6   1 2196.08 80.0060   1
  -4  -6  -1 184.049 12.7468   1
  -4  -6  -1 160.433 5.98257   2
   4   6   1 166.809 12.5369   1
   4   6   1 155.848 6.05237   2
  -5  -6  -1 519.952 17.6665   2
  -5  -6  -1 539.920 24.3237   1
   5   6   1 506.034 17.6667   2
   5   6   1 529.686 25.1890   1
  -6  -6  -1 667.455 28.0656   1
   6   6   1 611.122 21.4811   2
   6   6   1 642.911 29.4841   1
  -7  -6  -1 1032.19 39.1602   1
   7   6   1 1046.85 42.3721   1
   7   6   1 938.858 33.4583   2
  -8  -6  -1 153.915 9.91577   1
   8   6   1 156.626 14.2999   1
   8   6   1 141.548 5.84590   2
   9   6   1 208.048 15.4132   1
   9   6   1 177.566 7.00444   2
   9   6   1 175.350 6.89001   2
  10   6   1 2.91292 1.63720   2
  10   6   1 1.78092 1.80262   2
  10   6   1 7.11267 6.88456   1
  11   6   1 14.9822 1.94418   2
  11   6   1 10.6245 7.40356   1
  11   6   1 15.6783 2.10731   2
  12   6   1 28.3214 2.83257   2
  12   6   1 24.2222 7.95199   1
  12   6   1 27.2580 2.34307   2
  13   6   1 10.0323 1.51053   2
  13   6   1 7.98901 1.47698   2
  13  -7  -1 -6.5529 5.17328   2
 -13   7   1 -3.6742 5.42548   3
  12  -7  -1 -2.8899 4.82327   2
 -12   7   1 5.33542 5.60333   3
  11  -7  -1 24.4006 5.27610   2
 -11   7   1 34.2810 5.85794   3
  10  -7  -1 2.78248 4.26234   2
 -10   7   1 -5.4118 4.39533   3
   9  -7  -1 43.1719 4.91989   2
  -9   7   1 43.3829 5.22260   3
   8  -7  -1 133.283 7.90107   2
  -8   7   1 136.008 8.42382   1
  -8   7   1 117.840 7.69327   3
  -8   7   1 143.817 8.62058   1
   7  -7  -1 38.3390 4.46621   2
   7  -7  -1 25.0358 8.01346   1
  -7   7   1 32.1633 6.45179   1
  -7   7   1 33.2895 4.55881   3
  -7   7   1 26.9621 6.04656   1
   6  -7  -1 947.262 40.7293   1
   6  -7  -1 973.080 32.9872   2
  -6   7   1 910.608 38.2580   1
  -6   7   1 960.752 32.9025   3
  -6   7   1 952.277 38.6043   1
   5  -7  -1 603.775 28.8843   1
   5  -7  -1 608.203 21.5901   2
  -5   7   1 589.423 27.1303   1
  -5   7   1 606.520 21.4756   3
  -5   7   1 620.553 27.9791   1
   4  -7  -1 20.5382 3.31152   2
   4  -7  -1 9.78113 6.44396   1
  -4   7   1 33.5262 3.34928   3
  -4   7   1 20.6841 2.96113   2
  -4   7   1 21.8828 6.69656   1
   3  -7  -1 1247.17 41.1824   2
   3  -7  -1 1211.55 48.8089   1
  -3   7   1 1184.26 41.0712   2
  -3   7   1 1213.68 41.0724   3
   2  -7  -1 60.5193 4.73294   2
   2  -7  -1 54.2748 9.15762   1
  -2   7   1 75.8357 4.22151   3
  -2   7   1 66.3035 4.35236   2
  -2   7   1 51.9510 8.46263   1
   1  -7  -1 643.097 30.0825   1
   1  -7  -1 662.597 23.1544   2
  -1   7   1 718.111 30.8371   1
  -1   7   1 667.296 23.0507   3
  -1   7   1 677.791 23.1202   2
   0  -7  -1 226.036 8.95430   2
   0  -7  -1 234.754 15.9493   1
   0   7   1 240.905 16.0487   1
   0   7   1 241.368 8.95845   2
  -1  -7  -1 84.6357 4.36622   2
  -1  -7  -1 64.3344 9.19686   1
   1   7   1 76.0795 9.96221   1
   1   7   1 81.8713 4.18701   2
  -2  -7  -1 495.708 17.2282   2
  -2  -7  -1 499.779 25.2789   1
   2   7   1 497.292 17.2231   2
   2   7   1 518.385 25.2018   1
  -3  -7  -1 168.767 6.49671   2
  -3  -7  -1 176.276 13.5425   1
   3   7   1 179.188 13.8598   1
   3   7   1 174.829 6.55014   2
  -4  -7  -1 4.74626 1.31098   2
  -4  -7  -1 5.79607 5.58922   1
   4   7   1 -0.7890 5.91902   1
   4   7   1 3.87399 1.38800   2
  -5  -7  -1 22.4320 2.21666   2
  -5  -7  -1 20.7167 6.44608   1
   5   7   1 24.2888 1.83287   2
   5   7   1 13.7480 6.80318   1
  -6  -7  -1 -0.4562 1.32558   2
  -6  -7  -1 -1.8729 4.93224   1
   6   7   1 -0.6156 1.36000   2
   6   7   1 -1.6143 6.12128   1
  -7  -7  -1 334.824 18.4722   1
   7   7   1 325.450 11.4256   2
   7   7   1 318.128 20.9618   1
  -8  -7  -1 254.193 14.7609   1
   8   7   1 233.219 8.74952   2
   8   7   1 258.004 18.1299   1
  -9  -7  -1 -0.2891 3.31833   1
   9   7   1 0.86207 1.48495   2
   9   7   1 1.27629 1.45273   2
   9   7   1 -1.4294 6.08363   1
  10   7   1 2.48507 7.19455   1
  10   7   1 0.37275 1.42670   2
  10   7   1 -0.2123 1.47404   2
  11   7   1 2.58367 1.41718   2
  11   7   1 3.07649 7.87283   1
  11   7   1 4.32844 1.41900   2
  12   7   1 58.5663 12.3900   1
  13  -8  -1 8.40418 5.46000   2
 -13   8   1 12.6993 6.27986   3
  12  -8  -1 4.07846 5.30937   2
 -12   8   1 5.93705 5.50114   3
  11  -8  -1 -3.3434 4.72671   2
 -11   8   1 -0.5549 5.07726   3
  10  -8  -1 4.15726 4.68325   2
 -10   8   1 0.02686 4.66479   3
   9  -8  -1 -1.3279 4.18444   2
  -9   8   1 8.08041 4.41971   3
   8  -8  -1 56.9094 5.44517   2
   8  -8  -1 59.6190 11.0170   1
  -8   8   1 66.5027 8.20115   1
  -8   8   1 64.9769 6.19246   3
  -8   8   1 64.6205 8.53802   1
   7  -8  -1 55.9692 10.2513   1
   7  -8  -1 79.8268 6.76562   2
  -7   8   1 65.3132 8.71013   1
  -7   8   1 53.2651 7.89715   1
  -7   8   1 65.0496 5.81236   3
   6  -8  -1 424.834 25.2543   1
   6  -8  -1 484.016 17.6886   2
  -6   8   1 455.294 23.4963   1
  -6   8   1 476.233 23.9879   1
  -6   8   1 470.193 17.3708   3
   5  -8  -1 452.400 16.3840   2
   5  -8  -1 432.085 24.3239   1
  -5   8   1 438.994 23.4250   1
  -5   8   1 411.362 15.9717   3
   4  -8  -1 9.96478 3.16300   2
   4  -8  -1 13.2781 6.65654   1
  -4   8   1 11.7683 2.88274   2
  -4   8   1 9.12412 3.13217   3
  -4   8   1 7.25272 6.20110   1
   3  -8  -1 61.7733 9.83335   1
   3  -8  -1 64.7313 4.95759   2
  -3   8   1 70.6419 4.51313   3
  -3   8   1 66.1913 4.83296   2
   2  -8  -1 29.3197 3.25691   2
   2  -8  -1 37.7014 8.42885   1
  -2   8   1 38.5697 3.46290   3
  -2   8   1 39.1479 3.17330   2
  -2   8   1 39.9320 8.52379   1
   1  -8  -1 34.6566 3.09454   2
   1  -8  -1 45.1171 8.74350   1
  -1   8   1 33.0875 8.14098   1
  -1   8   1 37.9899 3.45078   3
  -1   8   1 30.1594 2.93024   2
   0  -8  -1 1253.24 42.4283   2
   0  -8  -1 1256.50 50.9850   1
   0   8   1 1220.08 42.4008   2
   0   8   1 1330.59 51.5444   1
  -1  -8  -1 929.668 32.6340   2
  -1  -8  -1 940.495 41.5149   1
   1   8   1 985.969 32.6440   2
   1   8   1 1015.23 41.9875   1
  -2  -8  -1 502.925 17.0320   2
  -2  -8  -1 467.879 25.0950   1
   2   8   1 487.643 25.5657   1
   2   8   1 497.278 17.0145   2
  -3  -8  -1 501.343 17.8503   2
  -3  -8  -1 567.713 26.8548   1
   3   8   1 508.135 17.8757   2
   3   8   1 533.135 26.8639   1
  -4  -8  -1 614.494 29.2372   1
  -4  -8  -1 594.446 20.2180   2
   4   8   1 594.448 20.2504   2
   4   8   1 579.409 29.3072   1
  -5  -8  -1 78.7778 10.8453   1
  -5  -8  -1 102.206 4.12979   2
   5   8   1 86.1185 4.11677   2
   5   8   1 103.225 13.2306   1
  -6  -8  -1 155.054 14.5016   1
  -6  -8  -1 142.960 5.53009   2
   6   8   1 131.379 5.52745   2
   6   8   1 159.320 15.7619   1
  -7  -8  -1 704.151 31.2292   1
   7   8   1 664.590 33.3682   1
   7   8   1 647.858 22.5486   2
  -8  -8  -1 352.468 19.5311   1
   8   8   1 324.089 11.7944   2
   8   8   1 368.633 23.0314   1
  -9  -8  -1 4.51927 4.49417   1
   9   8   1 9.01322 1.41767   2
   9   8   1 -3.3670 7.35584   1
   9   8   1 7.28408 1.31475   2
  10   8   1 4.99668 1.01353   2
  10   8   1 4.44911 1.12685   2
  10   8   1 -7.0357 7.83840   1
  11   8   1 1.64101 8.27520   1
  12  -9  -1 30.8144 5.95230   2
 -12   9   1 11.5502 5.82364   3
  11  -9  -1 4.30312 5.16154   2
 -11   9   1 3.10431 5.05319   3
  10  -9  -1 54.3058 6.24570   2
 -10   9   1 52.4378 6.18731   3
   9  -9  -1 0.93908 4.60246   2
  -9   9   1 2.61859 3.06800   1
  -9   9   1 1.81629 2.93779   1
  -9   9   1 -6.1677 4.38695   3
   8  -9  -1 62.9420 11.4015   1
   8  -9  -1 82.8723 7.23652   2
  -8   9   1 98.4765 10.4332   1
  -8   9   1 86.9743 10.1973   1
  -8   9   1 79.7335 7.00510   3
   7  -9  -1 25.9662 8.83443   1
   7  -9  -1 24.0840 4.47619   2
  -7   9   1 22.0265 7.40116   1
  -7   9   1 30.9809 7.55169   1
  -7   9   1 19.6671 4.48803   3
   6  -9  -1 23.1684 8.75004   1
   6  -9  -1 13.6436 4.17944   2
  -6   9   1 20.0266 4.20178   3
  -6   9   1 22.9042 7.52687   1
  -6   9   1 13.3017 7.51193   1
   5  -9  -1 162.868 8.50452   2
   5  -9  -1 173.578 16.4458   1
  -5   9   1 157.452 14.7800   1
  -5   9   1 159.030 7.98258   3
   4  -9  -1 32.3553 9.21290   1
   4  -9  -1 18.8717 3.67253   2
  -4   9   1 15.5832 3.18291   2
  -4   9   1 3.80070 3.22614   3
  -4   9   1 24.3369 7.25274   1
   3  -9  -1 7.15282 3.18295   2
   3  -9  -1 9.77421 7.03813   1
  -3   9   1 7.49102 2.81315   2
  -3   9   1 3.64262 2.96938   3
   2  -9  -1 358.209 13.1590   2
   2  -9  -1 366.482 22.6257   1
  -2   9   1 333.546 13.0530   2
  -2   9   1 350.769 21.3149   1
  -2   9   1 350.646 13.0082   3
   1  -9  -1 115.098 12.9616   1
   1  -9  -1 113.376 5.91194   2
  -1   9   1 118.347 13.0012   1
  -1   9   1 115.997 5.54663   3
  -1   9   1 103.376 5.51457   2
   0  -9  -1 138.639 14.1347   1
   0  -9  -1 150.206 6.67235   2
   0   9   1 172.561 15.0230   1
   0   9   1 144.648 6.60283   2
  -1  -9  -1 418.788 24.5084   1
  -1  -9  -1 456.310 16.0843   2
   1   9   1 442.724 15.9881   2
   1   9   1 512.366 26.3602   1
  -2  -9  -1 88.6912 4.62505   2
  -2  -9  -1 72.1498 10.9747   1
   2   9   1 90.2964 4.48148   2
   2   9   1 84.0321 11.8650   1
  -3  -9  -1 37.7439 9.19031   1
  -3  -9  -1 30.1881 3.01181   2
   3   9   1 19.9296 8.20129   1
   3   9   1 28.4818 2.31237   2
  -4  -9  -1 19.0989 7.17069   1
  -4  -9  -1 13.5833 1.82759   2
   4   9   1 21.2261 8.36079   1
   4   9   1 10.7341 1.77869   2
  -5  -9  -1 31.3509 2.80640   2
  -5  -9  -1 38.2260 8.61127   1
   5   9   1 25.2735 8.83758   1
   5   9   1 34.5318 2.82299   2
  -6  -9  -1 276.446 19.7250   1
  -6  -9  -1 252.361 9.19863   2
   6   9   1 254.083 20.7699   1
   6   9   1 253.335 9.22080   2
  -7  -9  -1 3.04550 6.50057   1
   7   9   1 14.6290 1.67125   2
   7   9   1 24.5402 9.47441   1
  -8  -9  -1 13.0368 6.87328   1
   8   9   1 5.64456 7.88525   1
  -9  -9  -1 2.45881 5.34359   1
   9   9   1 -0.1425 8.01057   1
   9   9   1 6.35143 0.90919   2
   9   9   1 3.23646 0.87664   2
  10   9   1 50.6986 11.9861   1
  11   9   1 10.5212 9.60763   1
  12 -10  -1 -4.9026 5.45854   2
 -12  10   1 -4.3154 5.58799   3
  11 -10  -1 1.00729 5.39649   2
 -11  10   1 3.21917 5.18567   3
  10 -10  -1 2.95265 5.24378   2
 -10  10   1 -4.5924 4.74249   3
   9 -10  -1 35.4622 11.0085   1
   9 -10  -1 30.9107 5.52357   2
  -9  10   1 38.5390 5.76005   3
  -9  10   1 23.4408 5.52119   1
  -9  10   1 22.7187 5.56276   1
   8 -10  -1 8.17032 8.13968   1
   8 -10  -1 -0.2204 4.48358   2
  -8  10   1 -0.5570 5.63909   1
  -8  10   1 2.39116 4.56958   3
  -8  10   1 -1.1756 5.42046   1
   7 -10  -1 52.5135 11.3494   1
   7 -10  -1 60.7058 5.76998   2
  -7  10   1 67.6081 6.53416   3
  -7  10   1 60.9036 10.2252   1
  -7  10   1 52.8928 9.31274   1
   6 -10  -1 1.28089 7.68099   1
   6 -10  -1 4.61404 4.09642   2
  -6  10   1 3.83756 3.97619   3
  -6  10   1 3.55161 6.93025   1
   5 -10  -1 377.416 25.1691   1
   5 -10  -1 416.765 15.3240   2
  -5  10   1 373.418 23.6260   1
  -5  10   1 378.759 15.0642   3
   4 -10  -1 0.04920 3.51524   2
   4 -10  -1 5.78539 7.78917   1
  -4  10   1 5.16311 5.32798   1
  -4  10   1 1.17536 2.98664   2
  -4  10   1 2.25602 3.41724   3
   3 -10  -1 288.393 20.8851   1
   3 -10  -1 299.728 11.9475   2
  -3  10   1 304.638 20.4574   1
  -3  10   1 294.615 11.5819   3
  -3  10   1 277.130 11.6200   2
   2 -10  -1 72.4059 11.5451   1
   2 -10  -1 76.6960 5.47924   2
  -2  10   1 89.3013 5.26960   2
  -2  10   1 77.9816 5.17456   3
  -2  10   1 69.5244 11.1665   1
   1 -10  -1 7.46213 7.45173   1
   1 -10  -1 10.8522 2.88771   2
  -1  10   1 10.9438 3.00074   3
  -1  10   1 9.38725 2.66022   2
  -1  10   1 7.78209 7.15386   1
   0 -10  -1 78.1245 12.1543   1
   0 -10  -1 101.144 5.68049   2
   0  10   1 95.5867 5.27352   2
   0  10   1 124.558 14.1890   1
  -1 -10  -1 388.483 23.8444   1
  -1 -10  -1 369.462 14.0131   2
   1  10   1 385.969 13.9446   2
   1  10   1 418.842 24.7502   1
  -2 -10  -1 2086.36 68.8806   2
  -2 -10  -1 2052.29 80.0419   1
   2  10   1 2130.59 80.9240   1
   2  10   1 1995.73 68.8464   2
  -3 -10  -1 604.760 20.3372   2
  -3 -10  -1 554.721 30.9245   1
   3  10   1 590.390 31.3540   1
   3  10   1 590.208 20.3174   2
  -4 -10  -1 70.7608 4.06345   2
  -4 -10  -1 69.0441 11.1863   1
   4  10   1 65.8587 12.0428   1
   4  10   1 78.3651 4.11417   2
  -5 -10  -1 792.384 27.8458   2
  -5 -10  -1 847.203 39.5409   1
   5  10   1 877.928 41.4530   1
   5  10   1 812.793 27.8822   2
  -6 -10  -1 17.9321 8.05754   1
  -6 -10  -1 16.8593 1.86967   2
   6  10   1 0.53423 8.56655   1
   6  10   1 16.5903 1.88184   2
  -7 -10  -1 19.1659 8.16626   1
  -7 -10  -1 37.9276 2.58363   2
   7  10   1 28.3956 10.1161   1
   7  10   1 27.1788 2.54724   2
  -8 -10  -1 6.97463 6.75677   1
   8  10   1 18.3192 1.84281   2
   8  10   1 19.8440 9.28263   1
  -9 -10  -1 53.1984 9.04166   1
   9  10   1 45.7901 11.7522   1
 -10 -10  -1 47.3411 7.85462   1
  10  10   1 69.2564 14.0018   1
  12 -11  -1 24.7073 6.54113   2
 -12  11   1 22.2183 6.37078   3
  11 -11  -1 11.2607 5.81718   2
 -11  11   1 6.25219 5.51245   3
  10 -11  -1 11.2499 5.59268   2
 -10  11   1 2.42398 5.32228   3
   9 -11  -1 21.1248 5.63586   2
   9 -11  -1 29.1193 10.3589   1
  -9  11   1 15.7412 6.07549   1
  -9  11   1 16.0738 5.59389   3
  -9  11   1 14.9174 5.92202   1
   8 -11  -1 154.019 18.6373   1
   8 -11  -1 177.542 10.0320   2
  -8  11   1 165.515 9.66952   3
  -8  11   1 163.501 15.0220   1
  -8  11   1 162.806 14.7902   1
   7 -11  -1 23.1698 5.00287   2
   7 -11  -1 27.5133 10.2148   1
  -7  11   1 31.5185 8.79452   1
  -7  11   1 31.7797 4.78231   3
  -7  11   1 15.1845 8.30965   1
   6 -11  -1 7.16199 8.62217   1
   6 -11  -1 22.0279 4.67074   2
  -6  11   1 16.3245 8.20834   1
  -6  11   1 13.8391 4.31917   3
   5 -11  -1 166.855 19.1612   1
   5 -11  -1 196.141 9.66297   2
  -5  11   1 200.399 18.3582   1
  -5  11   1 195.426 9.31973   3
   4 -11  -1 145.464 8.26501   2
   4 -11  -1 142.869 17.7012   1
  -4  11   1 129.608 7.40561   3
  -4  11   1 142.794 7.55600   2
   3 -11  -1 0.93554 8.33220   1
   3 -11  -1 1.14320 3.42478   2
  -3  11   1 1.40789 3.09012   2
  -3  11   1 0.84267 7.50795   1
  -3  11   1 5.78914 3.53909   3
   2 -11  -1 1.76256 7.41656   1
   2 -11  -1 16.3405 3.48911   2
  -2  11   1 17.5295 3.63526   3
  -2  11   1 11.9931 3.17392   2
  -2  11   1 12.3407 8.16462   1
   1 -11  -1 8.21713 3.16663   2
   1 -11  -1 9.79479 8.34221   1
  -1  11   1 7.46060 3.24541   3
  -1  11   1 7.63058 8.09603   1
  -1  11   1 6.03568 2.79158   2
   0 -11  -1 364.532 13.5989   2
   0 -11  -1 330.824 23.5405   1
   0  11   1 362.901 13.4391   2
   0  11   1 354.395 24.1434   1
  -1 -11  -1 1698.82 53.7483   2
  -1 -11  -1 1573.19 66.0766   1
   1  11   1 1462.57 53.5812   2
   1  11   1 1652.23 66.5111   1
  -2 -11  -1 46.6074 4.27164   2
  -2 -11  -1 25.0892 9.11792   1
   2  11   1 39.3103 10.9649   1
   2  11   1 31.4678 2.88287   2
  -3 -11  -1 82.7048 4.77241   2
  -3 -11  -1 88.5361 13.0747   1
   3  11   1 76.8376 13.1928   1
   3  11   1 69.4803 4.43353   2
  -4 -11  -1 60.8061 4.00968   2
  -4 -11  -1 65.8610 11.7359   1
   4  11   1 52.0102 3.90514   2
   4  11   1 71.4631 13.9870   1
  -5 -11  -1 7.67849 1.90552   2
  -5 -11  -1 10.3029 8.71741   1
   5  11   1 1.79674 9.16607   1
   5  11   1 5.37119 1.88952   2
  -6 -11  -1 138.826 5.80613   2
  -6 -11  -1 149.957 16.6695   1
   6  11   1 146.125 5.84998   2
   6  11   1 147.098 17.4728   1
  -7 -11  -1 31.6469 9.19573   1
  -7 -11  -1 47.7068 2.90576   2
   7  11   1 43.6560 2.85009   2
   7  11   1 55.5345 12.3609   1
  -8 -11  -1 -2.5552 6.62688   1
   8  11   1 12.0172 9.74647   1
   8  11   1 6.01918 1.04007   2
  -9 -11  -1 62.8949 10.6499   1
   9  11   1 63.4104 13.9509   1
 -10 -11  -1 26.1754 7.65838   1
  10  11   1 56.5931 13.6349   1
  11 -12  -1 0.07912 5.66333   2
 -11  12   1 6.91918 5.78200   3
  10 -12  -1 14.6714 5.84672   2
 -10  12   1 8.82797 5.65501   3
   9 -12  -1 103.011 9.49186   2
   9 -12  -1 89.0497 15.0438   1
  -9  12   1 75.1922 10.1469   1
  -9  12   1 84.9957 8.29363   3
  -9  12   1 89.9405 11.9728   1
   8 -12  -1 5.40189 9.95610   1
   8 -12  -1 3.88402 5.13109   2
  -8  12   1 -12.093 6.51798   1
  -8  12   1 2.21216 6.73050   1
  -8  12   1 3.10851 4.68248   3
   7 -12  -1 10.4647 4.86598   2
  -7  12   1 1.53576 4.48545   3
  -7  12   1 -4.4595 6.65535   1
  -7  12   1 0.49028 6.97045   1
   6 -12  -1 6.91396 9.44743   1
   6 -12  -1 7.11277 4.53006   2
  -6  12   1 7.45823 4.36712   3
  -6  12   1 3.12062 7.80569   1
   5 -12  -1 58.6046 5.67630   2
   5 -12  -1 58.1318 13.2889   1
  -5  12   1 62.3188 12.1089   1
  -5  12   1 69.6738 6.40785   3
   4 -12  -1 33.0266 4.61439   2
   4 -12  -1 35.6347 11.1413   1
  -4  12   1 41.3988 4.82923   3
   3 -12  -1 -0.5161 7.96283   1
   3 -12  -1 5.08542 3.79911   2
  -3  12   1 7.59411 8.31573   1
  -3  12   1 10.7069 3.99569   3
  -3  12   1 13.4428 3.49175   2
   2 -12  -1 4.63583 8.38657   1
   2 -12  -1 9.71090 3.67461   2
  -2  12   1 4.43512 8.18497   1
  -2  12   1 13.8454 3.35314   2
  -2  12   1 12.6166 3.87072   3
   1 -12  -1 31.5378 4.08004   2
   1 -12  -1 27.2421 10.4376   1
  -1  12   1 51.4068 11.5634   1
  -1  12   1 28.8557 4.17844   3
  -1  12   1 33.0077 3.71092   2
   0 -12  -1 381.598 14.8501   2
   0 -12  -1 377.965 26.1698   1
   0  12   1 432.746 27.3733   1
   0  12   1 388.549 14.7315   2
  -1 -12  -1 188.673 8.35139   2
  -1 -12  -1 154.330 17.8713   1
   1  12   1 158.592 18.3366   1
   1  12   1 197.124 8.14443   2
  -2 -12  -1 272.767 23.4295   1
  -2 -12  -1 300.940 11.4810   2
   2  12   1 288.130 11.2766   2
   2  12   1 306.727 23.6468   1
  -3 -12  -1 -4.4016 2.51917   2
  -3 -12  -1 3.93689 8.05091   1
   3  12   1 13.8725 9.40910   1
   3  12   1 0.93758 2.20147   2
  -4 -12  -1 38.6743 10.8223   1
  -4 -12  -1 37.2068 3.78814   2
   4  12   1 45.6894 11.7850   1
   4  12   1 44.0301 3.88315   2
  -5 -12  -1 83.5555 13.9806   1
  -5 -12  -1 79.6658 4.38295   2
   5  12   1 69.2152 4.29352   2
   5  12   1 86.3452 15.4294   1
  -6 -12  -1 155.959 6.26680   2
  -6 -12  -1 146.531 17.5999   1
   6  12   1 147.582 18.5072   1
   6  12   1 151.961 6.25073   2
  -7 -12  -1 62.4655 12.1068   1
  -7 -12  -1 52.1686 3.16479   2
   7  12   1 52.0138 3.13018   2
   7  12   1 58.8705 14.0804   1
  -8 -12  -1 10.7306 8.18801   1
   8  12   1 21.6744 11.1209   1
  -9 -12  -1 11.1558 8.19746   1
   9  12   1 7.69238 11.4886   1
 -10 -12  -1 17.9715 7.92786   1
  10  12   1 2.80178 11.4984   1
  11 -13  -1 20.5431 6.38098   2
 -11  13   1 6.89643 5.84185   3
  10 -13  -1 11.9044 6.13804   2
 -10  13   1 14.2676 5.08022   1
 -10  13   1 23.6278 6.00381   3
   9 -13  -1 -15.820 5.20053   2
   9 -13  -1 -2.8165 10.4980   1
  -9  13   1 4.19898 6.62518   1
  -9  13   1 -7.1361 4.96775   3
  -9  13   1 -1.7875 6.63934   1
   8 -13  -1 14.6637 10.4520   1
   8 -13  -1 1.92929 5.22004   2
  -8  13   1 9.85840 7.66838   1
  -8  13   1 5.36233 5.04023   3
  -8  13   1 -4.7465 7.06765   1
   7 -13  -1 58.5494 13.3325   1
   7 -13  -1 88.9614 8.16225   2
  -7  13   1 81.1434 7.39576   3
  -7  13   1 80.3100 12.6276   1
  -7  13   1 74.3578 13.0873   1
   6 -13  -1 -2.4938 4.54785   2
   6 -13  -1 -14.425 8.60529   1
  -6  13   1 -4.6293 4.51185   3
  -6  13   1 -7.4403 7.93483   1
   5 -13  -1 107.373 16.6162   1
   5 -13  -1 117.214 8.40410   2
  -5  13   1 115.822 7.60245   3
  -5  13   1 105.967 15.4474   1
   4 -13  -1 96.2764 7.39635   2
   4 -13  -1 82.0191 15.2169   1
  -4  13   1 95.8239 7.10504   3
   3 -13  -1 30.0786 10.9272   1
   3 -13  -1 23.7523 4.45866   2
  -3  13   1 23.3337 9.98726   1
  -3  13   1 23.2340 3.92221   2
  -3  13   1 22.9422 4.43198   3
   2 -13  -1 147.090 19.1076   1
   2 -13  -1 175.360 9.06454   2
  -2  13   1 181.705 8.62553   2
  -2  13   1 166.022 8.51229   3
  -2  13   1 161.183 18.4973   1
   1 -13  -1 1063.75 52.3326   1
   1 -13  -1 1128.88 38.5479   2
  -1  13   1 1062.31 51.8762   1
  -1  13   1 1149.61 38.5922   3
  -1  13   1 1134.35 38.4778   2
   0 -13  -1 33.0970 10.9624   1
   0 -13  -1 25.1498 4.01802   2
   0  13   1 30.9292 11.7703   1
   0  13   1 21.2360 3.42146   2
  -1 -13  -1 967.886 32.4830   2
  -1 -13  -1 875.547 45.8233   1
   1  13   1 934.010 32.3853   2
   1  13   1 954.058 47.0401   1
  -2 -13  -1 206.693 8.92401   2
  -2 -13  -1 197.615 20.2090   1
   2  13   1 195.489 8.63861   2
   2  13   1 209.229 21.1696   1
  -3 -13  -1 457.490 16.4190   2
  -3 -13  -1 454.826 29.9230   1
   3  13   1 445.600 16.3439   2
   3  13   1 457.582 30.3946   1
  -4 -13  -1 155.415 18.7358   1
  -4 -13  -1 166.796 7.24496   2
   4  13   1 150.867 18.9646   1
   4  13   1 166.189 7.19991   2
  -5 -13  -1 2.10682 2.03723   2
  -5 -13  -1 -0.0460 8.54155   1
   5  13   1 2.98471 2.07154   2
   5  13   1 -0.0367 10.5157   1
  -6 -13  -1 5.89046 1.88791   2
  -6 -13  -1 4.71165 8.92580   1
   6  13   1 -0.5581 9.93342   1
   6  13   1 4.92450 1.91063   2
  -7 -13  -1 47.5016 11.3299   1
  -7 -13  -1 44.9636 3.06509   2
   7  13   1 52.7456 13.3861   1
   7  13   1 44.9743 3.05090   2
  -8 -13  -1 5.82035 8.50366   1
   8  13   1 6.02238 9.80602   1
  -9 -13  -1 150.901 17.1957   1
   9  13   1 158.730 21.6798   1
  10 -14  -1 3.38520 5.97957   2
 -10  14   1 -2.2839 5.49556   3
 -10  14   1 -0.1577 5.62651   1
   9 -14  -1 12.8963 5.94646   2
   9 -14  -1 -6.3467 10.7194   1
  -9  14   1 18.9693 5.92046   3
  -9  14   1 9.46720 8.16822   1
   8 -14  -1 52.7224 6.56995   2
   8 -14  -1 40.6915 13.9569   1
  -8  14   1 28.1122 10.1532   1
  -8  14   1 41.0357 6.33798   3
  -8  14   1 36.6301 9.74167   1
   7 -14  -1 -8.7898 8.40980   1
   7 -14  -1 -4.7014 4.87764   2
  -7  14   1 10.6713 8.81519   1
  -7  14   1 -5.6328 7.83467   1
  -7  14   1 -3.2145 4.94296   3
   6 -14  -1 8.21356 10.6462   1
   6 -14  -1 15.8147 5.14794   2
  -6  14   1 21.1900 10.5585   1
  -6  14   1 20.2754 5.12750   3
   5 -14  -1 29.5057 5.26976   2
   5 -14  -1 41.0463 13.2800   1
  -5  14   1 29.5407 5.25630   3
  -5  14   1 35.2365 11.3239   1
   4 -14  -1 8.06451 10.2682   1
   4 -14  -1 9.29349 4.60453   2
  -4  14   1 16.1749 4.72913   3
  -4  14   1 8.87607 9.80779   1
   3 -14  -1 5.83378 9.66424   1
   3 -14  -1 4.12053 4.18779   2
  -3  14   1 15.5530 9.37757   1
  -3  14   1 8.93466 4.39911   3
   2 -14  -1 16.9912 10.5045   1
   2 -14  -1 16.2103 4.26868   2
  -2  14   1 13.1983 4.46265   3
  -2  14   1 10.2313 3.69089   2
  -2  14   1 8.69858 9.44403   1
   1 -14  -1 121.969 18.0041   1
   1 -14  -1 137.091 8.00947   2
  -1  14   1 129.580 7.61964   2
  -1  14   1 117.834 7.52583   3
  -1  14   1 96.8113 16.3071   1
   0 -14  -1 65.1119 15.0844   1
   0 -14  -1 61.4465 5.18096   2
   0  14   1 63.0961 5.81638   2
   0  14   1 42.5082 12.9351   1
  -1 -14  -1 6.52145 3.70144   2
  -1 -14  -1 -0.5049 9.95705   1
   1  14   1 14.2693 12.1271   1
   1  14   1 7.80755 3.20572   2
  -2 -14  -1 -2.1483 9.66610   1
  -2 -14  -1 -1.0506 3.22488   2
   2  14   1 1.23930 9.24463   1
   2  14   1 -1.7471 2.85186   2
  -3 -14  -1 17.0671 11.6726   1
  -3 -14  -1 23.5857 3.30731   2
   3  14   1 20.4295 3.02034   2
   3  14   1 18.9684 11.4094   1
  -4 -14  -1 147.835 6.99183   2
  -4 -14  -1 144.509 19.1702   1
   4  14   1 145.338 6.91949   2
   4  14   1 157.037 20.2113   1
  -5 -14  -1 10.6213 11.0713   1
  -5 -14  -1 15.3969 2.56108   2
   5  14   1 8.84386 10.2053   1
   5  14   1 17.5864 2.59203   2
  -6 -14  -1 -1.1645 1.86755   2
  -6 -14  -1 7.50031 9.76383   1
   6  14   1 3.57985 1.93306   2
   6  14   1 -12.441 9.71188   1
  -7 -14  -1 -2.9861 8.95788   1
  -7 -14  -1 14.1271 1.79810   2
   7  14   1 5.61156 10.9340   1
  -8 -14  -1 -8.5256 7.84225   1
   8  14   1 -8.6600 11.0870   1
   9  14   1 17.8711 16.3311   1
  10 -15  -1 -5.2551 5.99833   2
 -10  15   1 2.97519 6.22003   3
 -10  15   1 13.2045 7.58190   1
   9 -15  -1 12.3183 12.7270   1
   9 -15  -1 2.05060 5.89916   2
  -9  15   1 8.15011 9.22158   1
  -9  15   1 5.96509 5.90910   3
   8 -15  -1 11.0164 5.72622   2
   8 -15  -1 8.61857 12.4686   1
  -8  15   1 -1.1519 5.21090   3
  -8  15   1 5.98781 9.81556   1
   7 -15  -1 11.2199 5.46625   2
   7 -15  -1 -12.574 11.0598   1
  -7  15   1 3.04148 8.45640   1
  -7  15   1 11.3423 5.18703   3
   6 -15  -1 8.68165 5.04735   2
   6 -15  -1 2.27339 11.6007   1
  -6  15   1 18.1129 5.22369   3
  -6  15   1 10.8024 9.61723   1
   5 -15  -1 5.00666 4.91569   2
   5 -15  -1 -6.1312 9.15301   1
  -5  15   1 3.09341 7.49601   1
  -5  15   1 5.09230 4.79384   3
   4 -15  -1 17.6178 11.1856   1
   4 -15  -1 33.7719 5.23418   2
  -4  15   1 26.5493 5.12335   3
  -4  15   1 0.13097 8.31583   1
   3 -15  -1 64.8323 14.9118   1
   3 -15  -1 97.2346 8.12092   2
  -3  15   1 84.5286 15.6500   1
  -3  15   1 91.3263 7.36132   3
   2 -15  -1 530.352 34.6780   1
   2 -15  -1 513.391 19.5604   2
  -2  15   1 506.884 19.5368   3
  -2  15   1 502.119 19.3812   2
  -2  15   1 521.944 33.7294   1
   1 -15  -1 239.606 10.8679   2
   1 -15  -1 187.373 22.9913   1
  -1  15   1 233.276 10.5988   2
  -1  15   1 228.040 10.8363   3
  -1  15   1 235.310 24.5175   1
   0 -15  -1 114.797 7.84744   2
   0 -15  -1 103.687 17.0277   1
   0  15   1 119.730 18.1248   1
   0  15   1 115.897 7.28570   2
  -1 -15  -1 115.193 17.6038   1
  -1 -15  -1 112.206 7.38540   2
   1  15   1 102.728 6.70508   2
   1  15   1 89.8075 16.5316   1
  -2 -15  -1 17.5146 11.6710   1
  -2 -15  -1 2.85139 3.43816   2
   2  15   1 7.28482 2.96068   2
   2  15   1 -4.1968 9.09738   1
  -3 -15  -1 158.914 20.5954   1
  -3 -15  -1 166.573 7.98610   2
   3  15   1 162.612 7.81354   2
   3  15   1 158.676 20.9742   1
  -4 -15  -1 -2.2745 10.0899   1
  -4 -15  -1 0.57709 2.61197   2
   4  15   1 -0.3011 2.45334   2
   4  15   1 -0.8149 11.2602   1
  -5 -15  -1 12.0596 10.5691   1
  -5 -15  -1 2.16352 2.31244   2
   5  15   1 21.0607 11.8934   1
   5  15   1 5.86658 2.40633   2
  -6 -15  -1 0.44335 2.00258   2
  -6 -15  -1 13.3495 10.5649   1
   6  15   1 3.44003 2.01207   2
   6  15   1 -0.2056 11.2773   1
  -7 -15  -1 9.19838 9.97554   1
  -7 -15  -1 0.12621 1.63656   2
   7  15   1 -6.2436 11.0246   1
  -8 -15  -1 26.4338 11.0767   1
   8  15   1 33.3264 13.6531   1
   9 -16  -1 2.12100 6.01405   2
  -9  16   1 2.72887 5.89753   3
  -9  16   1 27.0480 11.6173   1
   8 -16  -1 0.85672 5.71704   2
   8 -16  -1 -3.3919 12.8208   1
  -8  16   1 -10.602 10.4542   1
  -8  16   1 1.12026 5.36407   3
   7 -16  -1 2.34183 12.3178   1
   7 -16  -1 -3.7564 5.42102   2
  -7  16   1 2.31795 5.38066   3
  -7  16   1 19.1697 10.8599   1
   6 -16  -1 2.97598 11.1162   1
   6 -16  -1 -2.5764 5.18851   2
  -6  16   1 3.66097 5.24003   3
  -6  16   1 -0.9676 9.61791   1
   5 -16  -1 4.63255 5.05710   2
   5 -16  -1 -7.9786 9.38483   1
  -5  16   1 -9.6419 7.01145   1
  -5  16   1 0.17630 5.06045   3
   4 -16  -1 11.1157 12.1136   1
   4 -16  -1 18.0301 5.13494   2
  -4  16   1 22.4636 10.5510   1
  -4  16   1 9.31329 5.05245   3
   3 -16  -1 30.3463 13.4956   1
   3 -16  -1 58.1436 6.10042   2
  -3  16   1 61.0330 6.32981   3
  -3  16   1 64.4249 14.7497   1
   2 -16  -1 5.15816 4.56353   2
   2 -16  -1 -2.1501 9.80383   1
  -2  16   1 -4.1205 10.3117   1
  -2  16   1 5.61465 4.87459   3
   1 -16  -1 78.0056 7.12367   2
   1 -16  -1 80.4888 16.8846   1
  -1  16   1 70.2557 6.60988   2
  -1  16   1 75.4370 6.56620   3
  -1  16   1 64.7210 15.2751   1
   0 -16  -1 100.925 18.2147   1
   0 -16  -1 94.0937 7.51905   2
   0  16   1 83.8616 6.95742   3
   0  16   1 78.6511 6.42152   2
   0  16   1 67.2992 16.2908   1
  -1 -16  -1 192.404 23.2858   1
  -1 -16  -1 180.538 9.37868   2
   1  16   1 169.588 8.63366   2
   1  16   1 174.508 21.4232   1
  -2 -16  -1 49.5199 4.56132   2
  -2 -16  -1 39.5284 13.7171   1
   2  16   1 56.6231 14.2652   1
   2  16   1 54.1948 4.43878   2
  -3 -16  -1 192.019 22.7545   1
  -3 -16  -1 198.050 8.95893   2
   3  16   1 179.346 8.57697   2
   3  16   1 181.576 22.9770   1
  -4 -16  -1 164.391 21.8444   1
  -4 -16  -1 175.093 8.04213   2
   4  16   1 166.938 22.2086   1
   4  16   1 169.293 7.90148   2
  -5 -16  -1 10.5481 10.3387   1
  -5 -16  -1 2.81442 2.43544   2
   5  16   1 0.42950 2.31151   2
   5  16   1 -9.1989 9.87056   1
  -6 -16  -1 12.1750 10.8726   1
  -6 -16  -1 6.70679 2.23259   2
   6  16   1 19.4031 14.3659   1
  -7 -16  -1 10.7292 1.86582   2
  -7 -16  -1 7.61096 10.4327   1
   7  16   1 9.41241 14.2677   1
   8 -17  -1 14.1758 17.3314   1
   8 -17  -1 7.07862 6.14437   2
  -8  17   1 11.8866 5.88333   3
  -8  17   1 33.9140 13.2833   1
   7 -17  -1 31.1097 15.2157   1
   7 -17  -1 6.87301 5.95743   2
  -7  17   1 12.7896 11.4904   1
  -7  17   1 13.3800 6.12443   3
   6 -17  -1 -2.5491 5.42941   2
   6 -17  -1 -31.795 11.8281   1
  -6  17   1 -7.2408 9.91444   1
  -6  17   1 2.81056 5.53312   3
   5 -17  -1 18.4861 12.6350   1
   5 -17  -1 3.85025 5.29200   2
  -5  17   1 -3.6413 5.23696   3
   4 -17  -1 16.5234 5.48074   2
   4 -17  -1 16.9340 13.1526   1
  -4  17   1 16.0437 5.63938   3
  -4  17   1 15.5371 12.2049   1
   3 -17  -1 38.3923 14.5016   1
   3 -17  -1 45.1059 6.01356   2
  -3  17   1 73.3525 17.0858   1
  -3  17   1 47.1866 6.19050   3
   2 -17  -1 58.2654 6.05398   2
  -2  17   1 68.9813 16.6172   1
  -2  17   1 43.0989 6.18631   3
   1 -17  -1 48.6564 14.6805   1
   1 -17  -1 40.9615 5.41264   2
  -1  17   1 49.4942 5.94427   3
  -1  17   1 37.1044 13.5534   1
   0 -17  -1 11.4551 4.57009   2
   0 -17  -1 23.1385 13.5108   1
   0  17   1 9.36164 10.8445   1
   0  17   1 16.6732 5.14505   3
  -1 -17  -1 109.402 7.88080   2
  -1 -17  -1 72.6987 17.5649   1
   1  17   1 78.9000 17.6391   1
   1  17   1 103.906 7.08731   2
  -2 -17  -1 35.0869 4.32505   2
  -2 -17  -1 36.5678 14.2284   1
   2  17   1 20.7079 13.6086   1
   2  17   1 33.7598 3.97160   2
  -3 -17  -1 31.8820 14.1926   1
  -3 -17  -1 22.3859 3.82471   2
   3  17   1 23.7592 3.53675   2
   3  17   1 22.5230 13.2534   1
  -4 -17  -1 3.76588 3.02122   2
  -4 -17  -1 -9.1539 10.6535   1
   4  17   1 -14.255 12.3676   1
  -5 -17  -1 -13.028 10.4070   1
  -5 -17  -1 3.00235 2.53183   2
   5  17   1 -1.9736 12.1728   1
  -6 -17  -1 27.6418 2.81712   2
  -6 -17  -1 35.8032 14.4111   1
   6  17   1 7.12980 12.6407   1
   7  17   1 10.5250 14.2594   1
   7 -18  -1 6.54425 6.17836   2
   7 -18  -1 -22.973 13.9390   1
  -7  18   1 10.5096 6.09754   3
  -7  18   1 -4.2606 14.0995   1
   6 -18  -1 19.5038 6.40384   2
   6 -18  -1 35.4516 16.6405   1
  -6  18   1 26.3391 6.49543   3
  -6  18   1 24.6530 13.1711   1
   5 -18  -1 -3.5873 12.7433   1
   5 -18  -1 14.5579 5.98767   2
  -5  18   1 -0.1397 5.57969   3
  -5  18   1 -18.133 16.4429   1
   4 -18  -1 72.7211 7.28058   2
   4 -18  -1 94.5523 19.9681   1
  -4  18   1 74.6109 17.5853   1
  -4  18   1 90.1724 8.69628   3
   3 -18  -1 35.3583 15.7398   1
   3 -18  -1 46.5356 5.99000   2
  -3  18   1 42.6327 14.4164   1
  -3  18   1 48.1125 6.56108   3
   2 -18  -1 5.74632 13.5433   1
   2 -18  -1 1.59424 5.00531   2
  -2  18   1 8.97112 5.38622   3
  -2  18   1 -0.9910 11.9723   1
   1 -18  -1 -3.7599 4.70825   2
   1 -18  -1 -27.278 9.72387   1
  -1  18   1 -6.7420 4.93344   3
  -1  18   1 -9.1616 10.5031   1
   0 -18  -1 2.26214 12.6331   1
   0 -18  -1 1.12996 4.40764   2
   0  18   1 6.69602 11.8487   1
   0  18   1 2.70505 5.07016   3
  -1 -18  -1 33.0482 13.1452   1
  -1 -18  -1 9.54171 4.37550   2
   1  18   1 4.60707 12.7340   1
  -2 -18  -1 55.9309 5.11221   2
  -2 -18  -1 95.9387 18.3605   1
   2  18   1 60.6018 16.5282   1
  -3 -18  -1 2.20685 3.37020   2
  -3 -18  -1 -16.736 9.61682   1
   3  18   1 -0.7799 12.5833   1
  -4 -18  -1 4.07550 11.6023   1
  -4 -18  -1 4.13876 3.09441   2
   4  18   1 23.2338 12.7572   1
  -5 -18  -1 25.6942 14.0443   1
  -5 -18  -1 39.0215 3.56978   2
   5  18   1 28.1647 16.0575   1
  -6 -18  -1 17.6025 2.63493   2
   6  18   1 24.4722 14.7811   1
  -7 -18  -1 18.4294 2.03470   2
   6 -19  -1 1.89624 6.07907   2
   6 -19  -1 -16.003 30.0641   1
  -6  19   1 33.2824 17.4261   1
  -6  19   1 1.38257 6.21917   3
   5 -19  -1 3.63334 5.96298   2
   5 -19  -1 2.63716 13.6215   1
  -5  19   1 16.3557 6.35457   3
   4 -19  -1 37.6706 6.61862   2
   4 -19  -1 44.4531 17.1631   1
  -4  19   1 25.2600 14.6199   1
  -4  19   1 44.4840 7.12516   3
   3 -19  -1 -4.2523 5.29066   2
   3 -19  -1 -33.729 13.3509   1
  -3  19   1 5.44826 5.63053   3
  -3  19   1 -14.947 10.0319   1
   2 -19  -1 6.43490 14.4828   1
   2 -19  -1 21.1930 5.53659   2
  -2  19   1 17.7378 5.82288   3
  -2  19   1 33.1117 13.2465   1
   1 -19  -1 49.0437 16.7807   1
   1 -19  -1 67.9770 6.61433   2
  -1  19   1 67.2763 7.29585   3
  -1  19   1 57.3444 16.4325   1
   0 -19  -1 -0.2485 4.49962   2
   0 -19  -1 -10.844 11.5763   1
   0  19   1 1.06716 11.8565   1
   0  19   1 3.14721 5.35749   3
  -1 -19  -1 6.05933 4.55990   2
  -1 -19  -1 -0.3392 13.9183   1
   1  19   1 0.65878 5.28370   3
   1  19   1 21.9620 13.3847   1
  -2 -19  -1 39.5610 15.7750   1
  -2 -19  -1 41.4017 4.80590   2
   2  19   1 41.7465 14.7785   1
  -3 -19  -1 7.57371 3.61130   2
  -3 -19  -1 12.1321 14.7605   1
   3  19   1 11.6143 14.2222   1
  -4 -19  -1 27.4917 15.8641   1
  -4 -19  -1 5.73629 3.17961   2
   4  19   1 8.68026 16.4020   1
  -5 -19  -1 -1.7280 2.70968   2
   5  19   1 8.03943 14.5561   1
  -6 -19  -1 0.02569 2.19313   2
  -7 -19  -1 1.55085 1.93744   2
   5 -20  -1 7.82574 6.12727   2
  -5  20   1 2.74747 6.25458   3
   4 -20  -1 11.4706 6.27620   2
   4 -20  -1 17.1039 16.6153   1
  -4  20   1 3.26395 6.16266   3
  -4  20   1 46.0089 17.8536   1
   3 -20  -1 0.71994 14.2023   1
   3 -20  -1 3.26431 5.55534   2
  -3  20   1 4.86333 13.1735   1
  -3  20   1 6.51410 5.94605   3
   2 -20  -1 9.52603 5.40745   2
   2 -20  -1 25.2097 16.0632   1
  -2  20   1 -6.0955 5.51213   3
  -2  20   1 -11.525 12.2621   1
   1 -20  -1 8.34551 14.6662   1
   1 -20  -1 12.7471 5.18093   2
  -1  20   1 23.9935 15.7653   1
  -1  20   1 6.85746 5.84012   3
   0 -20  -1 6.81971 4.76492   2
   0 -20  -1 26.7878 17.4513   1
   0  20   1 14.4583 16.5120   1
   0  20   1 7.39852 5.59186   3
  -1 -20  -1 2.56662 4.41370   2
  -1 -20  -1 11.5709 15.1001   1
   1  20   1 -4.8436 5.27617   3
   1  20   1 13.7034 14.3743   1
  -2 -20  -1 7.64525 4.10215   2
  -2 -20  -1 14.2697 14.1383   1
   2  20   1 -24.321 15.0216   1
  -3 -20  -1 94.8082 21.8169   1
   3  20   1 153.090 26.0545   1
  -4 -20  -1 38.0665 4.14735   2
   4  20   1 32.0505 16.8338   1
  -5 -20  -1 1.94860 2.92194   2
   3 -21  -1 17.7094 5.99021   2
   3 -21  -1 5.76643 19.1601   1
  -3  21   1 20.5777 6.52882   3
   2 -21  -1 -0.0606 15.6946   1
   2 -21  -1 -4.5882 5.50135   2
  -2  21   1 35.3870 18.0888   1
  -2  21   1 6.53946 6.07087   3
   1 -21  -1 23.8127 15.1006   1
   1 -21  -1 -0.6119 5.06692   2
  -1  21   1 -10.561 5.86705   3
  -1  21   1 -0.9531 16.8712   1
   0 -21  -1 21.9535 5.43204   2
   0 -21  -1 -23.499 14.5276   1
   0  21   1 12.4747 5.95732   3
   0  21   1 4.69192 17.3992   1
  -1 -21  -1 5.12596 4.50286   2
  -1 -21  -1 -0.3789 16.2141   1
   1  21   1 -4.5083 5.42485   3
   1  21   1 -8.7496 17.3838   1
  -2 -21  -1 -14.127 16.6210   1
  -2 -21  -1 -4.7763 3.82109   2
   2  21   1 0.81869 5.77628   3
   2  21   1 -6.2069 17.1738   1
  -3 -21  -1 6.00767 3.73157   2
   3  21   1 6.90914 16.0207   1
   3  20  -2 15.4350 18.3016   1
  -3 -20   2 6.42846 3.43105   2
   2  20  -2 1.72429 17.2979   1
  -2 -20   2 18.5830 4.25483   2
  -2 -20   2 30.1524 20.1616   1
   1  20  -2 -15.016 17.6634   1
  -1 -20   2 25.3830 19.8428   1
  -1 -20   2 4.80152 4.30705   2
   0  20  -2 -18.935 14.2044   1
   0  20  -2 -1.4020 5.87038   3
   0 -20   2 -9.1676 17.2304   1
   0 -20   2 1.32160 4.65745   2
  -1  20  -2 -2.3493 16.0164   1
  -1  20  -2 -11.011 5.68404   3
   1 -20   2 5.55492 5.00241   2
   1 -20   2 4.07881 17.6224   1
  -2  20  -2 -1.2996 6.27394   3
  -2  20  -2 8.51659 17.7707   1
   2 -20   2 -0.8456 5.31435   2
   2 -20   2 4.19015 16.1973   1
  -3  20  -2 -4.8072 6.03408   3
   3 -20   2 3.76860 5.45802   2
   3 -20   2 -6.7388 15.5141   1
  -5 -19   2 16.2418 2.27668   2
   4  19  -2 57.8839 19.7089   1
  -4 -19   2 28.3683 3.26627   2
   3  19  -2 69.2429 19.0671   1
  -3 -19   2 40.9297 4.15160   2
  -3 -19   2 27.6654 16.3928   1
  -2 -19   2 28.7252 16.3158   1
   1  19  -2 37.6530 15.5858   1
  -1 -19   2 23.1737 4.60579   2
  -1 -19   2 34.5648 16.9903   1
   0  19  -2 12.0119 13.9389   1
   0  19  -2 19.0044 6.32348   3
   0 -19   2 24.5465 15.7763   1
   0 -19   2 24.1188 4.96981   2
  -1  19  -2 14.6225 13.6982   1
  -1  19  -2 -3.3756 5.57978   3
   1 -19   2 -11.270 14.5418   1
   1 -19   2 1.63164 4.75010   2
  -2  19  -2 33.8147 6.87026   3
  -2  19  -2 20.7922 13.4151   1
   2 -19   2 6.72843 14.8828   1
   2 -19   2 23.7903 5.56851   2
  -3  19  -2 17.1156 12.8246   1
  -3  19  -2 -4.7518 5.81728   3
   3 -19   2 2.99633 5.40054   2
   3 -19   2 -15.439 12.1087   1
  -4  19  -2 -3.7678 6.01143   3
  -4  19  -2 28.8489 15.8915   1
   4 -19   2 2.21937 5.58233   2
   4 -19   2 -19.678 13.2870   1
  -5  19  -2 13.1249 6.86199   3
   5 -19   2 0.38159 15.9501   1
   5 -19   2 14.1653 6.28170   2
   5  18  -2 52.8216 18.1820   1
   4  18  -2 -8.9918 13.9914   1
  -4 -18   2 6.87362 2.66422   2
  -4 -18   2 26.7727 13.2365   1
   3  18  -2 17.2102 13.1028   1
  -3 -18   2 -2.2209 12.1003   1
  -3 -18   2 6.58349 3.23858   2
   2  18  -2 32.9732 15.5472   1
  -2 -18   2 17.2446 3.95906   2
  -2 -18   2 23.2234 15.3685   1
   1  18  -2 47.8658 14.9938   1
  -1 -18   2 7.97062 4.10610   2
  -1 -18   2 15.9832 15.2409   1
   0  18  -2 35.7539 16.5946   1
   0 -18   2 38.4022 5.25265   2
   0 -18   2 53.3007 17.1601   1
  -1  18  -2 0.17995 5.45097   3
  -1  18  -2 28.0924 14.1623   1
   1 -18   2 0.40937 4.57234   2
   1 -18   2 6.36524 13.8480   1
  -2  18  -2 39.8661 14.0420   1
  -2  18  -2 61.6479 7.15056   3
   2 -18   2 56.5693 6.12158   2
   2 -18   2 22.8216 14.5580   1
  -3  18  -2 4.35143 5.79137   3
  -3  18  -2 21.6005 13.1191   1
   3 -18   2 0.96028 5.09245   2
   3 -18   2 21.8872 15.7281   1
  -4  18  -2 12.5772 6.33952   3
  -4  18  -2 20.2467 11.7527   1
   4 -18   2 17.8644 13.6968   1
   4 -18   2 11.5388 5.71482   2
  -5  18  -2 -15.766 15.4094   1
  -5  18  -2 27.6984 7.01831   3
   5 -18   2 18.5171 18.2696   1
   5 -18   2 51.4827 6.83783   2
  -6  18  -2 6.35494 13.9563   1
  -6  18  -2 31.6521 6.91563   3
   6 -18   2 26.9664 6.75974   2
   6 -18   2 13.0918 17.4070   1
  -7  18  -2 39.2635 7.48225   3
   7 -18   2 51.3479 7.52299   2
   6  17  -2 110.452 21.0006   1
   5  17  -2 57.5533 17.1567   1
  -5 -17   2 56.4473 16.1806   1
  -5 -17   2 61.7426 4.04106   2
   4  17  -2 19.1216 13.5423   1
  -4 -17   2 9.29302 12.0129   1
   3  17  -2 9.17367 13.7998   1
  -3 -17   2 12.5759 3.25043   2
  -3 -17   2 -0.0023 11.3413   1
   2  17  -2 56.8054 15.6735   1
  -2 -17   2 42.6428 4.51955   2
  -2 -17   2 42.2558 14.8434   1
   1  17  -2 14.9817 14.0566   1
  -1 -17   2 16.2461 4.25864   2
  -1 -17   2 14.5403 12.2930   1
   0  17  -2 40.2008 14.5411   1
   0 -17   2 27.2425 4.71950   2
   0 -17   2 34.7152 15.1017   1
  -1  17  -2 25.9395 12.5402   1
  -1  17  -2 9.38198 5.56814   3
   1 -17   2 20.3493 13.9809   1
   1 -17   2 21.1801 4.81092   2
  -2  17  -2 -7.4711 11.0484   1
  -2  17  -2 5.31465 5.48086   3
   2 -17   2 -3.0021 12.0605   1
   2 -17   2 -3.3867 4.55620   2
  -3  17  -2 10.3603 5.88744   3
  -3  17  -2 -14.172 8.64809   1
   3 -17   2 5.12171 4.92717   2
   3 -17   2 -1.6501 13.7247   1
  -4  17  -2 88.1802 17.4900   1
  -4  17  -2 89.1824 8.73079   3
   4 -17   2 85.1523 19.5258   1
   4 -17   2 69.9066 6.99900   2
  -5  17  -2 165.966 11.4113   3
   5 -17   2 165.549 24.3535   1
   5 -17   2 180.356 11.7323   2
  -6  17  -2 44.4975 6.99288   3
  -6  17  -2 38.5845 14.1615   1
   6 -17   2 51.5450 7.01957   2
   6 -17   2 34.4776 15.1875   1
  -7  17  -2 -1.7165 12.9176   1
  -7  17  -2 0.65812 5.95888   3
   7 -17   2 6.08972 14.6852   1
   7 -17   2 -5.7239 5.69138   2
  -8  17  -2 5.08946 13.3971   1
  -8  17  -2 6.42088 6.48276   3
   8 -17   2 2.81136 6.13594   2
   7  16  -2 26.2190 18.1662   1
   6  16  -2 34.8241 16.7301   1
  -6 -16   2 27.6180 12.7179   1
   5  16  -2 93.8911 19.0054   1
  -5 -16   2 73.4542 16.9286   1
  -5 -16   2 65.2336 4.04858   2
   4  16  -2 56.5669 15.5391   1
  -4 -16   2 37.4776 14.0657   1
  -4 -16   2 42.7413 3.42234   2
   3  16  -2 69.5953 18.3163   1
  -3 -16   2 69.7959 16.5189   1
  -3 -16   2 90.7032 5.91796   2
   2  16  -2 35.2846 14.0930   1
  -2 -16   2 41.5865 4.12372   2
  -2 -16   2 40.1769 14.2048   1
   1  16  -2 5.45108 10.8367   1
  -1 -16   2 14.6143 12.1509   1
  -1 -16   2 21.0090 3.94768   2
   0  16  -2 45.0589 13.9720   1
   0 -16   2 57.5827 15.3201   1
   0 -16   2 55.9560 5.15985   2
  -1  16  -2 78.2384 7.41765   3
  -1  16  -2 75.1820 15.3229   1
   1 -16   2 73.4197 7.31731   2
   1 -16   2 48.5829 15.5201   1
  -2  16  -2 77.5827 16.2630   1
  -2  16  -2 72.3795 7.05468   3
   2 -16   2 70.7663 16.8047   1
   2 -16   2 85.0396 7.79275   2
  -3  16  -2 75.4278 15.7851   1
  -3  16  -2 84.2506 7.90052   3
   3 -16   2 66.5869 6.32458   2
   3 -16   2 67.7311 16.2411   1
  -4  16  -2 29.6317 12.5877   1
  -4  16  -2 43.3165 6.28297   3
   4 -16   2 42.1526 5.93536   2
   4 -16   2 38.4869 15.4255   1
  -5  16  -2 20.1557 9.42488   1
  -5  16  -2 10.5828 5.59480   3
   5 -16   2 18.1163 5.56307   2
   5 -16   2 -0.8177 12.8584   1
  -6  16  -2 11.0093 5.92213   3
  -6  16  -2 32.0416 12.0261   1
   6 -16   2 -2.8141 14.0895   1
   6 -16   2 38.8818 6.25723   2
  -7  16  -2 12.9960 6.13275   3
  -7  16  -2 -5.2209 11.1455   1
   7 -16   2 18.3404 6.14416   2
   7 -16   2 13.1345 13.7335   1
  -8  16  -2 -0.4769 5.69848   3
  -8  16  -2 10.9606 10.5309   1
   8 -16   2 7.42696 5.97096   2
   8 -16   2 -22.627 11.3286   1
  -9  16  -2 1.43920 5.82832   3
  -9  16  -2 -7.3128 11.2065   1
   9 -16   2 2.70037 6.13683   2
   7  15  -2 7.37772 14.0180   1
  -7 -15   2 -6.0504 9.25967   1
   6  15  -2 -9.1408 10.3831   1
  -6 -15   2 8.32630 11.3009   1
   5  15  -2 17.4016 11.1964   1
  -5 -15   2 -6.1330 10.9752   1
  -5 -15   2 2.98599 1.77022   2
   4  15  -2 -5.4283 9.89276   1
  -4 -15   2 1.46244 10.3581   1
  -4 -15   2 0.71706 2.22507   2
   3  15  -2 -1.0291 10.9204   1
  -3 -15   2 -2.8288 2.64827   2
  -3 -15   2 9.48276 10.4422   1
   2  15  -2 336.430 27.9853   1
  -2 -15   2 287.152 11.9879   2
  -2 -15   2 289.420 26.5156   1
   1  15  -2 144.350 19.1875   1
  -1 -15   2 109.332 18.3542   1
  -1 -15   2 106.836 7.17078   2
   0  15  -2 -3.4730 10.2260   1
   0 -15   2 0.44337 3.68008   2
   0 -15   2 -1.0307 9.42278   1
  -1  15  -2 53.2998 14.7387   1
   1 -15   2 18.6592 11.7920   1
   1 -15   2 41.7005 4.88244   2
  -2  15  -2 11.5536 9.71723   1
  -2  15  -2 -2.5959 4.51587   3
   2 -15   2 1.11078 4.10998   2
   2 -15   2 -8.8842 10.2039   1
  -3  15  -2 10.7869 4.98654   3
  -3  15  -2 11.1290 11.0868   1
   3 -15   2 6.93126 4.45470   2
   3 -15   2 18.8061 12.6457   1
  -4  15  -2 185.716 20.2337   1
  -4  15  -2 190.736 10.6154   3
   4 -15   2 209.240 10.8233   2
   4 -15   2 172.525 23.2714   1
  -5  15  -2 98.6397 15.1423   1
  -5  15  -2 94.8907 8.11591   3
   5 -15   2 71.3750 15.8090   1
   5 -15   2 115.562 9.24731   2
  -6  15  -2 -3.5023 8.85289   1
  -6  15  -2 0.02200 5.41374   3
   6 -15   2 1.94192 5.09778   2
   6 -15   2 -1.8357 10.3592   1
  -7  15  -2 15.1415 5.64033   3
  -7  15  -2 11.4265 10.7051   1
   7 -15   2 -2.0314 11.6609   1
   7 -15   2 3.43551 5.45716   2
  -8  15  -2 6.89915 5.47048   3
  -8  15  -2 14.2790 9.98087   1
   8 -15   2 -0.1222 5.55898   2
   8 -15   2 5.36653 10.9842   1
  -9  15  -2 1.59435 5.39975   3
  -9  15  -2 -7.8335 8.98001   1
   9 -15   2 7.71111 12.7756   1
   9 -15   2 5.47639 6.14503   2
   8  14  -2 82.7774 19.2042   1
   7  14  -2 -16.581 11.7342   1
  -7 -14   2 -4.2084 8.88295   1
   6  14  -2 15.9443 11.6494   1
  -6 -14   2 22.3999 11.5206   1
   5  14  -2 44.6611 15.0006   1
  -5 -14   2 41.9309 3.18932   2
  -5 -14   2 64.4173 14.3728   1
   4  14  -2 23.6168 12.7475   1
  -4 -14   2 21.6045 2.54048   2
  -4 -14   2 37.4137 12.2280   1
   3  14  -2 -2.4698 10.5612   1
  -3 -14   2 10.0499 10.1041   1
  -3 -14   2 2.22017 2.53780   2
   2  14  -2 175.355 20.8108   1
  -2 -14   2 141.978 7.57660   2
  -2 -14   2 171.558 20.9591   1
   1  14  -2 20.2239 10.8256   1
  -1 -14   2 -4.3607 9.37297   1
  -1 -14   2 -0.2708 3.20673   2
   0  14  -2 8.40443 9.96830   1
   0 -14   2 0.90712 9.65176   1
   0 -14   2 0.21795 3.44350   2
  -1  14  -2 164.907 20.5678   1
   1 -14   2 215.706 9.73361   2
   1 -14   2 180.807 22.2036   1
  -2  14  -2 222.556 11.0854   3
  -2  14  -2 232.960 24.3524   1
   2 -14   2 237.168 10.8568   2
   2 -14   2 248.190 25.4302   1
  -3  14  -2 2.38784 9.44244   1
  -3  14  -2 7.27710 4.80924   3
   3 -14   2 7.75645 11.4872   1
   3 -14   2 9.45454 4.32556   2
  -4  14  -2 -8.9763 7.21888   1
  -4  14  -2 3.00211 4.79689   3
   4 -14   2 2.84827 10.0507   1
   4 -14   2 5.35905 4.47817   2
  -5  14  -2 18.0434 9.55310   1
  -5  14  -2 18.7543 5.29006   3
   5 -14   2 3.77579 11.0036   1
   5 -14   2 15.6461 5.01781   2
  -6  14  -2 23.4057 10.6349   1
  -6  14  -2 34.3089 5.79159   3
   6 -14   2 36.2179 12.7506   1
   6 -14   2 43.0419 5.83203   2
  -7  14  -2 -7.0067 7.81971   1
  -7  14  -2 -4.8828 4.81605   3
   7 -14   2 10.8371 11.0602   1
   7 -14   2 -0.5081 5.03904   2
  -8  14  -2 12.5208 8.78797   1
  -8  14  -2 -5.4616 5.01063   3
   8 -14   2 -9.6660 5.07459   2
   8 -14   2 3.40010 10.4406   1
  -9  14  -2 -2.4289 7.79989   1
  -9  14  -2 5.11997 5.48182   3
   9 -14   2 -2.9279 11.8204   1
   9 -14   2 9.48085 5.81940   2
 -10  14  -2 1.92551 5.52211   1
 -10  14  -2 5.94121 5.67960   3
  10 -14   2 5.88317 13.4116   1
  10 -14   2 1.51707 5.96653   2
   8  13  -2 11.9413 12.7739   1
  -8 -13   2 0.51719 9.20660   1
   7  13  -2 -2.9872 9.90972   1
  -7 -13   2 -0.0179 8.78233   1
   6  13  -2 100.757 17.3895   1
  -6 -13   2 65.7224 13.4993   1
   5  13  -2 8.66529 9.81933   1
  -5 -13   2 10.0782 1.62231   2
  -5 -13   2 2.95131 8.90917   1
   4  13  -2 57.2850 13.9638   1
  -4 -13   2 45.5232 3.68504   2
  -4 -13   2 37.9965 13.0167   1
   3  13  -2 96.6847 16.5871   1
  -3 -13   2 113.822 5.77657   2
  -3 -13   2 100.465 16.8476   1
   2  13  -2 -4.0442 8.70514   1
  -2 -13   2 -2.1032 2.73504   2
  -2 -13   2 -4.2088 8.63798   1
   1  13  -2 58.3126 13.4033   1
  -1 -13   2 63.9217 14.0435   1
  -1 -13   2 65.3588 5.60643   2
   0  13  -2 435.594 30.7259   1
   0 -13   2 476.465 31.4785   1
   0 -13   2 472.377 17.3611   2
  -1  13  -2 24.7293 11.3600   1
   1 -13   2 18.5583 11.3385   1
   1 -13   2 27.3964 4.13010   2
  -2  13  -2 301.705 25.3405   1
  -2  13  -2 234.430 11.8459   3
   2 -13   2 314.530 25.3702   1
   2 -13   2 305.154 12.2277   2
  -3  13  -2 161.575 20.0386   1
  -3  13  -2 190.903 9.50340   3
   3 -13   2 175.309 19.9546   1
   3 -13   2 182.860 9.28481   2
  -4  13  -2 -0.0560 4.31737   3
  -4  13  -2 -0.0809 9.81225   1
   4 -13   2 -2.3376 8.46329   1
   4 -13   2 0.66953 4.10516   2
  -5  13  -2 23.6681 10.0986   1
  -5  13  -2 20.5908 4.86771   3
   5 -13   2 12.3227 9.42589   1
   5 -13   2 20.4377 4.91473   2
  -6  13  -2 3.33913 8.42935   1
  -6  13  -2 8.22922 4.72486   3
   6 -13   2 7.11516 4.84108   2
   6 -13   2 14.1099 10.3316   1
  -7  13  -2 28.4279 10.0359   1
  -7  13  -2 12.0533 5.09141   3
   7 -13   2 7.85758 5.11535   2
   7 -13   2 17.0602 10.8412   1
  -8  13  -2 16.3621 5.46217   3
  -8  13  -2 2.21854 8.01372   1
   8 -13   2 20.9364 11.1942   1
   8 -13   2 17.2585 5.65915   2
  -9  13  -2 0.14657 6.40204   1
  -9  13  -2 -2.5884 6.46236   1
  -9  13  -2 4.10422 5.31261   3
   9 -13   2 -14.061 9.92380   1
   9 -13   2 -2.6346 5.35119   2
 -10  13  -2 0.04634 4.03376   1
 -10  13  -2 -0.5145 5.43222   3
  10 -13   2 -1.4006 5.75588   2
  10 -13   2 17.4142 11.8398   1
 -11  13  -2 5.33769 6.02431   3
  11 -13   2 -9.6278 12.1057   1
  11 -13   2 8.66429 6.20957   2
   9  12  -2 4.53361 10.4816   1
  -9 -12   2 3.27804 9.02339   1
   8  12  -2 8.95048 11.4741   1
  -8 -12   2 -0.8783 7.72484   1
   7  12  -2 4.50207 10.5057   1
  -7 -12   2 12.4799 9.18619   1
   6  12  -2 -7.3420 9.15962   1
  -6 -12   2 -11.261 7.57691   1
   5  12  -2 0.04767 8.74502   1
  -5 -12   2 3.47628 1.35552   2
  -5 -12   2 -9.3857 7.40028   1
   4  12  -2 51.4539 12.9194   1
  -4 -12   2 45.5402 3.47177   2
  -4 -12   2 52.0305 13.1266   1
   3  12  -2 10.6783 9.73453   1
  -3 -12   2 30.4305 2.85030   2
  -3 -12   2 23.0997 10.4778   1
   2  12  -2 67.2647 13.7253   1
  -2 -12   2 67.3140 13.4211   1
  -2 -12   2 66.2587 4.97378   2
   1  12  -2 94.8240 15.7891   1
  -1 -12   2 118.733 6.44774   2
  -1 -12   2 103.004 15.7651   1
   0  12  -2 511.428 31.9823   1
   0 -12   2 518.944 18.5724   2
   0 -12   2 492.083 31.5055   1
  -1  12  -2 289.307 23.0624   1
   1 -12   2 230.096 21.6544   1
   1 -12   2 268.434 10.9059   2
  -2  12  -2 -11.733 7.96241   1
  -2  12  -2 3.82385 3.72180   3
   2 -12   2 4.05691 3.44313   2
   2 -12   2 7.03074 8.99789   1
  -3  12  -2 -0.9019 8.56392   1
  -3  12  -2 4.90885 3.92249   3
   3 -12   2 5.89866 3.79672   2
   3 -12   2 0.62836 8.14286   1
  -4  12  -2 2.35721 4.07832   3
   4 -12   2 13.6512 10.2592   1
   4 -12   2 11.6211 4.18849   2
  -5  12  -2 15.1563 8.78526   1
  -5  12  -2 17.9392 4.42499   3
   5 -12   2 15.4757 9.39989   1
   5 -12   2 13.5255 4.48158   2
  -6  12  -2 0.97696 7.51916   1
  -6  12  -2 3.12271 4.47577   3
   6 -12   2 2.13234 4.48137   2
   6 -12   2 4.11701 9.02078   1
  -7  12  -2 2.78894 7.64917   1
  -7  12  -2 5.73613 4.83954   3
   7 -12   2 -0.7279 4.76267   2
   7 -12   2 8.14912 9.65512   1
  -8  12  -2 49.7556 6.26804   3
  -8  12  -2 51.6847 9.87205   1
  -8  12  -2 64.8098 10.7117   1
   8 -12   2 35.8945 12.0374   1
   8 -12   2 56.0133 6.30306   2
  -9  12  -2 16.3660 6.81717   1
  -9  12  -2 24.1401 7.26253   1
  -9  12  -2 18.7033 5.55679   3
   9 -12   2 69.3494 13.4793   1
   9 -12   2 40.1726 6.20360   2
 -10  12  -2 16.5142 5.58666   3
  10 -12   2 16.2139 5.96427   2
  10 -12   2 22.0509 11.3439   1
 -11  12  -2 -0.8740 5.46131   3
  11 -12   2 8.46555 5.96339   2
  11 -12   2 5.22423 11.3103   1
   9  11  -2 10.6056 11.2284   1
  -9 -11   2 -3.8175 7.43351   1
   8  11  -2 -7.8417 9.68084   1
  -8 -11   2 6.39552 8.09503   1
   7  11  -2 20.6345 10.8914   1
   6  11  -2 2.26342 9.05822   1
  -6 -11   2 0.93188 8.47415   1
   5  11  -2 32.5384 11.8547   1
  -5 -11   2 16.8138 1.47077   2
  -5 -11   2 2.57253 7.85599   1
   4  11  -2 34.2356 11.0187   1
  -4 -11   2 29.5426 10.2936   1
  -4 -11   2 31.4059 2.34302   2
   3  11  -2 46.5291 12.8884   1
  -3 -11   2 56.0835 3.91067   2
  -3 -11   2 53.8350 11.8345   1
   2  11  -2 -2.9754 7.75384   1
  -2 -11   2 1.92266 8.70776   1
  -2 -11   2 -2.4296 2.30760   2
   1  11  -2 108.764 15.0838   1
  -1 -11   2 86.6821 5.47688   2
  -1 -11   2 92.3920 15.0200   1
   0  11  -2 195.075 20.8166   1
   0 -11   2 181.697 18.4634   1
   0 -11   2 191.554 8.35338   2
  -1  11  -2 4.67098 8.38444   1
   1 -11   2 -3.9719 7.48913   1
   1 -11   2 -1.8886 2.90303   2
  -2  11  -2 7.95553 9.57914   1
  -2  11  -2 10.7776 3.89072   3
   2 -11   2 20.9386 9.32534   1
   2 -11   2 8.32061 3.35667   2
  -3  11  -2 65.1252 5.66553   3
  -3  11  -2 66.1423 12.5654   1
   3 -11   2 62.8039 6.00122   2
   3 -11   2 56.1797 11.9985   1
  -4  11  -2 89.2870 6.41818   3
   4 -11   2 98.4025 6.78188   2
   4 -11   2 77.9567 13.3493   1
  -5  11  -2 105.767 6.97420   3
  -5  11  -2 96.0864 13.8387   1
   5 -11   2 88.1038 14.6137   1
   5 -11   2 104.687 7.62267   2
  -6  11  -2 17.7024 4.62562   3
  -6  11  -2 28.7254 9.49678   1
   6 -11   2 17.0685 4.70057   2
   6 -11   2 17.7972 10.0552   1
  -7  11  -2 52.2454 10.5659   1
  -7  11  -2 56.4494 6.05173   3
   7 -11   2 56.0738 5.93709   2
   7 -11   2 70.8935 13.2779   1
  -8  11  -2 42.9868 8.52353   1
  -8  11  -2 38.0349 8.71494   1
  -8  11  -2 54.8690 5.93007   3
   8 -11   2 59.5962 6.22646   2
   8 -11   2 32.5511 10.9479   1
  -9  11  -2 1.73854 4.88284   3
  -9  11  -2 5.97864 5.33589   1
  -9  11  -2 7.41110 5.57806   1
   9 -11   2 12.1970 5.42104   2
   9 -11   2 15.1539 10.1704   1
 -10  11  -2 22.1128 5.76576   3
  10 -11   2 34.4313 6.19812   2
  10 -11   2 24.3031 11.0709   1
 -11  11  -2 -2.8853 5.32410   3
  11 -11   2 -12.859 9.54941   1
  11 -11   2 6.38285 5.82253   2
 -12  11  -2 6.28014 5.97944   3
  12 -11   2 7.02490 6.05820   2
  10  10  -2 10.5308 10.9480   1
 -10 -10   2 6.94547 6.91807   1
   9  10  -2 5.13838 10.6810   1
  -9 -10   2 4.46825 7.97942   1
   8  10  -2 30.3762 10.5223   1
  -8 -10   2 23.5653 9.28176   1
   7  10  -2 82.4174 14.6655   1
  -7 -10   2 64.3700 11.9698   1
   6  10  -2 9.38693 8.66860   1
  -6 -10   2 -2.3594 7.61325   1
   5  10  -2 268.364 23.1541   1
  -5 -10   2 242.312 20.0120   1
  -5 -10   2 243.284 8.49823   2
   4  10  -2 173.270 17.8226   1
  -4 -10   2 150.044 16.5523   1
  -4 -10   2 162.565 6.17501   2
   3  10  -2 14.3430 8.79491   1
  -3 -10   2 2.52439 1.80884   2
  -3 -10   2 4.98021 7.93796   1
   2  10  -2 226.181 19.5844   1
  -2 -10   2 226.512 8.65346   2
  -2 -10   2 196.760 18.7209   1
   1  10  -2 675.704 34.6599   1
  -1 -10   2 646.639 22.2966   2
  -1 -10   2 606.675 33.4021   1
   0  10  -2 96.8207 13.9085   1
   0 -10   2 78.8864 12.7389   1
   0 -10   2 95.1769 5.45341   2
  -1  10  -2 17.9118 8.63485   1
   1 -10   2 3.86046 2.80784   2
   1 -10   2 2.61557 7.19496   1
  -2  10  -2 133.624 15.4181   1
   2 -10   2 113.070 14.7213   1
   2 -10   2 127.067 6.93614   2
  -3  10  -2 13.2032 3.81134   3
  -3  10  -2 15.7924 9.22757   1
   3 -10   2 3.57666 7.58072   1
   3 -10   2 19.5858 3.60302   2
  -4  10  -2 2.85179 3.57419   3
  -4  10  -2 10.0354 5.87528   1
   4 -10   2 2.46753 8.04499   1
   4 -10   2 0.72094 3.49570   2
  -5  10  -2 106.308 7.03011   3
  -5  10  -2 112.020 14.5839   1
   5 -10   2 120.555 15.9928   1
   5 -10   2 125.864 7.39844   2
  -6  10  -2 53.0768 10.2381   1
  -6  10  -2 52.3435 5.35125   3
   6 -10   2 46.0734 5.16769   2
   6 -10   2 58.6626 11.6059   1
  -7  10  -2 225.004 17.4779   1
  -7  10  -2 239.849 11.0961   3
   7 -10   2 236.202 11.3447   2
   7 -10   2 250.444 20.9278   1
  -8  10  -2 57.5047 8.90377   1
  -8  10  -2 53.0459 8.50813   1
  -8  10  -2 50.9147 5.77024   3
   8 -10   2 44.3897 5.99045   2
   8 -10   2 63.2846 12.3785   1
  -9  10  -2 78.4297 7.47537   3
  -9  10  -2 69.2424 8.09312   1
  -9  10  -2 75.1966 8.22628   1
   9 -10   2 95.9554 14.4529   1
   9 -10   2 96.9767 8.59849   2
 -10  10  -2 -2.1200 5.12928   3
  10 -10   2 10.4970 9.71194   1
  10 -10   2 5.45828 5.47509   2
 -11  10  -2 29.0132 6.01496   3
  11 -10   2 21.1883 5.97401   2
 -12  10  -2 9.63873 5.87395   3
  12 -10   2 12.4932 6.12321   2
 -11  -9   2 2.39396 4.17468   1
  10   9  -2 18.8081 10.8331   1
 -10  -9   2 -0.5908 5.68631   1
   9   9  -2 -6.5782 7.94285   1
  -9  -9   2 -2.1674 6.10036   1
   8   9  -2 0.09867 8.59823   1
  -8  -9   2 -11.749 5.73604   1
   7   9  -2 2.59426 8.90223   1
  -7  -9   2 18.0892 8.07171   1
   6   9  -2 98.8749 15.2505   1
  -6  -9   2 124.785 15.3285   1
   5   9  -2 16.1074 8.85680   1
  -5  -9   2 15.2817 1.08086   2
  -5  -9   2 8.99564 7.32347   1
   4   9  -2 40.4664 10.7188   1
  -4  -9   2 30.7856 2.30979   2
  -4  -9   2 34.8111 9.00871   1
   3   9  -2 92.2335 13.3536   1
  -3  -9   2 112.878 4.76612   2
  -3  -9   2 111.638 14.1075   1
   2   9  -2 35.8418 9.83024   1
  -2  -9   2 38.5967 3.34062   2
  -2  -9   2 34.2211 9.32035   1
   1   9  -2 234.564 18.4822   1
  -1  -9   2 204.322 17.3239   1
  -1  -9   2 217.668 8.45124   2
   0   9  -2 40.6378 9.75784   1
   0  -9   2 24.2064 2.70506   2
   0  -9   2 20.9410 7.89899   1
  -1   9  -2 11.2746 7.74305   1
   1  -9   2 10.2305 7.35744   1
   1  -9   2 4.12459 2.55379   2
  -2   9  -2 274.846 19.4639   1
   2  -9   2 247.058 18.9259   1
   2  -9   2 268.226 10.6300   2
  -3   9  -2 226.516 9.35364   3
  -3   9  -2 185.743 16.8337   1
   3  -9   2 224.330 18.8347   1
   3  -9   2 241.793 9.66387   2
  -4   9  -2 14.8925 3.42981   3
  -4   9  -2 20.4987 6.83720   1
   4  -9   2 13.4959 3.55421   2
   4  -9   2 16.4985 7.49323   1
  -5   9  -2 371.051 23.0542   1
  -5   9  -2 397.117 15.0917   3
   5  -9   2 367.855 23.5797   1
   5  -9   2 424.021 15.3489   2
  -6   9  -2 54.8703 9.54108   1
  -6   9  -2 30.4758 4.62305   3
   6  -9   2 34.6574 4.59572   2
   6  -9   2 36.7896 9.89077   1
  -7   9  -2 68.8757 9.74500   1
  -7   9  -2 71.8312 6.08434   3
   7  -9   2 60.0675 5.74956   2
   7  -9   2 76.1617 12.3599   1
  -8   9  -2 31.3104 6.91717   1
  -8   9  -2 31.5386 5.18010   3
  -8   9  -2 32.7996 6.64043   1
   8  -9   2 44.2926 10.1884   1
   8  -9   2 41.0028 5.38925   2
  -9   9  -2 160.961 9.51549   3
   9  -9   2 171.602 18.4285   1
   9  -9   2 191.218 10.4233   2
 -10   9  -2 167.947 9.66295   3
  10  -9   2 146.788 17.7061   1
  10  -9   2 160.830 10.3891   2
 -11   9  -2 12.7690 5.48231   3
  11  -9   2 30.2210 6.00149   2
 -12   9  -2 7.73189 5.78647   3
  12  -9   2 2.35708 5.75655   2
 -13   9  -2 8.10469 5.93409   3
  13  -9   2 10.1115 6.14557   2
  10   8  -2 14.5659 10.3303   1
 -10  -8   2 13.6156 5.65517   1
   9   8  -2 1.05645 8.84447   1
  -9  -8   2 7.07837 6.30855   1
   8   8  -2 150.940 17.3439   1
  -8  -8   2 120.704 13.9405   1
   7   8  -2 88.8741 13.2269   1
  -7  -8   2 107.050 13.7789   1
   6   8  -2 13.7925 9.13175   1
  -6  -8   2 10.5243 7.95503   1
   5   8  -2 23.4822 9.25867   1
  -5  -8   2 13.6975 7.12404   1
   4   8  -2 3.70791 6.90358   1
  -4  -8   2 -3.8682 6.24936   1
  -4  -8   2 0.59795 0.97785   2
   3   8  -2 5.91787 6.71630   1
  -3  -8   2 1.21744 6.13280   1
  -3  -8   2 -0.9076 1.28170   2
   2   8  -2 672.306 33.0971   1
  -2  -8   2 688.759 32.9099   1
  -2  -8   2 667.594 22.8802   2
   1   8  -2 4.82430 7.02795   1
  -1  -8   2 2.77948 1.75406   2
  -1  -8   2 3.50019 6.24230   1
   0   8  -2 383.240 22.5485   1
   0  -8   2 378.863 13.2262   2
   0  -8   2 331.778 21.4650   1
  -1   8  -2 30.1199 8.17271   1
   1  -8   2 21.6750 7.53568   1
   1  -8   2 27.4823 2.86667   2
  -2   8  -2 262.096 17.9011   1
   2  -8   2 240.393 17.6351   1
   2  -8   2 256.476 10.0537   2
  -3   8  -2 13.1035 3.08321   3
   3  -8   2 22.7905 7.89766   1
   3  -8   2 12.4696 3.00004   2
  -4   8  -2 93.3541 10.9627   1
  -4   8  -2 84.4999 5.44422   3
   4  -8   2 95.1360 11.9975   1
   4  -8   2 104.696 6.12063   2
  -5   8  -2 40.3353 8.33461   1
  -5   8  -2 46.0700 4.23382   3
   5  -8   2 29.9308 8.27680   1
   5  -8   2 37.9612 4.21458   2
  -6   8  -2 559.629 27.4855   1
  -6   8  -2 572.963 21.0626   3
   6  -8   2 606.402 21.3965   2
   6  -8   2 576.556 29.9769   1
  -7   8  -2 213.436 9.72722   3
  -7   8  -2 190.640 14.0436   1
  -7   8  -2 171.110 13.9233   1
   7  -8   2 206.582 18.1482   1
   7  -8   2 202.810 9.97229   2
  -8   8  -2 60.6180 7.86994   1
  -8   8  -2 48.6241 5.62970   3
  -8   8  -2 63.6440 8.06457   1
   8  -8   2 55.4011 5.64099   2
   8  -8   2 53.6654 10.4718   1
  -9   8  -2 130.507 8.36265   3
   9  -8   2 135.757 9.09065   2
   9  -8   2 112.399 14.5429   1
 -10   8  -2 29.1488 5.46643   3
  10  -8   2 29.0697 5.54475   2
  10  -8   2 23.2596 8.73448   1
 -11   8  -2 12.7536 5.45711   3
  11  -8   2 8.31613 5.34527   2
 -12   8  -2 12.4187 5.64363   3
  12  -8   2 1.22600 5.52758   2
 -13   8  -2 5.27250 5.88242   3
  13  -8   2 -3.1955 5.57470   2
  11   7  -2 77.1722 13.4554   1
  10   7  -2 23.9065 10.1609   1
 -10  -7   2 7.56068 4.41071   1
   9   7  -2 1.30068 7.89070   1
  -9  -7   2 7.35267 5.63491   1
   8   7  -2 0.38966 7.95974   1
  -8  -7   2 7.91090 6.33921   1
   7   7  -2 177.519 17.1263   1
  -7  -7   2 165.758 14.6205   1
   6   7  -2 3.87586 6.73235   1
  -6  -7   2 11.3321 6.90756   1
   5   7  -2 131.857 13.7848   1
  -5  -7   2 115.014 12.9701   1
   4   7  -2 23.0064 7.90997   1
  -4  -7   2 16.8700 1.32545   2
  -4  -7   2 11.5522 6.34691   1
   3   7  -2 66.5580 10.2606   1
  -3  -7   2 76.1167 10.9352   1
  -3  -7   2 66.6246 3.02744   2
   2   7  -2 31.0339 8.11897   1
  -2  -7   2 23.3121 1.85782   2
  -2  -7   2 33.2623 7.94868   1
   1   7  -2 547.176 27.5167   1
  -1  -7   2 554.975 18.5076   2
  -1  -7   2 507.617 26.6691   1
   0   7  -2 68.5288 10.1230   1
   0  -7   2 60.4539 3.76349   2
   0  -7   2 44.4683 8.93636   1
  -1   7  -2 34.7460 8.23644   1
   1  -7   2 25.6649 7.45867   1
   1  -7   2 38.9543 3.75329   2
  -2   7  -2 39.8731 8.48592   1
   2  -7   2 47.3534 4.14672   2
   2  -7   2 21.2452 7.08866   1
  -3   7  -2 58.6542 4.32619   3
   3  -7   2 66.5487 4.66479   2
   3  -7   2 59.3520 9.29423   1
  -4   7  -2 291.782 11.6802   3
  -4   7  -2 321.525 18.4291   1
   4  -7   2 319.323 12.0138   2
   4  -7   2 318.031 19.3604   1
  -5   7  -2 10.5739 6.08332   1
  -5   7  -2 23.7224 3.52809   3
   5  -7   2 10.6445 6.42330   1
   5  -7   2 17.7921 3.37850   2
  -6   7  -2 408.826 20.6085   1
  -6   7  -2 414.062 15.4853   3
   6  -7   2 416.980 15.7476   2
   6  -7   2 404.481 23.3442   1
  -7   7  -2 1344.17 44.4999   3
  -7   7  -2 1285.53 48.3573   1
  -7   7  -2 1233.59 48.2453   1
   7  -7   2 1268.90 52.7169   1
   7  -7   2 1344.75 44.7431   2
  -8   7  -2 52.6581 5.28372   3
   8  -7   2 35.5289 9.02126   1
   8  -7   2 46.7974 5.11196   2
  -9   7  -2 144.066 8.80374   3
   9  -7   2 160.565 14.9016   1
   9  -7   2 162.516 9.45300   2
 -10   7  -2 -0.1184 4.37024   3
  10  -7   2 7.43415 4.70064   2
 -11   7  -2 27.5060 5.65327   3
  11  -7   2 25.7251 5.43636   2
 -12   7  -2 6.73030 5.28092   3
  12  -7   2 8.66719 5.54517   2
 -13   7  -2 6.98768 5.99330   3
  13  -7   2 7.90262 5.50360   2
  11   6  -2 21.2866 9.10329   1
  10   6  -2 5.14251 8.41844   1
   9   6  -2 9.37917 8.36426   1
  -9  -6   2 9.94201 5.12416   1
   8   6  -2 164.784 16.4770   1
  -8  -6   2 147.965 13.1522   1
   7   6  -2 -5.7648 6.19129   1
  -7  -6   2 -3.1645 5.20778   1
   6   6  -2 246.293 18.1150   1
  -6  -6   2 260.302 17.3481   1
   5   6  -2 64.3892 10.1017   1
  -5  -6   2 33.7459 7.56697   1
   4   6  -2 59.9206 9.97944   1
  -4  -6   2 64.7042 9.43288   1
   3   6  -2 12.8857 6.46015   1
  -3  -6   2 15.7127 1.16516   2
  -3  -6   2 24.3563 7.24400   1
   2   6  -2 2576.45 92.5853   1
  -2  -6   2 2487.89 92.0411   1
   1   6  -2 87.1350 11.2745   1
  -1  -6   2 85.1609 10.9923   1
  -1  -6   2 88.5344 4.06088   2
   0   6  -2 233.113 15.8415   1
   0  -6   2 234.493 8.47409   2
   0  -6   2 198.080 15.0334   1
  -1   6  -2 110.322 11.1965   1
   1  -6   2 87.8059 10.8106   1
   1  -6   2 94.2828 4.69938   2
  -2   6  -2 80.0076 9.97433   1
   2  -6   2 75.6122 4.47356   2
   2  -6   2 58.2820 8.73411   1
  -3   6  -2 838.270 36.0845   1
   3  -6   2 827.574 30.1298   2
   3  -6   2 998.700 37.7151   1
  -4   6  -2 683.139 29.1023   1
  -4   6  -2 678.466 23.1189   3
   4  -6   2 649.528 23.2619   2
   4  -6   2 651.741 29.8658   1
  -5   6  -2 168.172 12.9509   1
  -5   6  -2 211.913 8.71080   3
   5  -6   2 217.756 15.3743   1
   5  -6   2 236.759 9.12987   2
  -6   6  -2 675.546 28.4762   1
  -6   6  -2 681.420 24.4396   3
   6  -6   2 689.865 31.4278   1
   6  -6   2 725.006 24.6812   2
  -7   6  -2 109.859 8.10636   1
  -7   6  -2 122.986 8.43606   1
  -7   6  -2 112.275 6.80450   3
   7  -6   2 97.0638 11.8092   1
   7  -6   2 115.205 7.14685   2
  -8   6  -2 18.3932 4.13253   3
   8  -6   2 17.1967 6.74683   1
   8  -6   2 9.11541 3.98506   2
  -9   6  -2 2.84533 4.10109   3
   9  -6   2 4.93437 4.01601   2
   9  -6   2 -11.159 4.73655   1
 -10   6  -2 5.04742 4.34791   3
  10  -6   2 0.84818 4.33061   2
 -11   6  -2 3.15553 4.65263   3
  11  -6   2 0.97837 4.43412   2
 -12   6  -2 1.44343 4.99846   3
  12  -6   2 2.46798 4.96556   2
 -13   6  -2 8.18175 5.77591   3
  13  -6   2 -0.7882 5.23937   2
  11   5  -2 17.3144 8.72243   1
  10   5  -2 130.597 15.2476   1
   9   5  -2 104.558 13.9768   1
  -9  -5   2 113.025 8.85210   1
   8   5  -2 130.206 13.9113   1
  -8  -5   2 146.315 11.5891   1
   7   5  -2 303.662 19.8381   1
  -7  -5   2 327.458 18.1633   1
   6   5  -2 4.11360 6.30625   1
  -6  -5   2 10.4421 5.79948   1
   5   5  -2 265.403 17.1911   1
  -5  -5   2 246.071 15.9155   1
   4   5  -2 174.205 14.0257   1
  -4  -5   2 169.027 13.3119   1
   3   5  -2 -2.5902 4.84602   1
  -3  -5   2 0.05172 4.83855   1
   2   5  -2 308.265 17.6259   1
  -2  -5   2 277.903 17.4023   1
  -2  -5   2 290.933 10.0059   2
   1   5  -2 2202.91 78.3992   1
  -1  -5   2 2091.99 77.9168   1
   0   5  -2 4.73709 5.40486   1
   0  -5   2 2.46529 5.21325   1
   0  -5   2 7.67719 1.70975   2
  -1   5  -2 190.908 13.9175   1
   1  -5   2 195.209 7.60338   2
   1  -5   2 217.641 13.6419   1
   2  -5   2 1365.34 46.1263   2
   2  -5   2 1388.31 52.2256   1
  -3   5  -2 241.598 14.3974   1
  -3   5  -2 261.002 9.61223   3
   3  -5   2 237.768 15.2506   1
   3  -5   2 261.702 9.84123   2
  -4   5  -2 2476.09 80.4032   3
  -4   5  -2 2397.79 85.1015   1
   4  -5   2 2355.30 86.1357   1
  -5   5  -2 1250.65 42.3639   3
  -5   5  -2 1243.25 46.2751   1
   5  -5   2 1255.16 42.4910   2
   5  -5   2 1258.70 48.1767   1
  -6   5  -2 149.930 9.45119   1
  -6   5  -2 141.457 9.30556   1
  -6   5  -2 150.796 7.17369   3
   6  -5   2 140.411 12.1320   1
   6  -5   2 165.760 7.61490   2
  -7   5  -2 66.9450 5.35486   3
   7  -5   2 66.2052 5.98422   2
   7  -5   2 75.8951 10.0799   1
  -8   5  -2 9.55354 3.73829   3
   8  -5   2 6.59179 5.03083   1
   8  -5   2 2.36686 3.61471   2
  -9   5  -2 6.27963 3.93563   3
   9  -5   2 10.8226 3.86797   2
 -10   5  -2 11.0016 4.48279   3
  10  -5   2 6.29348 4.21153   2
 -11   5  -2 14.2915 4.85499   3
  11  -5   2 1.59005 4.26574   2
 -12   5  -2 21.0269 5.46869   3
  12  -5   2 14.9198 5.00509   2
 -13   5  -2 5.92437 5.56159   3
  13  -5   2 8.39519 5.19385   2
 -14   5  -2 22.1410 6.32837   3
  14  -5   2 14.6884 5.55142   2
  12   4  -2 27.8912 12.6761   1
  11   4  -2 51.6886 2.36643   2
  11   4  -2 48.3580 2.28678   2
  11   4  -2 38.1110 9.67728   1
  10   4  -2 9.55618 1.29237   2
  10   4  -2 8.17092 1.27244   2
  10   4  -2 16.0450 7.39067   1
   9   4  -2 54.6027 9.52841   1
   9   4  -2 47.4926 2.54336   2
   9   4  -2 52.5304 2.67482   2
  -9  -4   2 55.2119 4.07774   1
   8   4  -2 3.57867 1.03885   2
   8   4  -2 4.16567 1.04146   2
   8   4  -2 9.84066 6.57119   1
  -8  -4   2 2.51821 4.33554   1
   7   4  -2 237.941 16.9118   1
   7   4  -2 250.201 8.36347   2
   7   4  -2 235.954 8.33461   2
  -7  -4   2 260.010 15.0810   1
   6   4  -2 4.00076 5.48780   1
   6   4  -2 8.32104 0.73260   2
   6   4  -2 7.68027 0.61811   2
  -6  -4   2 8.07909 5.02765   1
   5   4  -2 232.329 15.1613   1
  -5  -4   2 232.315 14.2817   1
   4   4  -2 387.775 20.4128   1
  -4  -4   2 437.098 20.6395   1
   3   4  -2 388.256 20.0540   1
  -3  -4   2 369.848 19.3478   1
   2   4  -2 1013.98 38.8843   1
  -2  -4   2 933.134 38.2153   1
   1   4  -2 464.302 21.8080   1
  -1  -4   2 458.910 15.9467   2
  -1  -4   2 505.223 22.0607   1
   0   4  -2 2534.61 87.2360   1
   0  -4   2 2390.36 86.8754   1
  -1   4  -2 70.1955 8.92682   1
   1  -4   2 78.9399 3.88086   2
   1  -4   2 80.7543 8.38474   1
  -2   4  -2 1171.76 38.1573   3
   2  -4   2 1128.07 43.1268   1
   2  -4   2 1114.47 38.1921   2
  -3   4  -2 239.085 8.75364   3
  -3   4  -2 234.480 12.8817   1
   3  -4   2 227.967 13.4454   1
   3  -4   2 227.532 8.94601   2
  -4   4  -2 1391.55 48.6744   1
  -4   4  -2 1286.78 44.8214   3
   4  -4   2 1305.09 49.4985   1
   4  -4   2 1358.27 44.9808   2
  -5   4  -2 2833.86 97.1167   1
   5  -4   2 2842.93 94.7058   2
   5  -4   2 2850.94 99.2824   1
  -6   4  -2 222.933 8.87293   1
  -6   4  -2 211.112 8.82899   3
  -6   4  -2 224.547 8.77629   1
   6  -4   2 221.577 13.1054   1
   6  -4   2 205.749 9.11420   2
  -7   4  -2 163.952 7.68049   3
   7  -4   2 154.507 11.4215   1
   7  -4   2 167.503 7.82419   2
  -8   4  -2 62.5087 5.11502   3
   8  -4   2 46.1204 6.74136   1
   8  -4   2 48.1371 4.53325   2
  -9   4  -2 47.0685 4.91736   3
   9  -4   2 47.2374 4.65935   2
 -10   4  -2 53.4646 5.40934   3
  10  -4   2 48.9165 4.82642   2
  10  -4   2 36.4931 4.21216   2
 -11   4  -2 13.3508 4.87326   3
  11  -4   2 17.2659 3.61093   2
  11  -4   2 16.1874 4.44101   2
 -12   4  -2 31.1155 5.81502   3
  12  -4   2 30.2862 4.94773   2
 -13   4  -2 -2.2830 5.09456   3
  13  -4   2 -3.6279 4.40066   2
 -14   4  -2 4.85988 5.78594   3
  14  -4   2 -1.2280 4.79439   2
  13   3  -2 19.2310 1.69074   2
  13   3  -2 26.7449 2.32078   2
  12   3  -2 35.8604 3.09481   2
  12   3  -2 36.4954 3.06686   2
  12   3  -2 46.2494 9.45978   1
  11   3  -2 5.44259 1.77805   2
  11   3  -2 6.34020 1.89105   2
  11   3  -2 8.98583 6.92224   1
  10   3  -2 51.2456 9.32514   1
  10   3  -2 41.8326 3.32105   2
  10   3  -2 50.6726 3.28268   2
   9   3  -2 118.809 5.15139   2
   9   3  -2 131.227 13.1915   1
   9   3  -2 128.219 5.26509   2
   8   3  -2 264.949 9.82503   2
   8   3  -2 289.470 18.0736   1
   8   3  -2 275.074 9.80391   2
  -8  -3   2 290.057 13.2312   1
   7   3  -2 -3.9486 5.23394   1
   7   3  -2 -0.0742 1.12389   2
   7   3  -2 2.61487 1.28462   2
  -7  -3   2 0.69017 4.05157   1
   6   3  -2 240.310 15.2428   1
   6   3  -2 237.435 8.13716   2
   6   3  -2 224.527 8.13520   2
  -6  -3   2 248.326 13.7811   1
   5   3  -2 198.722 13.4123   1
   5   3  -2 209.171 7.13955   2
   5   3  -2 209.448 7.12509   2
  -5  -3   2 218.211 12.9515   1
   4   3  -2 1428.43 53.1493   1
  -4  -3   2 1396.67 52.2901   1
   3   3  -2 4446.42 154.212   1
  -3  -3   2 4555.33 154.022   1
   2   3  -2 751.904 31.0662   1
  -2  -3   2 807.859 31.1671   1
   1   3  -2 185.803 11.6090   1
  -1  -3   2 187.456 11.4188   1
  -1  -3   2 193.786 6.58203   2
   0   3  -2 92.2665 8.17304   1
   0  -3   2 90.7431 3.67640   2
   0  -3   2 85.3709 7.99839   1
  -1   3  -2 56.3249 6.82380   1
   1  -3   2 40.1424 5.78397   1
   1  -3   2 60.5550 2.99427   2
  -2   3  -2 4845.86 178.291   1
   2  -3   2 5758.13 179.282   1
  -3   3  -2 1273.79 41.5988   3
  -3   3  -2 1241.88 44.6796   1
   3  -3   2 1227.91 45.2349   1
   3  -3   2 1228.01 41.6908   2
  -4   3  -2 30.9087 2.83144   3
  -4   3  -2 42.1864 5.43322   1
   4  -3   2 21.4047 4.81407   1
   4  -3   2 24.6009 2.79716   2
  -5   3  -2 80.6050 4.69826   1
  -5   3  -2 70.2207 4.22887   3
  -5   3  -2 78.8704 4.69736   1
   5  -3   2 68.9980 7.37515   1
   5  -3   2 77.0454 4.87371   2
  -6   3  -2 153.654 6.86910   3
   6  -3   2 160.556 9.83503   1
   6  -3   2 155.349 7.12726   2
  -7   3  -2 60.0340 4.64298   3
   7  -3   2 80.5045 7.34851   1
   7  -3   2 67.6133 4.93162   2
  -8   3  -2 153.496 7.37448   3
   8  -3   2 148.402 7.63246   2
  -9   3  -2 21.2050 4.09854   3
   9  -3   2 26.2843 3.92450   2
   9  -3   2 16.9093 3.15981   2
 -10   3  -2 3.92158 4.10472   3
  10  -3   2 0.36950 2.87623   2
  10  -3   2 6.20182 3.58132   2
 -11   3  -2 9.39206 4.62330   3
  11  -3   2 6.07053 3.93113   2
  11  -3   2 2.83532 3.17182   2
 -12   3  -2 5.75912 4.93735   3
  12  -3   2 0.19423 4.02747   2
 -13   3  -2 105.620 9.01338   3
  13  -3   2 118.986 8.86962   2
 -14   3  -2 31.0418 6.47302   3
  14  -3   2 47.4711 5.70600   2
  13   2  -2 -1.0167 2.12018   2
  13   2  -2 2.18953 2.06716   2
  12   2  -2 18.4042 7.38704   1
  12   2  -2 17.6912 2.48176   2
  12   2  -2 11.2824 2.28829   2
  11   2  -2 89.3281 4.89842   2
  11   2  -2 81.5320 11.1241   1
  11   2  -2 89.7461 4.96655   2
  10   2  -2 73.8704 4.32554   2
  10   2  -2 75.0474 10.2836   1
  10   2  -2 61.9351 4.31750   2
   9   2  -2 542.599 18.7375   2
   9   2  -2 499.986 26.0454   1
   9   2  -2 569.133 18.8021   2
   8   2  -2 22.2329 2.16400   2
   8   2  -2 23.9956 6.53800   1
   8   2  -2 24.7481 2.16320   2
   7   2  -2 42.9251 7.58629   1
   7   2  -2 33.0518 2.68484   2
   7   2  -2 47.4148 2.95543   2
  -7  -2   2 45.7240 6.04707   1
   6   2  -2 511.360 17.6485   2
   6   2  -2 533.227 23.9895   1
   6   2  -2 519.403 17.6617   2
  -6  -2   2 527.082 22.0768   1
   5   2  -2 304.164 15.6980   1
   5   2  -2 279.854 9.74632   2
   5   2  -2 274.974 9.76049   2
  -5  -2   2 289.565 14.5758   1
   4   2  -2 481.207 21.5012   1
   4   2  -2 465.642 15.9593   2
   4   2  -2 480.862 15.9742   2
  -4  -2   2 487.802 20.7557   1
   3   2  -2 438.603 15.1694   2
   3   2  -2 464.157 20.3716   1
   3   2  -2 474.169 15.1791   2
  -3  -2   2 459.189 20.0525   1
   2   2  -2 29.3510 5.30974   1
  -2  -2   2 38.9679 5.51637   1
   0   2  -2 1814.16 63.8391   1
   0  -2   2 1830.86 63.9031   1
  -2   2  -2 5886.86 197.054   1
   2  -2   2 5902.34 197.298   1
  -3   2  -2 1425.38 46.1471   3
  -3   2  -2 1339.06 47.8743   1
   3  -2   2 1386.79 48.6105   1
  -4   2  -2 395.084 14.3455   1
  -4   2  -2 407.768 14.0035   3
  -4   2  -2 410.754 14.4337   1
   4  -2   2 385.495 16.2600   1
  -5   2  -2 1781.47 60.0816   3
   5  -2   2 1818.08 62.2909   1
  -6   2  -2 143.245 6.40312   3
   6  -2   2 154.063 6.75369   2
   6  -2   2 150.307 8.33068   1
  -7   2  -2 168.798 7.37304   3
   7  -2   2 172.904 7.63741   2
  -8   2  -2 209.766 8.66272   3
   8  -2   2 176.986 8.27334   2
   8  -2   2 208.366 8.72500   2
  -9   2  -2 5.58087 3.63151   3
   9  -2   2 1.05940 2.58618   2
   9  -2   2 0.95630 2.94564   2
 -10   2  -2 172.384 8.99441   3
  10  -2   2 192.144 8.81879   2
  10  -2   2 177.218 8.38765   2
 -11   2  -2 109.912 7.46279   3
  11  -2   2 108.213 7.55894   2
  11  -2   2 105.459 6.87380   2
 -12   2  -2 6.60636 4.75028   3
  12  -2   2 -4.3881 3.85229   2
  12  -2   2 6.34185 3.43825   2
 -13   2  -2 39.0628 6.02322   3
  13  -2   2 15.0309 4.53973   2
 -14   2  -2 2.20515 5.70953   3
  14  -2   2 -3.0226 4.30347   2
  14   1  -2 -2.1052 2.53796   2
  13   1  -2 0.49465 2.58804   2
  13   1  -2 3.56126 2.47453   2
  12   1  -2 2.24498 2.50713   2
  12   1  -2 2.30915 2.38282   2
  11   1  -2 92.0405 11.8146   1
  11   1  -2 77.4839 5.02185   2
  11   1  -2 78.2011 5.18554   2
  10   1  -2 17.6697 6.83116   1
  10   1  -2 9.01604 2.42900   2
  10   1  -2 14.0605 2.60874   2
   9   1  -2 317.019 11.7546   2
   9   1  -2 321.499 11.7480   2
   9   1  -2 314.786 18.3953   1
   8   1  -2 100.259 10.9160   1
   8   1  -2 105.014 4.93763   2
   8   1  -2 103.442 5.04502   2
   7   1  -2 -0.9008 4.44729   1
   7   1  -2 1.51308 1.71553   2
   7   1  -2 0.63289 1.49690   2
  -7  -1   2 -0.7234 2.55597   1
  -7  -1   2 -3.2241 2.87873   3
  -7  -1   2 -0.3250 2.60681   1
   6   1  -2 0.36688 1.30259   2
   6   1  -2 4.58807 4.39641   1
   6   1  -2 -2.0765 1.38396   2
  -6  -1   2 5.53283 2.57770   3
  -6  -1   2 -2.0058 2.89890   1
   5   1  -2 827.458 32.5285   1
   5   1  -2 821.440 27.3264   2
  -5  -1   2 790.600 27.8534   3
  -5  -1   2 825.958 31.0714   1
   4   1  -2 226.488 8.10958   2
   4   1  -2 238.764 13.1271   1
  -4  -1   2 237.975 12.2578   1
   3   1  -2 827.008 27.7473   2
   3   1  -2 821.640 31.8474   1
  -3  -1   2 861.077 31.5792   1
   2   1  -2 890.328 34.3976   1
  -2  -1   2 971.094 34.4539   1
   1   1  -2 5111.02 172.260   1
  -1  -1   2 5150.77 172.248   1
   0   1  -2 48.6438 5.02610   1
   0  -1   2 49.2791 5.07533   1
   0  -1   2 49.5358 2.07928   2
   1  -1   2 242.832 10.5573   1
  -2   1  -2 3915.68 129.425   1
   2  -1   2 3835.96 129.626   1
  -3   1  -2 1343.48 42.8865   3
   3  -1   2 1229.98 44.0627   1
  -4   1  -2 337.947 11.7537   3
   4  -1   2 330.698 12.7955   1
  -5   1  -2 345.898 12.4286   3
   5  -1   2 350.383 13.3265   1
  -6   1  -2 1.33358 2.21082   3
  -7   1  -2 357.452 13.0647   3
   7  -1   2 337.756 12.8214   2
   7  -1   2 361.793 13.0461   2
  -8   1  -2 66.8250 4.92025   3
   8  -1   2 63.3975 4.76910   2
   8  -1   2 72.0274 5.08639   2
  -9   1  -2 63.8545 5.38344   3
   9  -1   2 60.3123 5.13513   2
   9  -1   2 69.4424 5.13109   2
 -10   1  -2 8.60542 3.95994   3
  10  -1   2 8.47401 3.04011   2
  10  -1   2 3.74089 3.13488   2
 -11   1  -2 139.206 8.63554   3
  11  -1   2 168.559 8.35989   2
  11  -1   2 148.474 7.93341   2
 -12   1  -2 92.6885 7.88976   3
  12  -1   2 104.223 6.87219   2
  12  -1   2 98.6636 7.32813   2
 -13   1  -2 2.31383 5.09096   3
  13  -1   2 3.83277 4.08295   2
  14  -1   2 -2.0115 3.97143   2
  14   0  -2 31.0117 3.74297   2
  13   0  -2 11.9886 3.02858   2
  13   0  -2 15.5231 3.26023   2
  12   0  -2 2.91777 2.75010   2
  12   0  -2 -0.7193 2.74264   2
  11   0  -2 105.125 6.20770   2
  11   0  -2 106.587 6.13933   2
  10   0  -2 15.9452 2.80707   2
  10   0  -2 18.6399 6.28344   1
  10   0  -2 13.7047 2.88733   2
   9   0  -2 7.27179 2.51657   2
   9   0  -2 12.8285 2.45290   2
   9   0  -2 13.3530 5.86222   1
  -9   0   2 10.3932 3.96250   3
   8   0  -2 68.0517 4.15599   2
   8   0  -2 56.8293 4.22936   2
   8   0  -2 60.0737 8.10656   1
  -8   0   2 74.2462 5.34288   3
   7   0  -2 117.646 5.22484   2
   7   0  -2 99.7944 9.99906   1
  -7   0   2 110.407 5.94459   3
   6   0  -2 449.754 16.0728   2
   6   0  -2 482.650 21.1670   1
  -6   0   2 485.675 18.6485   1
  -6   0   2 437.848 16.5501   3
  -6   0   2 476.987 18.4736   1
   5   0  -2 554.524 19.3274   2
   5   0  -2 583.518 23.9853   1
  -5   0   2 573.963 22.3720   1
  -5   0   2 566.772 19.7793   3
   4   0  -2 1049.46 37.5113   1
   4   0  -2 1011.58 33.2828   2
  -4   0   2 997.891 36.4192   1
  -4   0   2 933.930 33.5855   3
   3   0  -2 38.3679 2.16305   2
   3   0  -2 36.2583 4.95701   1
  -3   0   2 40.8506 2.78170   3
  -3   0   2 42.9244 5.67305   1
   2   0  -2 2278.84 78.8025   1
  -2   0   2 2309.70 78.6841   1
   0   0  -2 119.696 4.30702   2
   0   0   2 131.894 6.52596   1
  -1   0  -2 60.0719 2.47816   2
   1   0   2 55.9734 2.49148   2
   1   0   2 65.1051 4.32726   1
   2   0   2 3773.68 125.386   1
  -4   0  -2 213.653 7.68529   3
   4   0   2 205.985 7.76906   2
  -5   0  -2 120.066 5.17259   3
   5   0   2 112.678 5.04694   2
  -6   0  -2 34.8410 3.13271   3
   6   0   2 29.4953 3.01537   2
  -7   0  -2 67.4482 4.32447   3
   7   0   2 66.7691 4.05688   2
  -8   0  -2 686.296 23.6023   3
   8   0   2 630.062 23.3642   2
   8   0   2 701.653 23.4906   2
  -9   0  -2 364.418 14.2412   3
   9   0   2 368.423 14.1180   2
   9   0   2 390.396 14.0333   2
 -10   0  -2 122.869 7.01260   3
  10   0   2 127.074 6.67729   2
  10   0   2 112.207 6.72992   2
 -11   0  -2 -3.3408 4.12611   3
  11   0   2 -3.9891 2.73926   2
  11   0   2 -2.0663 3.19207   2
 -12   0  -2 16.4344 4.88518   3
  12   0   2 17.0774 3.95646   2
  12   0   2 10.3720 3.40392   2
  13   0   2 27.5356 4.20564   2
  13   0   2 25.6928 4.02500   2
  14   0   2 -2.6448 3.73847   2
  14  -1  -2 0.05196 3.39735   2
  13  -1  -2 13.2168 3.61143   2
  13  -1  -2 19.2133 3.47078   2
  12  -1  -2 -3.9620 2.90836   2
  12  -1  -2 3.41894 2.86078   2
  11  -1  -2 78.7095 5.79321   2
  11  -1  -2 79.2377 5.60891   2
 -11   1   2 68.3280 6.54840   3
  10  -1  -2 50.8408 4.96594   2
  10  -1  -2 32.5463 3.41197   2
 -10   1   2 40.9033 5.24440   3
   9  -1  -2 49.0988 7.85464   1
   9  -1  -2 55.7447 4.67921   2
   9  -1  -2 65.3906 4.66381   2
  -9   1   2 60.7944 5.95118   3
   8  -1  -2 177.273 7.44429   2
   8  -1  -2 183.625 12.8454   1
  -8   1   2 165.391 8.14675   3
   7  -1  -2 64.7868 8.55067   1
   7  -1  -2 59.8388 4.15557   2
  -7   1   2 65.4830 4.90583   3
   6  -1  -2 103.378 5.02416   2
   6  -1  -2 118.728 9.33341   1
  -6   1   2 118.786 7.01921   1
  -6   1   2 113.337 6.74025   1
  -6   1   2 110.444 5.56375   3
   5  -1  -2 77.0437 3.98908   2
   5  -1  -2 89.3378 8.29491   1
  -5   1   2 86.7829 6.67339   1
  -5   1   2 76.7235 6.54817   1
  -5   1   2 80.8470 4.42620   3
   4  -1  -2 732.202 25.3206   2
   4  -1  -2 786.312 29.4129   1
  -4   1   2 740.601 25.5881   3
  -4   1   2 751.219 28.3440   1
  -4   1   2 753.254 28.2420   1
   3  -1  -2 25.2108 4.37182   1
   3  -1  -2 22.2541 2.07911   2
  -3   1   2 24.5650 2.17561   2
  -3   1   2 18.8000 3.79061   1
  -3   1   2 27.3347 2.59553   3
   2  -1  -2 904.631 33.1278   1
  -2   1   2 919.722 32.9754   1
  -2   1   2 900.873 30.3595   3
   1  -1  -2 1530.11 52.0065   1
  -1   1   2 1465.88 51.8439   1
   0   1   2 594.742 21.7468   1
   0   1   2 596.341 19.7329   3
   1   1   2 1031.34 35.6434   1
  -2  -1  -2 171.431 6.09643   2
  -2  -1  -2 168.482 5.84119   3
   2   1   2 166.627 6.04315   2
  -4  -1  -2 1896.20 62.7718   3
   4   1   2 1884.08 63.2317   1
  -5  -1  -2 1549.99 53.6938   3
   5   1   2 1662.99 54.3743   1
   5   1   2 1617.56 53.6900   2
  -6  -1  -2 67.3770 4.03766   3
   6   1   2 60.2421 3.71975   2
   6   1   2 72.5127 4.39820   1
  -7  -1  -2 11.1213 2.65995   3
   7   1   2 12.3627 2.62867   1
   7   1   2 12.7089 2.08745   2
  -8  -1  -2 -0.5455 2.85483   3
   8   1   2 1.86424 2.40299   1
   8   1   2 -1.5263 2.42288   2
   8   1   2 0.24377 2.10832   2
  -9  -1  -2 60.3332 5.02726   3
   9   1   2 65.2919 4.70404   2
   9   1   2 58.0566 4.87547   2
 -10  -1  -2 203.096 9.76045   3
  10   1   2 216.266 9.18674   2
  10   1   2 214.504 9.29623   2
 -11  -1  -2 12.6949 4.34979   3
  11   1   2 10.5616 3.02189   2
  11   1   2 13.1704 3.37079   2
  12   1   2 -2.6153 3.13845   2
  12   1   2 0.77669 2.85914   2
  13   1   2 0.04564 3.33817   2
  13   1   2 4.14614 3.21899   2
  14   1   2 16.0957 4.00430   2
  14   1   2 21.4798 4.56463   2
  14  -2  -2 12.9157 3.97082   2
  13  -2  -2 2.66299 3.58453   2
  13  -2  -2 -2.7548 3.14421   2
  12  -2  -2 51.8347 4.56207   2
  12  -2  -2 43.1281 4.12686   2
 -12   2   2 35.4814 6.06162   3
  11  -2  -2 5.20658 3.38007   2
  11  -2  -2 15.3786 3.19768   2
 -11   2   2 10.6447 4.78862   3
  10  -2  -2 36.0043 3.69308   2
  10  -2  -2 52.9351 4.28808   2
 -10   2   2 50.8681 5.54240   3
   9  -2  -2 3.91857 2.67678   2
  -9   2   2 2.97336 3.86861   3
   8  -2  -2 189.027 8.31739   2
  -8   2   2 206.606 9.00180   3
   7  -2  -2 114.226 9.96970   1
   7  -2  -2 112.915 5.65269   2
  -7   2   2 110.126 6.22410   3
   6  -2  -2 4.22316 1.97189   2
   6  -2  -2 5.66139 4.36502   1
  -6   2   2 6.28685 2.92231   1
  -6   2   2 4.36169 2.62888   3
  -6   2   2 9.77678 3.12691   1
   5  -2  -2 340.580 12.6086   2
   5  -2  -2 362.118 16.9102   1
  -5   2   2 352.299 15.2539   1
  -5   2   2 379.043 15.6041   1
  -5   2   2 343.173 12.8120   3
   4  -2  -2 163.633 6.54317   2
   4  -2  -2 172.172 10.5708   1
  -4   2   2 164.099 6.74568   3
  -4   2   2 172.159 9.75532   1
  -4   2   2 165.615 9.43133   1
   3  -2  -2 2.13513 3.30649   1
   3  -2  -2 2.12771 1.43483   2
  -3   2   2 4.49088 1.63305   2
  -3   2   2 -1.1420 3.08928   1
  -3   2   2 4.26389 3.39276   1
  -3   2   2 1.40467 1.78072   3
   2  -2  -2 664.321 25.6185   1
   2  -2  -2 666.126 22.4680   2
  -2   2   2 738.209 25.7102   1
  -2   2   2 638.870 22.4300   2
  -2   2   2 661.521 22.4740   3
  -2   2   2 642.809 25.2343   1
   1  -2  -2 1123.42 40.1133   1
  -1   2   2 1125.92 40.0779   1
   0  -2  -2 1363.80 48.3221   1
   0   2   2 1404.30 48.3135   1
   2   2   2 5707.82 190.191   1
  -3  -2  -2 3.62867 1.28533   2
  -3  -2  -2 6.25248 1.30863   3
   3   2   2 3.31651 1.14683   2
   3   2   2 3.02861 2.53800   1
  -4  -2  -2 43.9089 2.73795   3
   4   2   2 31.5388 3.79131   1
   4   2   2 38.6064 2.56671   2
  -5  -2  -2 248.358 8.91812   3
   5   2   2 236.912 8.79600   2
   5   2   2 239.507 10.8348   1
  -6  -2  -2 9.52220 2.30974   3
   6   2   2 9.50038 1.82904   2
   6   2   2 8.02813 2.97583   1
  -7  -2  -2 3.31201 2.49024   3
   7   2   2 1.98841 2.91659   1
   7   2   2 -0.7720 1.80010   2
  -8  -2  -2 89.3543 5.48896   3
   8   2   2 92.6238 4.91553   2
   8   2   2 88.9891 6.94636   1
  -9  -2  -2 33.4438 4.10462   3
   9   2   2 42.7234 3.97744   2
   9   2   2 25.4170 4.50866   1
   9   2   2 29.0206 3.11349   2
  10   2   2 44.7600 5.57649   1
  10   2   2 43.3597 3.90886   2
  10   2   2 35.7369 3.48497   2
  11   2   2 36.5243 3.84383   2
  11   2   2 25.0055 3.42843   2
  12   2   2 74.9305 5.72122   2
  12   2   2 78.3954 6.01705   2
  13   2   2 3.28268 3.22077   2
  13   2   2 3.22038 2.97556   2
  14   2   2 3.20987 3.58020   2
  13  -3  -2 3.81275 4.00065   2
 -13   3   2 11.3112 5.73328   3
  12  -3  -2 15.3206 3.56459   2
  12  -3  -2 12.1900 3.91703   2
 -12   3   2 14.4386 5.43294   3
  11  -3  -2 12.9316 3.83567   2
  11  -3  -2 12.0193 3.27308   2
 -11   3   2 2.60557 4.70356   3
  10  -3  -2 178.960 8.30728   2
 -10   3   2 139.027 8.90042   3
   9  -3  -2 129.023 6.81012   2
  -9   3   2 114.283 7.50115   3
   8  -3  -2 9.22113 2.79281   2
  -8   3   2 6.45501 3.70940   3
   7  -3  -2 15.9452 2.74600   2
  -7   3   2 18.5887 3.58269   3
   6  -3  -2 861.652 29.8100   2
  -6   3   2 855.335 30.0089   3
  -6   3   2 874.323 32.0523   1
  -6   3   2 899.473 32.2435   1
   5  -3  -2 77.3887 4.60361   2
  -5   3   2 78.4557 4.58939   3
  -5   3   2 92.8270 7.48307   1
  -5   3   2 87.9462 7.38123   1
   4  -3  -2 244.820 9.51157   2
  -4   3   2 269.323 9.61840   3
  -4   3   2 264.940 13.1834   1
  -4   3   2 267.097 13.2613   1
  -4   3   2 244.951 9.47607   2
   3  -3  -2 1474.59 54.2876   1
  -3   3   2 1596.38 54.1691   1
  -3   3   2 1517.69 54.0430   1
  -3   3   2 1463.27 50.4502   3
   2  -3  -2 21.7870 2.07784   2
   2  -3  -2 14.0650 4.36278   1
  -2   3   2 14.4875 3.46394   1
  -2   3   2 22.7126 1.99544   2
  -2   3   2 23.3510 4.16101   1
  -2   3   2 25.7327 2.10306   3
   0  -3  -2 166.046 5.82420   2
   0  -3  -2 142.082 9.04672   1
   0   3   2 159.054 9.39631   1
   0   3   2 151.461 5.78864   2
   0   3   2 145.797 5.44504   3
  -2  -3  -2 1980.47 68.5667   1
   2   3   2 1987.39 68.7633   1
  -3  -3  -2 2028.66 69.1296   1
   3   3   2 1985.54 69.5727   1
  -4  -3  -2 281.634 9.91919   2
  -4  -3  -2 292.825 12.2058   1
   4   3   2 281.236 13.3806   1
   4   3   2 274.286 9.88529   2
   5   3   2 230.672 8.53393   2
   5   3   2 244.514 12.2025   1
   6   3   2 6.99163 1.60075   2
   6   3   2 10.6090 3.94091   1
   7   3   2 41.9947 5.74871   1
   7   3   2 47.6807 3.46571   2
   8   3   2 881.899 33.2091   1
   8   3   2 840.609 29.2941   2
   9   3   2 25.1886 5.19368   1
   9   3   2 22.0429 2.68804   2
   9   3   2 15.9816 2.74126   2
  10   3   2 43.8793 3.77486   2
  10   3   2 44.5664 3.57580   2
  10   3   2 41.4171 5.96687   1
  11   3   2 -5.7086 2.60770   2
  11   3   2 0.90856 2.48568   2
  11   3   2 4.51541 3.67160   1
  12   3   2 -1.2960 2.58947   2
  12   3   2 7.40213 3.10669   2
  13   3   2 23.0737 3.39524   2
  13   3   2 21.6754 3.48682   2
  14   3   2 9.99618 3.45894   2
  13  -4  -2 6.68025 4.16165   2
 -13   4   2 9.09909 5.58410   3
  12  -4  -2 3.72136 3.29529   2
  12  -4  -2 -1.3235 3.90283   2
 -12   4   2 -6.1214 4.93145   3
  11  -4  -2 0.50650 3.86432   2
 -11   4   2 4.66899 4.79620   3
  10  -4  -2 5.92525 3.57700   2
 -10   4   2 18.4602 4.84418   3
   9  -4  -2 0.04629 3.31835   2
  -9   4   2 6.27193 4.22687   3
   8  -4  -2 40.4241 4.01408   2
  -8   4   2 43.8273 4.62192   3
   7  -4  -2 278.950 10.8364   2
  -7   4   2 257.044 10.9010   3
  -7   4   2 273.131 11.7872   1
  -7   4   2 272.104 11.7491   1
   6  -4  -2 13.5034 2.81628   2
  -6   4   2 15.8071 3.14607   3
  -6   4   2 19.8852 4.51483   1
  -6   4   2 18.2338 4.29856   1
   5  -4  -2 4.17285 2.28493   2
  -5   4   2 1.38911 3.65100   1
  -5   4   2 -0.7459 3.70840   1
  -5   4   2 -1.4998 2.27611   3
   4  -4  -2 58.6225 7.25313   1
   4  -4  -2 50.3825 4.16348   2
  -4   4   2 52.0878 6.58674   1
  -4   4   2 59.0065 7.55412   1
  -4   4   2 61.1036 3.94182   3
  -4   4   2 46.7564 3.86985   2
   3  -4  -2 222.735 13.4483   1
   3  -4  -2 233.643 9.03205   2
  -3   4   2 261.909 13.5642   1
  -3   4   2 223.222 8.95293   2
  -3   4   2 259.332 8.99669   3
  -3   4   2 247.196 13.2392   1
   2  -4  -2 408.126 19.0424   1
   2  -4  -2 434.581 14.6039   2
  -2   4   2 411.799 14.4347   3
  -2   4   2 411.680 14.5144   2
   1  -4  -2 152.814 10.9732   1
  -1   4   2 163.389 10.6850   1
  -1   4   2 172.392 6.23241   3
  -1   4   2 165.014 6.43882   2
   0  -4  -2 4.98427 1.75740   2
   0  -4  -2 -1.0306 3.82572   1
   0   4   2 4.41313 4.25900   1
   0   4   2 6.68152 1.40403   3
   0   4   2 2.75114 1.65127   2
  -1  -4  -2 1363.39 50.2386   1
   1   4   2 1414.97 50.4554   1
  -2  -4  -2 1119.85 39.9748   1
   2   4   2 1021.72 39.7204   1
  -3  -4  -2 553.179 22.8948   1
  -3  -4  -2 570.141 18.9848   2
   3   4   2 574.409 23.4907   1
   3   4   2 552.930 18.9766   2
  -4  -4  -2 21.2993 4.45562   1
  -4  -4  -2 16.9499 1.63633   2
   4   4   2 13.3349 1.52039   2
   4   4   2 17.2226 4.97897   1
  -5  -4  -2 4.23521 3.21741   1
  -5  -4  -2 3.29877 1.44667   2
   5   4   2 5.70749 1.45252   2
   5   4   2 5.25986 4.51444   1
  -6  -4  -2 102.038 6.21169   1
   6   4   2 103.152 4.52442   2
   6   4   2 107.613 9.35583   1
   7   4   2 188.450 7.35565   2
   7   4   2 192.941 12.2055   1
   8   4   2 188.971 7.80800   2
   8   4   2 211.066 12.9745   1
   9   4   2 332.882 17.6430   1
   9   4   2 346.369 12.5191   2
  10   4   2 9.56977 4.97055   1
  10   4   2 9.60399 2.47492   2
  10   4   2 11.4361 2.77293   2
  11   4   2 8.35458 2.79714   2
  11   4   2 9.84501 2.57302   2
  11   4   2 14.9923 5.31011   1
  12   4   2 41.5877 5.99408   1
  12   4   2 36.3141 3.60275   2
  12   4   2 27.4343 3.15780   2
  13   4   2 2.81817 2.91932   2
  13   4   2 -0.8242 2.45784   2
  14   4   2 10.6258 3.11461   2
  13  -5  -2 -3.2333 4.22740   2
 -13   5   2 6.00771 5.69682   3
  12  -5  -2 77.5189 7.59688   2
 -12   5   2 56.1058 6.78971   3
  11  -5  -2 41.0187 5.02813   2
 -11   5   2 34.7751 5.77363   3
  10  -5  -2 14.7875 4.04667   2
 -10   5   2 7.13387 4.72967   3
   9  -5  -2 -2.0685 3.26733   2
  -9   5   2 -2.3243 4.10639   3
   8  -5  -2 90.6468 6.02366   2
  -8   5   2 86.3123 6.30157   3
   7  -5  -2 2.33708 3.06201   2
  -7   5   2 3.41551 3.65110   1
  -7   5   2 4.04571 3.66587   1
  -7   5   2 11.3224 3.49890   3
   6  -5  -2 538.065 19.7309   2
  -6   5   2 553.157 23.5965   1
  -6   5   2 576.381 23.9023   1
  -6   5   2 559.788 19.8433   3
   5  -5  -2 29.2551 3.10302   2
   5  -5  -2 28.9004 6.36428   1
  -5   5   2 28.0936 5.68198   1
  -5   5   2 38.6788 5.97546   1
  -5   5   2 34.8919 3.29254   3
   4  -5  -2 1513.06 57.2369   1
   4  -5  -2 1563.73 51.5419   2
  -4   5   2 1436.57 51.4135   2
  -4   5   2 1535.43 51.4667   3
  -4   5   2 1585.02 56.7271   1
  -4   5   2 1572.92 56.4708   1
   3  -5  -2 2577.94 91.5318   1
  -3   5   2 2582.87 91.0997   1
   2  -5  -2 0.40296 2.08580   2
   2  -5  -2 4.79563 4.43002   1
  -2   5   2 4.37425 2.08630   3
  -2   5   2 1.64825 2.01016   2
   1  -5  -2 1870.49 69.2167   1
  -1   5   2 1978.42 69.5638   1
   0  -5  -2 84.3023 4.20099   2
   0  -5  -2 86.9608 8.88823   1
   0   5   2 90.7609 4.18679   2
   0   5   2 87.7190 9.05355   1
  -1  -5  -2 2058.88 74.1516   1
   1   5   2 2093.98 74.3014   1
  -2  -5  -2 4.38223 1.42743   2
  -2  -5  -2 9.19787 4.98439   1
   2   5   2 11.3513 1.63582   2
   2   5   2 16.1779 5.17575   1
  -3  -5  -2 290.348 10.2415   2
  -3  -5  -2 304.061 15.8471   1
   3   5   2 314.692 16.2004   1
   3   5   2 277.017 10.2500   2
  -4  -5  -2 2770.61 95.5438   1
   4   5   2 2695.03 96.2055   1
  -5  -5  -2 141.231 9.93034   1
  -5  -5  -2 128.615 5.33444   2
   5   5   2 138.926 5.33341   2
   5   5   2 147.711 11.2778   1
  -6  -5  -2 915.764 34.0505   1
   6   5   2 863.273 30.1248   2
   6   5   2 917.481 36.3042   1
  -7  -5  -2 514.576 19.7616   1
   7   5   2 499.864 17.5098   2
   7   5   2 510.774 23.8493   1
   8   5   2 2.79758 5.43711   1
   8   5   2 8.20669 2.02418   2
   9   5   2 16.1082 2.27100   2
   9   5   2 15.0295 6.33405   1
  10   5   2 135.572 7.01680   2
  10   5   2 181.234 7.02189   2
  10   5   2 173.076 13.4534   1
  11   5   2 40.6950 7.53957   1
  11   5   2 33.2390 3.18880   2
  11   5   2 31.7992 2.93897   2
  12   5   2 66.8013 5.00000   2
  12   5   2 62.2964 4.55842   2
  12   5   2 59.3003 8.37925   1
  13   5   2 10.8374 5.05711   1
  13   5   2 3.76905 2.67292   2
  13   5   2 4.79087 2.24571   2
  14   5   2 7.74546 2.66597   2
  13  -6  -2 -4.8897 4.51557   2
 -13   6   2 4.13165 5.71958   3
  12  -6  -2 0.99827 4.75337   2
 -12   6   2 7.72631 5.55299   3
  11  -6  -2 1.05962 4.31518   2
 -11   6   2 -6.6283 4.82226   3
  10  -6  -2 171.941 9.36478   2
 -10   6   2 145.905 8.96875   3
   9  -6  -2 218.403 10.4858   2
  -9   6   2 228.449 10.6842   3
   8  -6  -2 4.03552 3.64256   2
  -8   6   2 -0.6168 3.78024   3
  -8   6   2 1.15556 2.70844   1
  -8   6   2 1.50352 2.47926   1
   7  -6  -2 87.1180 5.98861   2
  -7   6   2 87.8600 8.84616   1
  -7   6   2 85.0209 6.00607   3
  -7   6   2 77.0745 8.68756   1
   6  -6  -2 219.486 15.7900   1
   6  -6  -2 254.907 10.2772   2
  -6   6   2 251.253 10.2175   3
  -6   6   2 245.805 14.5806   1
  -6   6   2 248.699 14.5709   1
   5  -6  -2 -0.8636 2.65387   2
   5  -6  -2 0.70082 4.89111   1
  -5   6   2 -4.1548 4.00614   1
  -5   6   2 1.47156 2.43787   2
  -5   6   2 -0.3160 4.65252   1
  -5   6   2 3.24362 2.86749   3
   4  -6  -2 457.725 17.0854   2
   4  -6  -2 483.899 23.5628   1
  -4   6   2 468.339 16.9932   2
  -4   6   2 487.282 22.8616   1
  -4   6   2 502.865 23.0079   1
  -4   6   2 471.273 16.9270   3
   3  -6  -2 1172.35 39.4790   2
   3  -6  -2 1168.85 46.0824   1
  -3   6   2 1094.88 39.3480   2
  -3   6   2 1227.09 39.3835   3
   2  -6  -2 3.29381 2.49274   2
   2  -6  -2 0.60128 4.92726   1
  -2   6   2 1.14759 2.24017   2
  -2   6   2 -1.1697 4.59936   1
  -2   6   2 2.74313 2.24388   3
   1  -6  -2 49.4380 3.64879   2
   1  -6  -2 37.9956 7.24636   1
  -1   6   2 48.7737 3.33424   3
  -1   6   2 51.8316 3.63854   2
  -1   6   2 31.3966 6.80338   1
   0  -6  -2 196.965 13.3663   1
   0  -6  -2 180.860 7.29103   2
   0   6   2 192.791 7.28108   2
   0   6   2 190.624 13.1960   1
  -1  -6  -2 214.995 8.48921   2
  -1  -6  -2 259.911 15.0357   1
   1   6   2 227.582 14.6238   1
   1   6   2 231.766 8.46804   2
  -2  -6  -2 2549.30 91.7985   1
   2   6   2 2598.80 91.8960   1
  -3  -6  -2 151.482 6.17355   2
  -3  -6  -2 183.871 13.0167   1
   3   6   2 174.548 12.6486   1
   3   6   2 158.253 6.28262   2
  -4  -6  -2 3.10814 1.40314   2
  -4  -6  -2 4.80002 4.99855   1
   4   6   2 4.81058 1.52931   2
   4   6   2 3.48545 5.63685   1
  -5  -6  -2 4.09101 1.37632   2
  -5  -6  -2 10.7959 4.91004   1
   5   6   2 4.58220 1.43798   2
   5   6   2 1.08867 5.13980   1
  -6  -6  -2 40.5640 6.28033   1
  -6  -6  -2 44.2898 3.01637   2
   6   6   2 44.1419 7.81833   1
   6   6   2 44.5139 2.95467   2
  -7  -6  -2 23.7366 5.21296   1
   7   6   2 24.2619 2.07608   2
   7   6   2 29.8348 7.57013   1
   8   6   2 200.662 15.2271   1
   8   6   2 184.633 7.38229   2
   9   6   2 3.46217 5.69949   1
   9   6   2 0.19741 1.76420   2
  10   6   2 144.586 6.61677   2
  10   6   2 152.977 6.49702   2
  10   6   2 185.876 14.6936   1
  11   6   2 93.4824 11.5395   1
  11   6   2 120.523 5.57533   2
  11   6   2 102.100 5.21144   2
  12   6   2 33.6907 7.87830   1
  12   6   2 29.0697 2.62257   2
  12   6   2 28.0355 2.87567   2
  13   6   2 2.15435 2.25057   2
  13   6   2 0.98737 1.96026   2
  14   6   2 0.11679 2.08575   2
  13  -7  -2 -0.6955 5.08242   2
 -13   7   2 1.67149 5.71940   3
  12  -7  -2 15.6748 5.08106   2
 -12   7   2 4.32670 5.54238   3
  11  -7  -2 -1.2180 4.76766   2
 -11   7   2 13.3757 5.44728   3
  10  -7  -2 5.23388 4.38169   2
 -10   7   2 -1.3308 4.64125   3
   9  -7  -2 5.39924 3.98478   2
  -9   7   2 0.06241 4.32560   3
   8  -7  -2 84.6576 6.81187   2
  -8   7   2 75.6851 7.84301   1
  -8   7   2 95.9131 8.03541   1
  -8   7   2 84.9493 6.45351   3
   7  -7  -2 0.76582 3.48827   2
  -7   7   2 3.02923 3.45563   3
  -7   7   2 4.90169 4.97544   1
  -7   7   2 -5.1542 4.25114   1
   6  -7  -2 117.077 12.8835   1
   6  -7  -2 122.061 7.25489   2
  -6   7   2 121.852 11.3884   1
  -6   7   2 136.684 6.96617   3
  -6   7   2 115.648 11.8452   1
   5  -7  -2 52.9039 8.78754   1
   5  -7  -2 50.1258 5.05343   2
  -5   7   2 53.3681 4.89337   2
  -5   7   2 65.8087 8.97833   1
  -5   7   2 43.6703 7.66934   1
  -5   7   2 55.5610 4.52382   3
   4  -7  -2 177.045 14.8288   1
   4  -7  -2 192.595 8.49438   2
  -4   7   2 185.646 8.27606   2
  -4   7   2 209.124 14.4643   1
  -4   7   2 203.867 8.16396   3
   3  -7  -2 5320.23 183.985   1
   2  -7  -2 1073.58 44.2546   1
   2  -7  -2 1111.45 37.0832   2
  -2   7   2 1088.03 44.3976   1
  -2   7   2 1111.30 37.0139   2
  -2   7   2 1073.97 36.8855   3
   1  -7  -2 717.444 25.0147   2
   1  -7  -2 714.901 32.1840   1
  -1   7   2 746.057 32.2936   1
  -1   7   2 726.426 24.8270   3
  -1   7   2 740.417 24.9845   2
   0  -7  -2 413.201 15.3355   2
   0  -7  -2 469.539 23.0657   1
   0   7   2 422.922 15.3173   2
   0   7   2 461.288 22.8037   1
  -1  -7  -2 714.679 31.1053   1
  -1  -7  -2 690.510 23.5456   2
   1   7   2 692.997 23.4926   2
   1   7   2 659.193 30.6116   1
  -2  -7  -2 2969.29 109.037   1
   2   7   2 3166.97 109.780   1
  -3  -7  -2 3.80446 5.59742   1
  -3  -7  -2 9.39867 1.73301   2
   3   7   2 7.93564 1.75667   2
   3   7   2 12.3391 6.38701   1
  -4  -7  -2 7.12228 5.00089   1
  -4  -7  -2 9.89820 1.53819   2
   4   7   2 10.9949 1.73806   2
   4   7   2 10.2918 5.68160   1
  -5  -7  -2 241.958 15.1153   1
  -5  -7  -2 232.681 8.47739   2
   5   7   2 227.396 15.9508   1
   5   7   2 232.453 8.52617   2
  -6  -7  -2 569.721 19.3366   2
  -6  -7  -2 576.516 26.2781   1
   6   7   2 612.934 28.1999   1
   6   7   2 529.352 19.3039   2
  -7  -7  -2 4.03352 5.04595   1
   7   7   2 3.90751 1.78061   2
   7   7   2 13.6983 7.10841   1
  -8  -7  -2 39.6030 6.12430   1
   8   7   2 36.1580 3.22186   2
   8   7   2 47.3372 9.30630   1
   9   7   2 115.156 5.31652   2
   9   7   2 143.280 14.2247   1
  10   7   2 4.35405 7.13980   1
  10   7   2 -1.0125 1.86875   2
  10   7   2 -2.9198 1.72447   2
  11   7   2 1.29808 7.55419   1
  11   7   2 0.09127 1.94333   2
  11   7   2 2.09490 1.79863   2
  12   7   2 2.44168 1.88658   2
  12   7   2 6.02495 1.81431   2
  12   7   2 5.43647 7.52710   1
  13   7   2 38.4713 2.88093   2
  13   7   2 37.3784 3.00219   2
  13  -8  -2 4.30666 5.37709   2
 -13   8   2 2.70375 5.92910   3
  12  -8  -2 4.32329 5.07403   2
 -12   8   2 -5.3175 5.30714   3
  11  -8  -2 108.482 8.81258   2
 -11   8   2 99.9481 8.58033   3
  10  -8  -2 11.0009 4.75876   2
 -10   8   2 2.30595 4.84693   3
   9  -8  -2 27.9533 4.76299   2
  -9   8   2 25.3995 4.98835   3
   8  -8  -2 40.9518 4.79302   2
  -8   8   2 39.4259 6.55955   1
  -8   8   2 43.5744 6.86389   1
  -8   8   2 44.8580 5.11854   3
   7  -8  -2 147.509 15.1266   1
   7  -8  -2 161.086 8.67596   2
  -7   8   2 157.042 12.7454   1
  -7   8   2 158.130 8.15791   3
  -7   8   2 162.087 13.5413   1
   6  -8  -2 294.805 20.4048   1
   6  -8  -2 322.374 12.8563   2
  -6   8   2 306.046 12.3653   3
  -6   8   2 290.716 18.4376   1
  -6   8   2 311.141 18.8819   1
   5  -8  -2 47.3502 4.25069   2
   5  -8  -2 44.5275 9.04679   1
  -5   8   2 41.2486 3.82630   2
  -5   8   2 43.0361 4.25221   3
  -5   8   2 27.1032 7.53563   1
  -5   8   2 28.5963 7.54976   1
   4  -8  -2 18.8102 3.30433   2
   4  -8  -2 31.7608 7.95822   1
  -4   8   2 25.1970 3.40324   3
  -4   8   2 7.15998 6.22882   1
  -4   8   2 19.8995 3.07836   2
   3  -8  -2 18.7344 3.15945   2
   3  -8  -2 14.4645 7.31514   1
  -3   8   2 14.6137 2.80338   2
  -3   8   2 14.9983 3.03556   3
   2  -8  -2 223.463 8.81996   2
   2  -8  -2 199.054 15.5076   1
  -2   8   2 206.158 8.61032   2
  -2   8   2 212.256 15.5780   1
  -2   8   2 210.090 8.36907   3
   1  -8  -2 11.1635 2.67331   2
   1  -8  -2 5.59937 6.27342   1
  -1   8   2 13.9539 2.52920   2
  -1   8   2 21.8911 7.18505   1
  -1   8   2 12.8922 2.57089   3
   0  -8  -2 126.892 12.8336   1
   0  -8  -2 117.538 5.74922   2
   0   8   2 123.989 5.71307   2
   0   8   2 125.883 12.7381   1
  -1  -8  -2 489.971 17.7728   2
  -1  -8  -2 521.797 25.9848   1
   1   8   2 523.631 17.8309   2
   1   8   2 517.282 26.2669   1
  -2  -8  -2 38.5682 7.98421   1
  -2  -8  -2 40.6783 3.47818   2
   2   8   2 46.8233 3.33210   2
   2   8   2 43.6196 8.87540   1
  -3  -8  -2 266.664 17.0065   1
  -3  -8  -2 248.517 9.33345   2
   3   8   2 276.442 17.7725   1
   3   8   2 250.371 9.36153   2
  -4  -8  -2 30.9575 7.75132   1
  -4  -8  -2 24.0271 2.01437   2
   4   8   2 16.6168 6.95921   1
   4   8   2 22.9569 2.07000   2
  -5  -8  -2 313.795 19.3090   1
  -5  -8  -2 327.333 11.5244   2
   5   8   2 322.806 11.5761   2
   5   8   2 342.568 20.8434   1
  -6  -8  -2 282.938 18.0645   1
  -6  -8  -2 274.727 9.82481   2
   6   8   2 265.498 9.86007   2
   6   8   2 269.156 19.2269   1
  -7  -8  -2 -0.2944 5.42775   1
  -7  -8  -2 1.57532 1.73319   2
   7   8   2 4.97828 7.02056   1
   7   8   2 -0.7798 1.80111   2
  -8  -8  -2 214.053 14.2238   1
   8   8   2 208.542 8.07677   2
   8   8   2 230.506 17.8324   1
  -9  -8  -2 22.2914 5.03271   1
   9   8   2 27.7512 9.12690   1
   9   8   2 19.0377 2.10760   2
  10   8   2 21.0978 9.29770   1
  10   8   2 15.4701 2.00177   2
  10   8   2 14.6674 1.96112   2
  11   8   2 -7.4495 7.34282   1
  11   8   2 -2.2290 1.55952   2
  11   8   2 1.44461 1.65022   2
  12   8   2 3.93613 1.31771   2
  12   8   2 1.94926 1.33108   2
  12  -9  -2 -6.5130 5.15636   2
 -12   9   2 -1.2229 5.61935   3
  11  -9  -2 -6.1843 5.02645   2
 -11   9   2 -4.7376 5.10511   3
  10  -9  -2 6.06091 5.00344   2
 -10   9   2 4.25036 4.93840   3
   9  -9  -2 14.5249 4.85756   2
  -9   9   2 3.62608 3.61179   1
  -9   9   2 5.37604 4.58271   3
  -9   9   2 11.4944 4.14056   1
   8  -9  -2 83.0687 6.96278   2
  -8   9   2 73.3126 9.19214   1
  -8   9   2 62.1956 8.45198   1
  -8   9   2 58.3832 5.93444   3
   7  -9  -2 9.75389 7.63439   1
   7  -9  -2 -3.5053 3.82248   2
  -7   9   2 8.15510 6.27205   1
  -7   9   2 8.36180 4.19006   3
  -7   9   2 3.58583 5.79774   1
   6  -9  -2 253.758 19.4487   1
   6  -9  -2 291.068 12.1911   2
  -6   9   2 275.896 11.5831   3
  -6   9   2 289.923 19.2082   1
  -6   9   2 277.888 18.0691   1
   5  -9  -2 319.424 20.8308   1
   5  -9  -2 318.747 12.7804   2
  -5   9   2 306.257 12.4713   2
  -5   9   2 302.528 19.9456   1
  -5   9   2 307.938 12.3408   3
   4  -9  -2 366.699 14.3615   2
   4  -9  -2 373.453 23.2321   1
  -4   9   2 370.475 14.0491   3
  -4   9   2 399.429 22.1723   1
  -4   9   2 366.292 14.1213   2
   3  -9  -2 1041.83 46.3943   1
   3  -9  -2 1088.52 36.8396   2
  -3   9   2 1070.42 36.7313   2
  -3   9   2 1084.02 36.6666   3
   2  -9  -2 8.19908 6.67106   1
   2  -9  -2 1.88057 2.71343   2
  -2   9   2 -0.4490 2.45535   2
  -2   9   2 0.25405 5.94746   1
  -2   9   2 -4.0724 2.63832   3
   1  -9  -2 41.2467 8.85072   1
   1  -9  -2 36.0960 3.39259   2
  -1   9   2 38.5967 8.78705   1
  -1   9   2 32.4051 3.14798   2
  -1   9   2 37.5415 3.70621   3
   0  -9  -2 765.108 37.6957   1
   0  -9  -2 927.735 29.1959   2
   0   9   2 814.902 29.0300   2
   0   9   2 880.847 38.7011   1
  -1  -9  -2 1235.81 42.0247   2
  -1  -9  -2 1200.08 51.2734   1
   1   9   2 1280.40 42.0471   2
   1   9   2 1268.45 51.9354   1
  -2  -9  -2 180.463 7.18916   2
  -2  -9  -2 153.728 15.5545   1
   2   9   2 171.522 15.4215   1
   2   9   2 177.567 7.06049   2
  -3  -9  -2 348.351 20.8063   1
  -3  -9  -2 328.992 11.7291   2
   3   9   2 321.444 20.8036   1
   3   9   2 313.950 11.7081   2
  -4  -9  -2 1276.96 54.4675   1
  -4  -9  -2 1372.62 45.3039   2
   4   9   2 1363.91 45.3114   2
   4   9   2 1393.66 56.3238   1
  -5  -9  -2 191.236 7.29530   2
  -5  -9  -2 203.516 16.3621   1
   5   9   2 185.327 17.1684   1
   5   9   2 183.857 7.30127   2
  -6  -9  -2 1249.02 51.0346   1
  -6  -9  -2 1225.79 41.4399   2
   6   9   2 1233.87 41.4650   2
   6   9   2 1248.40 52.6909   1
  -7  -9  -2 44.6620 3.28592   2
  -7  -9  -2 52.6607 9.37183   1
   7   9   2 49.6863 3.47106   2
   7   9   2 48.7653 10.7633   1
  -8  -9  -2 22.8261 7.13413   1
   8   9   2 14.7373 8.36369   1
   8   9   2 16.4762 1.99574   2
  -9  -9  -2 7.30197 5.26893   1
   9   9   2 9.58043 8.68748   1
   9   9   2 9.95755 1.78339   2
  10   9   2 9.62277 1.62370   2
  10   9   2 9.12796 1.62788   2
  10   9   2 5.74522 9.27588   1
  11   9   2 10.2780 9.19190   1
  12 -10  -2 20.9349 6.03964   2
 -12  10   2 21.3464 6.21720   3
  11 -10  -2 24.3516 5.68276   2
 -11  10   2 9.26416 5.50090   3
  10 -10  -2 7.33714 5.14027   2
 -10  10   2 9.86926 5.00015   3
   9 -10  -2 125.102 9.28319   2
  -9  10   2 113.795 10.3489   1
  -9  10   2 115.820 8.21150   3
  -9  10   2 117.893 10.1435   1
   8 -10  -2 14.9563 4.77691   2
   8 -10  -2 12.1140 8.42267   1
  -8  10   2 4.78698 6.15911   1
  -8  10   2 11.8151 6.52710   1
  -8  10   2 9.62877 4.82796   3
   7 -10  -2 10.1513 4.40756   2
   7 -10  -2 -4.2958 7.15865   1
  -7  10   2 7.70958 6.69774   1
  -7  10   2 4.33599 4.39595   3
  -7  10   2 15.6502 6.93109   1
   6 -10  -2 12.4792 4.10768   2
   6 -10  -2 12.0827 8.68558   1
  -6  10   2 6.11090 4.10418   3
  -6  10   2 9.84374 7.28587   1
  -6  10   2 11.5135 7.41319   1
   5 -10  -2 9.60273 4.02118   2
   5 -10  -2 6.83560 7.84241   1
  -5  10   2 23.9488 8.35098   1
  -5  10   2 21.9093 3.92258   3
  -5  10   2 16.1616 3.57039   2
   4 -10  -2 189.767 8.89547   2
   4 -10  -2 175.835 17.8768   1
  -4  10   2 178.625 8.25755   3
  -4  10   2 172.285 8.56099   2
  -4  10   2 154.201 14.9809   1
   3 -10  -2 510.969 18.3393   2
   3 -10  -2 468.471 27.6665   1
  -3  10   2 514.564 28.3456   1
  -3  10   2 484.117 17.9518   3
  -3  10   2 500.070 18.1044   2
   2 -10  -2 595.798 21.0920   2
   2 -10  -2 625.438 31.3629   1
  -2  10   2 587.052 20.9639   3
  -2  10   2 585.908 30.6649   1
  -2  10   2 577.088 21.0379   2
   1 -10  -2 314.635 12.6542   2
   1 -10  -2 337.170 21.8420   1
  -1  10   2 336.311 12.5036   2
  -1  10   2 321.970 21.6201   1
  -1  10   2 345.698 12.4886   3
   0 -10  -2 111.900 14.3220   1
   0 -10  -2 139.039 6.70752   2
   0  10   2 139.420 6.53816   2
   0  10   2 156.660 15.1519   1
  -1 -10  -2 41.0081 9.31058   1
  -1 -10  -2 33.0547 3.12836   2
   1  10   2 37.5114 3.78549   2
   1  10   2 30.7949 9.18334   1
  -2 -10  -2 1209.83 51.4127   1
  -2 -10  -2 1197.19 40.5334   2
   2  10   2 1263.63 51.9629   1
   2  10   2 1152.38 40.4949   2
  -3 -10  -2 1514.22 51.1209   2
  -3 -10  -2 1579.96 62.3667   1
   3  10   2 1532.50 51.1517   2
   3  10   2 1477.93 62.2876   1
  -4 -10  -2 334.276 11.8393   2
  -4 -10  -2 304.805 21.6581   1
   4  10   2 309.769 11.8283   2
   4  10   2 380.337 23.2135   1
  -5 -10  -2 -2.4756 7.22043   1
  -5 -10  -2 -1.7874 1.78460   2
   5  10   2 -1.3276 1.87542   2
   5  10   2 -3.1975 7.66418   1
  -6 -10  -2 52.8514 3.48758   2
  -6 -10  -2 33.3139 8.88006   1
   6  10   2 47.8894 3.55301   2
   6  10   2 40.1848 10.9498   1
  -7 -10  -2 69.8587 11.0066   1
  -7 -10  -2 80.1061 4.11781   2
   7  10   2 80.2813 4.16008   2
   7  10   2 101.039 14.6591   1
  -8 -10  -2 2.31692 6.10166   1
   8  10   2 18.2898 9.03312   1
   8  10   2 -0.1543 1.57631   2
  -9 -10  -2 85.0928 11.3911   1
   9  10   2 90.6988 13.9640   1
   9  10   2 84.3880 3.92247   2
  10  10   2 -0.3325 1.16807   2
  10  10   2 -1.4971 8.93484   1
  10  10   2 2.25993 1.01754   2
  11  10   2 16.1051 9.99171   1
  12 -11  -2 1.33235 5.74719   2
 -12  11   2 5.51972 6.10834   3
  11 -11  -2 2.15432 5.47532   2
 -11  11   2 -4.0312 5.33694   3
  10 -11  -2 11.8107 5.47550   2
 -10  11   2 5.42196 5.26908   3
   9 -11  -2 13.6809 5.35823   2
  -9  11   2 12.7036 6.21381   1
  -9  11   2 24.9563 5.73968   3
  -9  11   2 20.3445 6.40984   1
   8 -11  -2 104.871 8.70686   2
   8 -11  -2 95.6540 15.0175   1
  -8  11   2 89.3095 7.54704   3
  -8  11   2 85.6923 11.7315   1
  -8  11   2 81.5707 10.9966   1
   7 -11  -2 50.2426 5.62790   2
   7 -11  -2 39.3834 10.8491   1
  -7  11   2 38.0577 9.49898   1
  -7  11   2 42.6960 9.13993   1
  -7  11   2 49.7636 5.54207   3
   6 -11  -2 5.18447 4.15880   2
   6 -11  -2 -9.3705 7.03209   1
  -6  11   2 -8.7549 5.74919   1
  -6  11   2 -0.9259 4.03548   3
  -6  11   2 -1.5291 6.67661   1
   5 -11  -2 26.3336 9.48439   1
   5 -11  -2 21.8018 4.31036   2
  -5  11   2 18.4600 3.81470   2
  -5  11   2 13.3605 8.62886   1
  -5  11   2 22.6076 4.52928   3
   4 -11  -2 24.1672 9.48155   1
   4 -11  -2 41.3538 4.49676   2
  -4  11   2 37.8687 4.50848   3
  -4  11   2 29.9183 3.97798   2
   3 -11  -2 180.956 9.08611   2
   3 -11  -2 184.807 18.1630   1
  -3  11   2 181.379 17.2726   1
  -3  11   2 184.228 8.49303   3
  -3  11   2 192.951 8.71942   2
   2 -11  -2 719.202 25.3170   2
  -2  11   2 701.727 25.2681   2
  -2  11   2 724.696 25.1709   3
  -2  11   2 723.423 36.1797   1
   1 -11  -2 72.5640 5.75999   2
   1 -11  -2 82.4954 12.7596   1
  -1  11   2 71.7557 12.0814   1
  -1  11   2 80.0147 5.28253   3
  -1  11   2 74.4260 5.42297   2
   0 -11  -2 34.4062 3.71776   2
   0 -11  -2 42.2981 10.1776   1
   0  11   2 39.7970 3.54023   2
   0  11   2 42.1499 10.2835   1
  -1 -11  -2 674.553 34.5699   1
  -1 -11  -2 625.970 23.1152   2
   1  11   2 662.498 23.1024   2
   1  11   2 709.090 35.2310   1
  -2 -11  -2 14.0155 2.69886   2
  -2 -11  -2 15.7738 9.07688   1
   2  11   2 15.2852 2.56731   2
   2  11   2 21.6005 9.11288   1
  -3 -11  -2 291.257 21.5527   1
  -3 -11  -2 322.615 11.1770   2
   3  11   2 270.357 11.0163   2
   3  11   2 290.993 22.1812   1
  -4 -11  -2 429.963 26.6283   1
  -4 -11  -2 461.063 15.7897   2
   4  11   2 452.794 28.4550   1
   4  11   2 430.914 15.7409   2
  -5 -11  -2 252.260 9.42686   2
  -5 -11  -2 247.151 20.3872   1
   5  11   2 267.171 21.3964   1
   5  11   2 239.648 9.41614   2
  -6 -11  -2 15.9081 8.11247   1
  -6 -11  -2 7.06169 1.95160   2
   6  11   2 4.25315 1.94075   2
   6  11   2 -0.0846 8.61737   1
  -7 -11  -2 6.86681 1.83694   2
  -7 -11  -2 12.2586 7.87404   1
   7  11   2 3.34249 8.66969   1
   7  11   2 11.8097 1.92494   2
  -8 -11  -2 12.6840 7.30220   1
   8  11   2 7.67393 9.05270   1
   8  11   2 14.5298 1.81243   2
  -9 -11  -2 1.09294 6.00998   1
   9  11   2 8.83206 1.46853   2
   9  11   2 7.84132 8.77544   1
 -10 -11  -2 6.53056 5.73534   1
  10  11   2 5.19097 9.59479   1
  11 -12  -2 -10.767 5.48777   2
 -11  12   2 2.21380 5.81557   3
  10 -12  -2 -1.8353 5.31533   2
 -10  12   2 9.46354 5.67864   3
   9 -12  -2 63.0783 6.78817   2
  -9  12   2 53.2513 9.04391   1
  -9  12   2 38.8026 6.39929   3
  -9  12   2 50.9814 9.09611   1
   8 -12  -2 39.1020 5.86293   2
   8 -12  -2 37.2723 12.1632   1
  -8  12   2 20.8403 8.87574   1
  -8  12   2 42.0722 9.50934   1
  -8  12   2 37.8868 5.68776   3
   7 -12  -2 27.4423 5.28084   2
   7 -12  -2 10.6893 10.6535   1
  -7  12   2 28.1167 9.17239   1
  -7  12   2 21.3761 4.83831   3
  -7  12   2 21.7985 9.25439   1
   6 -12  -2 64.1878 5.90739   2
   6 -12  -2 67.6814 13.1450   1
  -6  12   2 62.6805 5.77839   3
  -6  12   2 48.3347 10.9900   1
   5 -12  -2 88.4869 14.0666   1
   5 -12  -2 85.8193 7.35500   2
  -5  12   2 87.9268 13.6226   1
  -5  12   2 77.1991 6.42953   3
   4 -12  -2 23.9429 4.47504   2
   4 -12  -2 19.6445 9.93612   1
  -4  12   2 31.1023 4.60036   3
  -4  12   2 31.0763 4.14781   2
   3 -12  -2 248.769 10.9798   2
   3 -12  -2 234.060 20.8746   1
  -3  12   2 280.505 22.4678   1
  -3  12   2 236.188 10.6220   2
  -3  12   2 230.170 10.3534   3
   2 -12  -2 62.1978 12.3249   1
   2 -12  -2 75.0598 6.16983   2
  -2  12   2 89.9094 14.4267   1
  -2  12   2 75.4326 6.06445   2
  -2  12   2 77.9882 5.70171   3
   1 -12  -2 26.8311 9.94026   1
   1 -12  -2 48.4540 4.53197   2
  -1  12   2 56.1756 5.32440   2
  -1  12   2 54.6387 11.6822   1
  -1  12   2 47.5615 4.51266   3
   0 -12  -2 563.971 32.4721   1
   0 -12  -2 588.414 20.7385   2
   0  12   2 577.623 33.7287   1
   0  12   2 573.242 20.7038   2
  -1 -12  -2 193.389 8.54838   2
  -1 -12  -2 174.737 18.4559   1
   1  12   2 179.727 7.99431   2
   1  12   2 171.213 18.3230   1
  -2 -12  -2 965.715 32.8566   2
  -2 -12  -2 843.655 44.4572   1
   2  12   2 992.353 32.8799   2
   2  12   2 1015.75 46.7323   1
  -3 -12  -2 1381.91 44.3250   2
  -3 -12  -2 1226.28 56.7971   1
   3  12   2 1263.70 44.2425   2
   3  12   2 1361.16 58.5506   1
  -4 -12  -2 886.108 44.2050   1
  -4 -12  -2 970.587 30.8984   2
   4  12   2 923.007 44.9003   1
   4  12   2 834.950 30.7775   2
  -5 -12  -2 231.996 9.25266   2
  -5 -12  -2 241.716 20.4070   1
   5  12   2 248.060 21.5736   1
   5  12   2 243.359 9.29919   2
  -6 -12  -2 13.8897 2.19223   2
  -6 -12  -2 8.19873 8.01891   1
   6  12   2 12.0336 2.18739   2
   6  12   2 9.25072 9.72515   1
  -7 -12  -2 35.2241 3.17808   2
  -7 -12  -2 32.0131 10.1399   1
   7  12   2 33.9314 3.23141   2
   7  12   2 28.9554 11.9239   1
  -8 -12  -2 84.0369 12.7107   1
   8  12   2 123.714 17.6782   1
   8  12   2 94.5503 4.30843   2
  -9 -12  -2 54.1087 10.4687   1
   9  12   2 58.6056 2.63788   2
   9  12   2 58.0814 13.4879   1
 -10 -12  -2 7.12549 6.66189   1
  10  12   2 13.6670 11.0297   1
  11 -13  -2 1.83241 6.01311   2
 -11  13   2 18.5080 6.28874   3
  10 -13  -2 23.5193 6.35189   2
 -10  13   2 16.0809 5.25524   1
 -10  13   2 13.8407 5.90265   3
   9 -13  -2 80.9877 16.7349   1
   9 -13  -2 78.2172 7.53601   2
  -9  13   2 73.9847 7.30468   3
  -9  13   2 71.3361 10.8680   1
  -9  13   2 74.2588 11.1721   1
   8 -13  -2 17.7840 5.54540   2
   8 -13  -2 44.4900 12.7141   1
  -8  13   2 24.5926 5.49928   3
  -8  13   2 21.7705 9.01977   1
  -8  13   2 20.8762 8.53421   1
   7 -13  -2 2.00034 4.82227   2
   7 -13  -2 -2.9138 9.59079   1
  -7  13   2 -5.4247 7.06574   1
  -7  13   2 -1.5736 7.54091   1
  -7  13   2 1.96257 4.75097   3
   6 -13  -2 40.3783 5.60249   2
   6 -13  -2 37.0620 12.5719   1
  -6  13   2 46.4505 5.82852   3
  -6  13   2 55.3183 11.9699   1
   5 -13  -2 -5.2235 8.93748   1
   5 -13  -2 3.61385 4.39933   2
  -5  13   2 -6.2628 7.81151   1
  -5  13   2 3.91700 4.23551   3
   4 -13  -2 2.32276 4.03440   2
   4 -13  -2 0.83270 9.38790   1
  -4  13   2 2.70158 3.47112   2
  -4  13   2 2.68718 4.13569   3
   3 -13  -2 51.4856 5.09799   2
   3 -13  -2 59.9024 13.4814   1
  -3  13   2 51.1624 5.14380   3
  -3  13   2 52.5214 4.84951   2
  -3  13   2 50.3573 11.8370   1
   2 -13  -2 6.20094 3.89889   2
   2 -13  -2 12.4564 9.74495   1
  -2  13   2 12.5077 4.13835   3
  -2  13   2 9.28335 8.80438   1
  -2  13   2 14.0605 3.58669   2
   1 -13  -2 147.833 8.22883   2
   1 -13  -2 152.408 19.3386   1
  -1  13   2 163.040 20.3046   1
  -1  13   2 152.667 7.98300   2
  -1  13   2 164.867 7.96125   3
   0 -13  -2 6.95535 3.59424   2
   0 -13  -2 1.88341 9.10627   1
   0  13   2 -1.8778 8.25338   1
   0  13   2 -1.5756 2.97553   2
  -1 -13  -2 14.4022 3.56188   2
  -1 -13  -2 10.0293 10.4252   1
   1  13   2 28.2931 12.0371   1
   1  13   2 20.4767 3.36446   2
  -2 -13  -2 6.78992 3.30875   2
  -2 -13  -2 -2.4378 8.36387   1
   2  13   2 7.30429 3.04713   2
   2  13   2 10.1285 10.1724   1
  -3 -13  -2 349.070 26.9885   1
  -3 -13  -2 359.927 12.9721   2
   3  13   2 367.322 27.6303   1
   3  13   2 310.283 12.7288   2
  -4 -13  -2 17.9355 2.87318   2
  -4 -13  -2 6.50778 10.0102   1
   4  13   2 27.1430 10.9719   1
   4  13   2 24.5247 2.98767   2
  -5 -13  -2 153.714 17.7613   1
  -5 -13  -2 157.015 6.88572   2
   5  13   2 148.883 6.88305   2
   5  13   2 176.880 21.2898   1
  -6 -13  -2 43.9068 3.75142   2
  -6 -13  -2 44.1229 11.0949   1
   6  13   2 35.8542 3.67551   2
   6  13   2 55.1374 13.5554   1
  -7 -13  -2 50.1961 3.63863   2
  -7 -13  -2 26.5366 10.1344   1
   7  13   2 56.3487 3.67516   2
   7  13   2 55.7929 14.0898   1
  -8 -13  -2 15.5398 8.95352   1
   8  13   2 24.9502 12.5420   1
  -9 -13  -2 -3.0914 7.52333   1
   9  13   2 1.92453 10.6662   1
  10 -14  -2 10.1449 6.22884   2
 -10  14   2 -0.3511 5.71375   3
 -10  14   2 10.8119 6.25912   1
   9 -14  -2 46.9638 14.1951   1
   9 -14  -2 30.5509 6.47774   2
  -9  14   2 19.3355 9.00946   1
  -9  14   2 18.7892 6.12963   3
   8 -14  -2 -3.4059 9.97095   1
   8 -14  -2 -3.5110 5.27532   2
  -8  14   2 -9.3466 7.85493   1
  -8  14   2 17.8581 8.25291   1
  -8  14   2 1.56917 5.39014   3
   7 -14  -2 -21.250 9.09923   1
   7 -14  -2 1.53810 5.02395   2
  -7  14   2 -1.7420 4.82656   3
  -7  14   2 14.1451 9.36819   1
  -7  14   2 1.97041 7.49535   1
   6 -14  -2 16.1128 5.18424   2
   6 -14  -2 18.2731 12.0707   1
  -6  14   2 19.3444 5.24270   3
  -6  14   2 12.6584 9.30588   1
   5 -14  -2 132.281 18.4915   1
   5 -14  -2 98.5317 8.19432   2
  -5  14   2 93.4133 7.48927   3
  -5  14   2 120.633 16.3825   1
   4 -14  -2 33.3769 5.12981   2
   4 -14  -2 38.2398 12.0261   1
  -4  14   2 23.2737 11.1135   1
  -4  14   2 27.6138 4.98445   3
  -4  14   2 36.1763 4.44774   2
   3 -14  -2 32.6913 11.6282   1
   3 -14  -2 17.6147 4.57720   2
  -3  14   2 25.3539 4.17846   2
  -3  14   2 40.8389 5.04457   3
  -3  14   2 34.6251 11.4247   1
   2 -14  -2 34.0555 12.0009   1
   2 -14  -2 30.9166 4.64822   2
  -2  14   2 26.1126 10.9918   1
  -2  14   2 29.6333 4.21276   2
  -2  14   2 27.5381 4.67081   3
   1 -14  -2 238.895 10.6522   2
   1 -14  -2 223.195 22.6659   1
  -1  14   2 225.219 10.5652   3
  -1  14   2 228.780 10.3186   2
  -1  14   2 254.135 23.2800   1
   0 -14  -2 400.078 29.0550   1
   0 -14  -2 403.691 15.6909   2
   0  14   2 401.522 15.4860   2
   0  14   2 418.098 29.3006   1
   0  14   2 388.554 15.3745   3
  -1 -14  -2 1555.96 70.7797   1
  -1 -14  -2 1621.96 54.7591   2
   1  14   2 1634.35 71.5867   1
   1  14   2 1630.71 54.7488   2
  -2 -14  -2 98.7015 16.7095   1
  -2 -14  -2 99.7232 6.45157   2
   2  14   2 89.6216 15.9672   1
   2  14   2 92.3514 6.11297   2
  -3 -14  -2 3.45862 3.07991   2
  -3 -14  -2 -6.9577 9.32921   1
   3  14   2 -2.2158 2.71883   2
   3  14   2 -4.3782 9.13048   1
  -4 -14  -2 39.5470 3.61989   2
  -4 -14  -2 52.2520 13.4632   1
   4  14   2 40.0140 3.51585   2
   4  14   2 51.7263 13.1528   1
  -5 -14  -2 89.7534 15.1815   1
  -5 -14  -2 84.2158 5.11082   2
   5  14   2 77.5265 5.13687   2
   5  14   2 93.6311 16.3827   1
  -6 -14  -2 147.559 19.2808   1
  -6 -14  -2 158.588 6.84960   2
   6  14   2 162.958 6.92314   2
   6  14   2 139.422 19.4566   1
  -7 -14  -2 19.3814 10.1319   1
  -7 -14  -2 22.3755 2.36441   2
   7  14   2 20.7659 2.34461   2
   7  14   2 16.0124 11.2165   1
  -8 -14  -2 6.64764 8.64231   1
  -8 -14  -2 3.60748 1.61914   2
   8  14   2 -0.4853 1.55280   2
   8  14   2 1.38274 9.55947   1
  -9 -14  -2 33.2153 10.6896   1
   9  14   2 33.8708 14.1339   1
  10 -15  -2 -6.0497 5.94591   2
 -10  15   2 -0.6357 5.85170   3
 -10  15   2 9.94379 7.63332   1
   9 -15  -2 1.92984 5.97158   2
   9 -15  -2 21.1345 13.0881   1
  -9  15   2 6.52393 5.95634   3
  -9  15   2 12.9915 9.41520   1
   8 -15  -2 19.1478 12.4649   1
   8 -15  -2 -3.0250 5.67108   2
  -8  15   2 11.7452 9.50418   1
  -8  15   2 3.13658 5.57688   3
   7 -15  -2 -17.755 10.8425   1
   7 -15  -2 4.05285 5.29577   2
  -7  15   2 7.71889 5.20701   3
  -7  15   2 1.61246 9.16048   1
  -7  15   2 10.7474 8.98768   1
   6 -15  -2 3.12627 11.2150   1
   6 -15  -2 4.92086 5.14877   2
  -6  15   2 3.59594 4.94122   3
  -6  15   2 -5.6355 8.51685   1
   5 -15  -2 13.0818 5.15395   2
   5 -15  -2 -8.4252 11.5838   1
  -5  15   2 30.4817 10.0931   1
  -5  15   2 16.4743 5.12920   3
   4 -15  -2 14.2633 12.1521   1
   4 -15  -2 3.49746 4.60402   2
  -4  15   2 5.59455 9.24047   1
  -4  15   2 5.68916 4.65551   3
   3 -15  -2 2.31960 4.39088   2
   3 -15  -2 -9.0612 9.43419   1
  -3  15   2 5.40746 8.91674   1
  -3  15   2 3.06832 4.43004   3
  -3  15   2 7.37069 3.70687   2
   2 -15  -2 104.296 7.99716   2
   2 -15  -2 106.436 17.6914   1
  -2  15   2 111.541 17.2281   1
  -2  15   2 102.911 7.37054   2
  -2  15   2 98.2407 7.63017   3
   1 -15  -2 8.83622 4.26400   2
   1 -15  -2 16.1515 10.9733   1
  -1  15   2 9.29031 9.90558   1
  -1  15   2 12.8296 4.48173   3
  -1  15   2 8.97281 3.73046   2
   0 -15  -2 17.2296 10.9895   1
   0 -15  -2 6.26047 4.10256   2
   0  15   2 5.15246 4.27159   3
   0  15   2 5.80483 10.3075   1
   0  15   2 6.80696 3.44807   2
  -1 -15  -2 156.612 8.58070   2
  -1 -15  -2 116.868 18.2819   1
   1  15   2 149.593 21.0239   1
   1  15   2 156.305 7.86524   2
  -2 -15  -2 316.220 12.6591   2
  -2 -15  -2 296.889 26.5202   1
   2  15   2 288.066 27.8693   1
   2  15   2 318.486 12.4805   2
  -3 -15  -2 410.263 15.5331   2
  -3 -15  -2 412.001 30.1244   1
   3  15   2 407.807 15.4449   2
   3  15   2 424.421 31.0465   1
  -4 -15  -2 73.7441 5.50736   2
  -4 -15  -2 75.6349 15.5013   1
   4  15   2 67.0885 15.4714   1
   4  15   2 75.1322 5.41533   2
  -5 -15  -2 131.685 6.47692   2
  -5 -15  -2 131.987 18.6182   1
   5  15   2 136.424 19.8731   1
   5  15   2 125.506 6.47111   2
  -6 -15  -2 8.29939 10.4502   1
  -6 -15  -2 12.5444 2.45863   2
   6  15   2 13.7056 2.46157   2
   6  15   2 4.32913 10.5131   1
  -7 -15  -2 21.9726 2.45110   2
  -7 -15  -2 36.6621 11.5961   1
   7  15   2 21.2693 2.42027   2
   7  15   2 24.4276 11.8292   1
  -8 -15  -2 -1.0751 1.51248   2
  -8 -15  -2 -9.5170 8.65932   1
   8  15   2 0.38431 12.2031   1
   9 -16  -2 -4.0380 20.6656   1
   9 -16  -2 -0.7858 6.04460   2
  -9  16   2 2.79471 6.12970   3
  -9  16   2 9.55662 10.6489   1
   8 -16  -2 -6.9142 11.6081   1
   8 -16  -2 -4.0490 5.55445   2
  -8  16   2 3.21456 5.53279   3
  -8  16   2 1.78217 10.2642   1
   7 -16  -2 35.2313 14.7414   1
   7 -16  -2 24.9240 6.18012   2
  -7  16   2 29.4172 11.2726   1
  -7  16   2 27.3248 5.89314   3
   6 -16  -2 1.61150 5.22648   2
   6 -16  -2 -6.7294 10.2975   1
  -6  16   2 4.79351 5.22605   3
  -6  16   2 -7.3257 9.91559   1
   5 -16  -2 22.0482 5.52857   2
   5 -16  -2 26.2756 12.9315   1
  -5  16   2 14.6628 5.30013   3
  -5  16   2 7.70539 8.24350   1
   4 -16  -2 2.68832 4.83766   2
   4 -16  -2 -12.137 9.40080   1
  -4  16   2 3.22106 9.38514   1
  -4  16   2 -7.3596 4.58188   3
   3 -16  -2 18.0298 5.03814   2
   3 -16  -2 5.06262 11.0944   1
  -3  16   2 22.6199 11.2575   1
  -3  16   2 8.48749 4.87602   3
   2 -16  -2 29.9377 5.12551   2
   2 -16  -2 16.5184 11.9332   1
  -2  16   2 31.7700 5.35882   3
  -2  16   2 35.9891 11.7852   1
  -2  16   2 23.3727 4.64290   2
   1 -16  -2 71.1641 7.32604   2
   1 -16  -2 73.6029 17.0891   1
  -1  16   2 73.1403 7.10545   3
  -1  16   2 77.5160 6.86387   2
  -1  16   2 65.1112 15.1948   1
   0 -16  -2 4.05476 9.62740   1
   0 -16  -2 2.43861 4.18777   2
   0  16   2 2.09109 4.35751   3
   0  16   2 -2.3406 3.40242   2
   0  16   2 10.3440 10.5486   1
  -1 -16  -2 11.5678 4.18681   2
  -1 -16  -2 12.8151 10.8418   1
   1  16   2 9.00345 3.61850   2
   1  16   2 2.66419 9.81384   1
  -2 -16  -2 -2.0846 3.33531   2
  -2 -16  -2 -15.768 10.4367   1
   2  16   2 -2.7123 9.72974   1
   2  16   2 -1.8117 3.00867   2
  -3 -16  -2 40.7427 4.29699   2
  -3 -16  -2 65.1131 14.5089   1
   3  16   2 60.7045 15.1493   1
   3  16   2 55.1021 5.41252   2
  -4 -16  -2 2.36220 3.02576   2
  -4 -16  -2 -18.953 9.27003   1
   4  16   2 2.27887 2.81850   2
   4  16   2 1.40992 11.1146   1
  -5 -16  -2 -1.6671 2.56159   2
  -5 -16  -2 0.44213 9.85366   1
   5  16   2 0.42974 10.1654   1
   5  16   2 3.83621 2.56917   2
  -6 -16  -2 41.8797 4.16116   2
  -6 -16  -2 14.8607 11.9290   1
   6  16   2 35.4543 3.15256   2
   6  16   2 32.5254 13.9084   1
  -7 -16  -2 20.0362 10.4931   1
  -7 -16  -2 17.8224 2.41695   2
   7  16   2 14.9455 2.30693   2
   7  16   2 16.6483 12.6041   1
  -8 -16  -2 13.3271 1.77799   2
   8  16   2 15.3615 14.5701   1
   8 -17  -2 2.49949 6.06323   2
   8 -17  -2 -15.208 12.1758   1
  -8  17   2 16.0031 6.15724   3
  -8  17   2 21.6246 12.7101   1
   7 -17  -2 12.7833 13.0907   1
   7 -17  -2 -3.5847 5.76834   2
  -7  17   2 -3.3676 5.38958   3
  -7  17   2 17.6857 12.0225   1
   6 -17  -2 7.47926 5.70210   2
   6 -17  -2 -22.361 12.7118   1
  -6  17   2 12.3153 10.7991   1
  -6  17   2 5.94056 5.52619   3
   5 -17  -2 6.70038 5.46242   2
   5 -17  -2 -15.814 12.1592   1
  -5  17   2 8.52789 5.43361   3
  -5  17   2 -10.756 7.34450   1
   4 -17  -2 -4.9924 10.5975   1
   4 -17  -2 -1.6962 4.98739   2
  -4  17   2 0.99023 10.4804   1
  -4  17   2 -4.1270 4.82514   3
   3 -17  -2 33.9502 13.1572   1
   3 -17  -2 24.7820 5.41723   2
  -3  17   2 7.11510 9.97916   1
  -3  17   2 25.8351 5.50549   3
   2 -17  -2 25.1503 13.2017   1
   2 -17  -2 56.1199 6.04200   2
  -2  17   2 33.6528 12.1821   1
  -2  17   2 56.0879 6.14240   3
   1 -17  -2 170.562 23.5177   1
   1 -17  -2 197.668 10.5590   2
  -1  17   2 186.287 10.3077   3
  -1  17   2 205.316 23.2882   1
   0 -17  -2 2.84059 12.1605   1
   0 -17  -2 3.24455 4.40476   2
   0  17   2 6.52635 10.0112   1
   0  17   2 2.44213 3.47049   2
   0  17   2 -2.4692 4.48671   3
  -1 -17  -2 38.3263 14.0255   1
  -1 -17  -2 21.7412 4.47240   2
   1  17   2 25.3427 12.9318   1
   1  17   2 17.0052 3.71585   2
  -2 -17  -2 4.07017 10.5429   1
  -2 -17  -2 0.16415 3.63284   2
   2  17   2 -0.1944 3.14994   2
   2  17   2 -0.4587 9.80266   1
  -3 -17  -2 19.1706 3.76116   2
  -3 -17  -2 28.8737 12.5864   1
   3  17   2 22.9026 3.52591   2
   3  17   2 7.86645 12.4913   1
  -4 -17  -2 30.7031 3.74089   2
  -4 -17  -2 25.2881 13.3190   1
   4  17   2 34.2779 3.67641   2
   4  17   2 43.6515 14.5003   1
  -5 -17  -2 -2.9931 2.59203   2
  -5 -17  -2 10.0412 11.3054   1
   5  17   2 0.50493 2.50243   2
   5  17   2 -9.0531 10.9390   1
  -6 -17  -2 3.25968 2.46839   2
  -6 -17  -2 -12.626 10.3832   1
   6  17   2 1.43997 2.35624   2
   6  17   2 -10.069 12.3263   1
  -7 -17  -2 20.7241 2.53127   2
   7  17   2 30.9358 16.9708   1
  -8 -17  -2 5.26204 1.51166   2
   7 -18  -2 -6.7291 5.78770   2
   7 -18  -2 -33.564 14.8244   1
  -7  18   2 -1.1350 5.70165   3
  -7  18   2 -14.862 13.1639   1
   6 -18  -2 -5.8065 14.5439   1
   6 -18  -2 7.83243 6.04280   2
  -6  18   2 14.5669 12.5477   1
  -6  18   2 10.5297 5.96513   3
   5 -18  -2 -1.9053 5.53375   2
   5 -18  -2 8.78054 14.9294   1
  -5  18   2 -0.7907 5.30455   3
   4 -18  -2 -1.9058 5.22236   2
   4 -18  -2 -12.265 11.7389   1
  -4  18   2 -5.6745 11.8084   1
  -4  18   2 -10.093 5.07856   3
   3 -18  -2 17.3006 12.7663   1
   3 -18  -2 24.7304 5.72055   2
  -3  18   2 16.6380 5.57050   3
  -3  18   2 14.8854 11.5998   1
   2 -18  -2 -4.7831 10.7299   1
   2 -18  -2 6.02399 5.10253   2
  -2  18   2 -13.582 9.13692   1
  -2  18   2 0.16105 5.08917   3
   1 -18  -2 4.62198 12.0110   1
   1 -18  -2 -1.1652 4.64571   2
  -1  18   2 7.19913 5.07552   3
  -1  18   2 18.0075 11.8687   1
   0 -18  -2 -0.4880 11.3285   1
   0 -18  -2 -0.9073 4.52857   2
   0  18   2 -12.145 9.43500   1
   0  18   2 1.57522 4.76004   3
  -1 -18  -2 0.49523 4.14624   2
  -1 -18  -2 19.6110 13.0981   1
   1  18   2 8.38077 4.09466   2
   1  18   2 -4.2538 10.0664   1
   1  18   2 11.0454 5.10660   3
  -2 -18  -2 0.28598 3.97597   2
  -2 -18  -2 -4.2957 11.0596   1
   2  18   2 13.4245 11.8198   1
   2  18   2 4.38945 3.27535   2
  -3 -18  -2 -2.4532 3.51672   2
  -3 -18  -2 3.81452 12.6253   1
   3  18   2 -1.5205 2.89888   2
   3  18   2 -11.872 10.2200   1
  -4 -18  -2 1.62131 11.1621   1
  -4 -18  -2 2.35828 3.18602   2
   4  18   2 -2.2944 2.89537   2
   4  18   2 0.62361 12.1462   1
  -5 -18  -2 9.01322 2.92262   2
  -5 -18  -2 4.39176 11.2415   1
   5  18   2 8.38483 13.3589   1
   5  18   2 6.99873 2.86380   2
  -6 -18  -2 28.9545 22.8342   1
  -6 -18  -2 33.2195 3.26822   2
   6  18   2 52.4010 17.9651   1
  -7 -18  -2 26.4235 2.71079   2
   6 -19  -2 8.38342 16.1050   1
   6 -19  -2 8.89572 6.15385   2
  -6  19   2 1.96861 6.05038   3
  -6  19   2 27.8615 15.6891   1
   5 -19  -2 6.45145 6.14615   2
   5 -19  -2 4.77316 16.5057   1
  -5  19   2 7.04947 5.93033   3
   4 -19  -2 37.6278 16.1964   1
   4 -19  -2 27.4951 6.34996   2
  -4  19   2 20.4432 6.23860   3
  -4  19   2 14.5216 13.8905   1
   3 -19  -2 -1.3843 5.31041   2
   3 -19  -2 19.9409 14.1576   1
  -3  19   2 -1.6776 5.42279   3
  -3  19   2 13.2644 11.9552   1
   2 -19  -2 -3.1873 12.6665   1
   2 -19  -2 8.10781 5.31962   2
  -2  19   2 23.4926 13.6081   1
  -2  19   2 14.9835 5.57793   3
   1 -19  -2 -0.3329 5.04181   2
   1 -19  -2 -8.7131 11.7030   1
  -1  19   2 1.82113 10.4861   1
  -1  19   2 4.46575 5.41048   3
   0 -19  -2 11.3067 13.3119   1
   0 -19  -2 1.44579 4.58360   2
   0  19   2 1.92541 5.06372   3
   0  19   2 -5.7767 11.3107   1
  -1 -19  -2 18.6826 4.84582   2
  -1 -19  -2 11.1501 14.4430   1
   1  19   2 28.3578 5.82844   3
   1  19   2 22.8346 12.8347   1
  -2 -19  -2 -3.7562 3.96510   2
  -2 -19  -2 10.2067 14.6106   1
   2  19   2 1.14264 12.4945   1
  -3 -19  -2 204.971 9.71238   2
  -3 -19  -2 158.502 23.6493   1
   3  19   2 172.491 25.2985   1
  -4 -19  -2 -23.626 11.9530   1
  -4 -19  -2 1.94448 3.24098   2
   4  19   2 17.6546 16.0005   1
  -5 -19  -2 13.7351 3.24144   2
  -5 -19  -2 30.0599 21.3028   1
   5  19   2 -1.0553 13.5894   1
  -6 -19  -2 0.77746 2.53159   2
   6  19   2 -33.605 16.3046   1
  -7 -19  -2 29.3534 2.83104   2
   5 -20  -2 6.91345 6.28335   2
  -5  20   2 4.08603 6.05475   3
   4 -20  -2 43.8423 17.4093   1
   4 -20  -2 34.7169 6.87851   2
  -4  20   2 43.2444 15.9108   1
  -4  20   2 25.2994 6.71563   3
   3 -20  -2 -9.3043 14.9630   1
   3 -20  -2 -11.502 5.28019   2
  -3  20   2 -1.0351 12.7536   1
  -3  20   2 1.03121 5.84546   3
   2 -20  -2 15.1616 5.65061   2
   2 -20  -2 1.64837 15.7295   1
  -2  20   2 18.4165 6.11748   3
  -2  20   2 -0.2055 13.3223   1
   1 -20  -2 -1.5484 5.08947   2
   1 -20  -2 -3.5266 12.5447   1
  -1  20   2 -4.4573 5.30162   3
  -1  20   2 10.9805 13.3267   1
   0 -20  -2 9.09758 4.94587   2
   0 -20  -2 -3.4129 14.5293   1
   0  20   2 3.50279 5.49160   3
   0  20   2 -8.7959 14.2796   1
  -1 -20  -2 11.0894 14.3303   1
  -1 -20  -2 9.32436 4.76618   2
   1  20   2 7.04043 5.51315   3
   1  20   2 4.62425 13.8911   1
  -2 -20  -2 -8.5168 12.9173   1
  -2 -20  -2 3.33718 4.33295   2
   2  20   2 8.07029 5.51366   3
   2  20   2 13.3377 13.1178   1
  -3 -20  -2 7.17996 13.2012   1
  -3 -20  -2 -0.3400 3.71601   2
   3  20   2 -17.700 14.8071   1
  -4 -20  -2 19.7290 3.90308   2
   4  20   2 18.8960 14.6414   1
  -5 -20  -2 19.4781 3.43617   2
   5  20   2 34.6161 18.5173   1
  -6 -20  -2 0.56173 2.62138   2
   3 -21  -2 31.4276 19.9989   1
   3 -21  -2 0.74458 5.80685   2
  -3  21   2 0.67569 6.07708   3
  -3  21   2 13.8056 28.8148   1
   2 -21  -2 2.69470 5.48353   2
   2 -21  -2 3.23547 15.8992   1
  -2  21   2 4.84394 5.80533   3
  -2  21   2 -16.901 15.2231   1
   1 -21  -2 11.2737 15.7790   1
   1 -21  -2 7.76359 5.34303   2
  -1  21   2 9.12866 6.21836   3
  -1  21   2 5.98320 16.8540   1
   0 -21  -2 6.36193 4.85252   2
   0 -21  -2 -15.828 14.5026   1
   0  21   2 0.91420 5.69122   3
   0  21   2 10.3700 17.7973   1
  -1 -21  -2 -0.9008 4.67519   2
  -1 -21  -2 28.4557 17.1188   1
   1  21   2 1.13662 16.2958   1
   1  21   2 1.31943 5.54497   3
  -2 -21  -2 1.82335 4.30290   2
  -2 -21  -2 -1.7707 15.6866   1
   2  21   2 6.66021 17.8713   1
   2  21   2 4.52207 5.74632   3
   3  21   2 22.3410 18.7900   1
  -4 -21  -2 3.15812 3.58003   2
   4  21   2 5.30370 17.6779   1
   2  20  -3 -19.009 18.2557   1
  -2 -20   3 3.30444 3.65562   2
   1  20  -3 12.4491 19.2205   1
  -1 -20   3 2.78019 4.20560   2
  -1 -20   3 1.35262 16.2520   1
   0  20  -3 -0.8605 5.95343   3
   0  20  -3 -6.0484 17.3017   1
   0 -20   3 13.8193 16.3141   1
   0 -20   3 7.28127 4.80279   2
  -1  20  -3 21.5751 19.0909   1
  -1  20  -3 23.6264 6.83162   3
   1 -20   3 13.5101 4.94596   2
   1 -20   3 25.4227 19.3713   1
  -2  20  -3 41.5539 35.0363   1
  -2  20  -3 21.6280 6.96082   3
   2 -20   3 18.6389 18.6946   1
   2 -20   3 27.4066 5.85963   2
   4  19  -3 27.8645 19.7128   1
  -4 -19   3 26.1015 3.00491   2
   3  19  -3 6.56213 16.5989   1
  -3 -19   3 3.64954 3.11386   2
  -3 -19   3 19.6735 26.2286   1
   2  19  -3 2.76980 15.2297   1
  -2 -19   3 -1.1230 13.1434   1
   1  19  -3 -8.0983 14.0728   1
  -1 -19   3 -19.256 13.2863   1
  -1 -19   3 0.79511 3.96571   2
   0  19  -3 0.06973 5.84953   3
   0  19  -3 5.81171 13.8167   1
   0 -19   3 33.3233 15.8718   1
   0 -19   3 10.7502 4.60745   2
  -1  19  -3 11.4278 6.07605   3
  -1  19  -3 -22.642 13.1825   1
   1 -19   3 14.7348 5.04611   2
   1 -19   3 8.80116 15.4216   1
  -2  19  -3 -3.5178 13.5207   1
  -2  19  -3 -2.6450 5.90439   3
   2 -19   3 7.81967 5.09250   2
   2 -19   3 33.5725 16.1052   1
  -3  19  -3 11.6931 6.45847   3
  -3  19  -3 -3.7471 14.1828   1
   3 -19   3 9.38789 15.0396   1
   3 -19   3 12.5780 5.60997   2
  -4  19  -3 6.24644 6.39992   3
  -4  19  -3 18.6266 16.6960   1
   4 -19   3 6.93477 5.69727   2
   4 -19   3 17.0161 14.9980   1
  -5  19  -3 1.92058 6.63394   3
   5 -19   3 4.57092 5.86102   2
   5  18  -3 19.6757 16.8933   1
   4  18  -3 45.2167 16.1324   1
  -4 -18   3 12.4191 14.4257   1
  -4 -18   3 36.9882 3.22762   2
   3  18  -3 2.30167 12.5862   1
  -3 -18   3 4.93498 2.96386   2
  -3 -18   3 14.1222 15.2351   1
   2  18  -3 18.8028 13.9544   1
  -2 -18   3 -13.509 11.8629   1
  -2 -18   3 2.56935 3.50596   2
   1  18  -3 -12.419 11.1315   1
  -1 -18   3 -1.6917 3.99215   2
  -1 -18   3 -10.946 12.4282   1
   0  18  -3 38.6890 16.8088   1
   0 -18   3 24.0829 15.4335   1
   0 -18   3 23.3290 4.70138   2
  -1  18  -3 0.85495 5.41784   3
  -1  18  -3 -2.0757 13.1731   1
   1 -18   3 7.82601 13.6732   1
   1 -18   3 -7.5216 4.42547   2
  -2  18  -3 7.62006 12.4742   1
  -2  18  -3 -8.3694 5.41800   3
   2 -18   3 16.1318 14.1625   1
   2 -18   3 0.73342 4.83039   2
  -3  18  -3 9.59068 14.1526   1
  -3  18  -3 36.7377 6.95050   3
   3 -18   3 62.4010 6.24693   2
   3 -18   3 32.8875 17.9077   1
  -4  18  -3 34.6038 6.93393   3
  -4  18  -3 13.6542 12.8199   1
   4 -18   3 36.7034 15.9208   1
   4 -18   3 33.9939 6.14520   2
  -5  18  -3 -17.980 17.9113   1
  -5  18  -3 8.73992 6.64512   3
   5 -18   3 6.48379 5.86143   2
   5 -18   3 27.0750 17.0729   1
  -6  18  -3 43.0062 7.60556   3
  -6  18  -3 36.9699 18.2841   1
   6 -18   3 12.4946 17.6291   1
   6 -18   3 52.8775 7.47904   2
   6  17  -3 16.2465 17.9957   1
   5  17  -3 40.8662 16.1148   1
  -5 -17   3 37.4929 22.9913   1
  -5 -17   3 46.9209 3.13166   2
   4  17  -3 13.0160 13.2232   1
  -4 -17   3 -13.649 10.5434   1
  -4 -17   3 -1.2431 2.21819   2
   3  17  -3 26.6371 14.3237   1
  -3 -17   3 27.2149 15.0396   1
  -3 -17   3 20.3656 3.33010   2
   2  17  -3 6.98308 13.0868   1
  -2 -17   3 17.3140 3.67187   2
  -2 -17   3 23.8277 13.6020   1
   1  17  -3 16.9771 11.7737   1
  -1 -17   3 10.0896 13.0806   1
  -1 -17   3 6.49317 3.82394   2
   0  17  -3 16.4253 12.4906   1
   0 -17   3 37.6157 5.01334   2
   0 -17   3 24.5628 14.1299   1
  -1  17  -3 25.1683 5.76953   3
  -1  17  -3 9.31175 11.3118   1
   1 -17   3 12.7974 4.54383   2
   1 -17   3 22.3490 13.9228   1
  -2  17  -3 51.8622 6.75768   3
  -2  17  -3 44.8324 14.4844   1
   2 -17   3 50.2624 16.5373   1
   2 -17   3 47.9782 5.71982   2
  -3  17  -3 24.5901 6.49038   3
  -3  17  -3 44.4305 14.4679   1
   3 -17   3 35.1715 5.85337   2
   3 -17   3 29.0297 16.2545   1
  -4  17  -3 146.441 10.2479   3
  -4  17  -3 131.775 20.2518   1
   4 -17   3 145.445 10.5876   2
   4 -17   3 136.603 23.4745   1
  -5  17  -3 114.021 9.82762   3
   5 -17   3 73.9229 19.9860   1
   5 -17   3 111.568 10.1175   2
  -6  17  -3 2.44428 12.9149   1
  -6  17  -3 2.19463 5.89435   3
   6 -17   3 6.01664 5.80148   2
   6 -17   3 0.86851 15.3978   1
  -7  17  -3 4.51882 6.04893   3
  -7  17  -3 -6.7804 12.5199   1
   7 -17   3 -6.2527 5.80012   2
   7 -17   3 -0.3471 14.9305   1
  -8  17  -3 -18.432 17.1028   1
  -8  17  -3 8.42815 6.41028   3
   8 -17   3 6.18283 6.17375   2
   6  16  -3 25.5070 16.1607   1
   5  16  -3 -6.5146 11.0323   1
  -5 -16   3 -13.162 10.9324   1
  -5 -16   3 -0.4252 1.46863   2
   4  16  -3 21.6281 12.7818   1
  -4 -16   3 -0.0932 2.17431   2
  -4 -16   3 9.45677 12.2458   1
   3  16  -3 0.07990 10.8786   1
  -3 -16   3 2.30076 10.4013   1
  -3 -16   3 -0.6770 2.74399   2
   2  16  -3 17.3156 12.3866   1
  -2 -16   3 6.37463 3.36334   2
  -2 -16   3 10.7843 11.0695   1
   1  16  -3 8.72656 11.0539   1
  -1 -16   3 8.37086 3.76033   2
  -1 -16   3 12.7886 11.7744   1
   0  16  -3 2.08618 11.0984   1
   0 -16   3 4.04017 3.72803   2
   0 -16   3 -14.238 10.2636   1
  -1  16  -3 -11.981 9.34125   1
   1 -16   3 35.2900 13.8589   1
   1 -16   3 6.84060 4.41040   2
  -2  16  -3 71.4947 16.1656   1
  -2  16  -3 44.5036 6.46839   3
   2 -16   3 21.7146 13.6256   1
   2 -16   3 72.8095 6.08655   2
  -3  16  -3 117.560 18.4228   1
  -3  16  -3 116.898 8.95115   3
   3 -16   3 136.078 8.95859   2
   3 -16   3 109.269 19.8718   1
  -4  16  -3 -3.2226 5.42312   3
  -4  16  -3 5.60383 9.97159   1
   4 -16   3 12.3842 12.8907   1
   4 -16   3 -2.4496 4.88735   2
  -5  16  -3 41.4005 6.44949   3
  -5  16  -3 20.7989 11.3100   1
   5 -16   3 55.7291 6.47526   2
   5 -16   3 55.7203 16.2435   1
  -6  16  -3 87.2788 16.3297   1
  -6  16  -3 88.4289 8.83309   3
   6 -16   3 103.188 20.0227   1
   6 -16   3 113.810 9.90163   2
  -7  16  -3 -8.8488 10.9398   1
  -7  16  -3 -0.8458 5.76174   3
   7 -16   3 -10.949 13.0793   1
   7 -16   3 -0.2799 5.69541   2
  -8  16  -3 -0.5104 5.95121   3
  -8  16  -3 -2.5946 11.8685   1
   8 -16   3 6.60337 12.5623   1
   8 -16   3 2.98072 5.92923   2
  -9  16  -3 3.58471 6.06015   3
   9 -16   3 -0.2843 6.03331   2
   7  15  -3 29.0281 14.3918   1
   6  15  -3 54.8306 16.9199   1
  -6 -15   3 38.7550 14.9766   1
   5  15  -3 81.3192 18.8340   1
  -5 -15   3 93.7033 4.11938   2
  -5 -15   3 68.4241 17.0473   1
   4  15  -3 3.33712 11.6091   1
  -4 -15   3 1.88691 10.5793   1
  -4 -15   3 2.39972 2.09741   2
   3  15  -3 13.5390 11.3129   1
  -3 -15   3 20.3550 2.99310   2
  -3 -15   3 37.2223 13.3965   1
   2  15  -3 19.7320 12.6564   1
  -2 -15   3 10.8375 3.31755   2
  -2 -15   3 21.1617 11.7933   1
   1  15  -3 38.6914 14.0948   1
  -1 -15   3 22.7959 3.82606   2
  -1 -15   3 27.2538 12.6856   1
   0  15  -3 80.9933 16.3441   1
   0 -15   3 63.6711 6.57253   2
   0 -15   3 59.1398 15.3788   1
  -1  15  -3 2.91412 9.48181   1
   1 -15   3 -3.1308 3.76981   2
   1 -15   3 -0.8574 10.1120   1
  -2  15  -3 68.9429 15.2207   1
  -2  15  -3 63.4203 6.48594   3
   2 -15   3 72.9053 7.09672   2
   2 -15   3 44.0165 14.1279   1
  -3  15  -3 25.8282 5.48464   3
  -3  15  -3 18.8511 11.1640   1
   3 -15   3 21.2483 4.92017   2
   3 -15   3 10.0386 10.8635   1
  -4  15  -3 94.5315 8.26301   3
  -4  15  -3 93.1339 16.7154   1
   4 -15   3 77.2253 6.78510   2
   4 -15   3 72.5635 17.0029   1
  -5  15  -3 -2.9170 5.05971   3
  -5  15  -3 0.44439 8.30988   1
   5 -15   3 8.53883 11.9685   1
   5 -15   3 1.36934 4.98685   2
  -6  15  -3 -5.0622 5.35513   3
  -6  15  -3 13.3292 10.3631   1
   6 -15   3 32.4436 14.3303   1
   6 -15   3 1.86813 5.19842   2
  -7  15  -3 -17.840 9.39944   1
  -7  15  -3 7.07276 5.70270   3
   7 -15   3 17.4797 12.6312   1
   7 -15   3 10.8219 5.64908   2
  -8  15  -3 3.72034 10.0808   1
  -8  15  -3 -2.3777 5.34394   3
   8 -15   3 -0.7605 5.62695   2
   8 -15   3 -13.166 11.5720   1
  -9  15  -3 5.06388 5.74202   3
  -9  15  -3 4.06769 9.99749   1
   9 -15   3 8.64288 6.34512   2
   9 -15   3 21.7124 14.5261   1
   7  14  -3 13.3070 14.8649   1
  -7 -14   3 25.5622 11.7678   1
   6  14  -3 55.6340 17.3137   1
  -6 -14   3 68.8148 15.4123   1
   5  14  -3 -6.1247 10.0641   1
  -5 -14   3 1.45882 1.26570   2
  -5 -14   3 4.23112 10.6852   1
   4  14  -3 2.50754 10.3365   1
  -4 -14   3 8.32160 2.08493   2
  -4 -14   3 0.70402 9.44767   1
   3  14  -3 -3.3431 8.50707   1
  -3 -14   3 7.42103 10.5260   1
  -3 -14   3 4.77742 2.52099   2
   2  14  -3 60.7782 15.1779   1
  -2 -14   3 48.6025 15.0108   1
  -2 -14   3 37.9244 3.70633   2
   1  14  -3 44.1625 13.1880   1
  -1 -14   3 44.0831 4.23130   2
  -1 -14   3 46.5361 14.5159   1
   0  14  -3 111.387 17.6139   1
   0 -14   3 117.532 7.22625   2
   0 -14   3 118.339 18.4138   1
  -1  14  -3 546.606 34.7563   1
   1 -14   3 528.847 19.4785   2
   1 -14   3 479.188 34.0146   1
  -2  14  -3 112.870 17.2508   1
  -2  14  -3 134.160 8.71334   3
   2 -14   3 111.660 18.2844   1
   2 -14   3 141.599 8.24819   2
  -3  14  -3 3.92267 4.68729   3
  -3  14  -3 16.4179 10.1276   1
   3 -14   3 3.69687 4.28245   2
   3 -14   3 7.10855 10.2661   1
  -4  14  -3 123.495 18.1574   1
  -4  14  -3 130.085 8.65884   3
   4 -14   3 93.2887 16.7005   1
   4 -14   3 140.001 9.07019   2
  -5  14  -3 23.0207 5.56552   3
  -5  14  -3 21.6508 9.88129   1
   5 -14   3 15.3189 5.08353   2
   5 -14   3 -3.1716 10.8161   1
  -6  14  -3 -8.0961 8.12332   1
  -6  14  -3 -1.1344 5.03230   3
   6 -14   3 1.76225 4.91841   2
   6 -14   3 -15.212 9.32148   1
  -7  14  -3 8.36763 5.23265   3
  -7  14  -3 -0.1080 9.26010   1
   7 -14   3 4.90043 5.25358   2
   7 -14   3 -11.646 9.78407   1
  -8  14  -3 -9.8265 8.02080   1
  -8  14  -3 2.44394 5.25432   3
   8 -14   3 -8.0723 5.21218   2
   8 -14   3 -20.280 8.88883   1
  -9  14  -3 10.7633 8.41063   1
  -9  14  -3 2.63389 5.25524   3
   9 -14   3 7.52383 5.80940   2
 -10  14  -3 0.21740 5.64103   3
 -10  14  -3 -0.0537 5.39695   1
  10 -14   3 15.8535 6.41458   2
  10 -14   3 0.01860 12.3685   1
   8  13  -3 3.52848 10.6492   1
  -8 -13   3 15.6762 9.98362   1
   7  13  -3 68.1068 17.4893   1
  -7 -13   3 67.9439 14.6194   1
   6  13  -3 47.6453 15.7389   1
  -6 -13   3 66.8248 14.5462   1
   5  13  -3 48.5030 13.6572   1
  -5 -13   3 43.0070 2.49717   2
  -5 -13   3 46.1850 13.3554   1
   4  13  -3 5.51063 10.8097   1
  -4 -13   3 4.00827 9.48563   1
  -4 -13   3 2.69723 1.80691   2
   3  13  -3 178.960 22.4368   1
  -3 -13   3 129.905 19.1506   1
  -3 -13   3 151.809 6.84665   2
   2  13  -3 98.5797 17.1475   1
  -2 -13   3 80.5455 16.1908   1
  -2 -13   3 96.5048 5.80547   2
   1  13  -3 330.582 26.5660   1
  -1 -13   3 303.240 25.9848   1
  -1 -13   3 312.459 12.4019   2
   0  13  -3 21.0749 11.5541   1
   0 -13   3 17.8895 3.60498   2
   0 -13   3 4.86619 10.0864   1
  -1  13  -3 425.897 29.5149   1
   1 -13   3 407.015 15.9557   2
   1 -13   3 411.375 31.3645   1
  -2  13  -3 308.437 13.1568   3
  -2  13  -3 290.511 26.0830   1
   2 -13   3 333.170 13.2653   2
   2 -13   3 300.342 25.7550   1
  -3  13  -3 7.79363 4.62678   3
  -3  13  -3 4.19061 8.18058   1
   3 -13   3 5.52623 9.46221   1
   3 -13   3 7.85576 4.05371   2
  -4  13  -3 -2.6670 9.11340   1
  -4  13  -3 3.89149 4.80761   3
   4 -13   3 10.1375 9.92749   1
   4 -13   3 9.70305 4.39758   2
  -5  13  -3 16.3546 10.1684   1
  -5  13  -3 25.0104 5.19993   3
   5 -13   3 26.9692 11.1893   1
   5 -13   3 27.3773 5.05309   2
  -6  13  -3 18.8602 5.17032   3
  -6  13  -3 16.5119 9.84509   1
   6 -13   3 7.69445 11.1756   1
   6 -13   3 17.4003 5.15412   2
  -7  13  -3 19.0050 5.25584   3
   7 -13   3 10.9536 11.7022   1
   7 -13   3 10.6781 5.17349   2
  -8  13  -3 15.6403 8.46176   1
  -8  13  -3 16.3349 5.53018   3
   8 -13   3 22.2724 11.6887   1
   8 -13   3 19.2008 5.68409   2
  -9  13  -3 0.64400 5.15526   3
  -9  13  -3 -7.3603 6.58860   1
   9 -13   3 3.13233 5.54328   2
   9 -13   3 -13.556 9.29826   1
 -10  13  -3 7.01322 4.11906   1
 -10  13  -3 6.22474 5.60334   3
  10 -13   3 2.40098 6.02000   2
  10 -13   3 -1.3987 11.4657   1
 -11  13  -3 7.07145 6.13920   3
  11 -13   3 2.59195 16.3805   1
  11 -13   3 14.0512 6.61824   2
   8  12  -3 17.4341 12.0243   1
  -8 -12   3 20.3638 10.6954   1
   7  12  -3 -7.3737 10.8204   1
  -7 -12   3 -22.002 7.75519   1
   6  12  -3 -10.947 9.67816   1
  -6 -12   3 -9.6127 7.81721   1
   5  12  -3 20.7277 12.2664   1
  -5 -12   3 5.34267 10.4067   1
  -5 -12   3 12.3679 1.15796   2
   4  12  -3 181.186 20.3349   1
  -4 -12   3 151.458 6.30748   2
  -4 -12   3 179.752 19.7190   1
   3  12  -3 2.79708 9.51148   1
  -3 -12   3 3.72624 8.94785   1
  -3 -12   3 1.98963 2.22913   2
   2  12  -3 138.434 18.5743   1
  -2 -12   3 121.945 17.3927   1
  -2 -12   3 134.803 6.47616   2
   1  12  -3 160.263 19.4028   1
  -1 -12   3 117.696 17.4673   1
  -1 -12   3 141.544 7.05227   2
   0  12  -3 557.526 34.4372   1
   0 -12   3 550.872 19.4869   2
   0 -12   3 492.037 32.6482   1
  -1  12  -3 -7.9569 7.56493   1
   1 -12   3 -2.3499 8.44623   1
   1 -12   3 3.94948 3.31113   2
  -2  12  -3 183.089 20.4830   1
   2 -12   3 160.276 8.60686   2
   2 -12   3 179.898 19.4210   1
  -3  12  -3 91.8770 14.9620   1
  -3  12  -3 97.8680 6.70664   3
   3 -12   3 84.8168 6.90793   2
   3 -12   3 94.7637 15.3014   1
  -4  12  -3 96.3476 7.19628   3
   4 -12   3 111.408 7.54204   2
   4 -12   3 70.5648 14.2837   1
  -5  12  -3 55.7191 5.54883   3
  -5  12  -3 50.4415 11.7102   1
   5 -12   3 52.6068 13.0667   1
   5 -12   3 53.8504 5.52635   2
  -6  12  -3 15.8606 4.84587   3
  -6  12  -3 26.9894 9.69807   1
   6 -12   3 23.4189 10.9246   1
   6 -12   3 25.7168 5.15134   2
  -7  12  -3 33.5613 5.43089   3
  -7  12  -3 22.0671 9.61665   1
   7 -12   3 33.3019 11.6076   1
   7 -12   3 24.9679 5.38583   2
  -8  12  -3 -0.4409 4.98314   3
  -8  12  -3 6.78096 7.40503   1
   8 -12   3 -0.8462 9.70782   1
   8 -12   3 -9.3021 4.96183   2
  -9  12  -3 28.7744 7.33056   1
  -9  12  -3 38.3033 5.99718   3
  -9  12  -3 20.0799 7.34252   1
   9 -12   3 28.6077 6.09799   2
   9 -12   3 42.1005 12.2069   1
 -10  12  -3 4.80249 5.53522   3
  10 -12   3 -9.0364 10.4397   1
  10 -12   3 0.26508 5.66578   2
 -11  12  -3 0.47227 5.45680   3
  11 -12   3 10.1980 12.3175   1
  11 -12   3 -5.1922 5.88636   2
   9  11  -3 16.2724 12.4666   1
  -9 -11   3 12.0906 8.75031   1
   8  11  -3 -10.709 9.46229   1
  -8 -11   3 2.75283 8.01882   1
   7  11  -3 9.14482 9.90575   1
  -7 -11   3 8.06334 8.88207   1
   6  11  -3 22.5299 11.5796   1
  -6 -11   3 24.0433 10.7004   1
   5  11  -3 6.02555 10.2321   1
  -5 -11   3 4.87808 9.12800   1
   4  11  -3 331.260 25.6400   1
  -4 -11   3 360.009 27.0689   1
  -4 -11   3 340.634 11.9760   2
   3  11  -3 412.443 27.6218   1
  -3 -11   3 366.149 13.4292   2
  -3 -11   3 376.100 26.3035   1
   2  11  -3 131.684 16.9257   1
  -2 -11   3 105.326 15.3156   1
  -2 -11   3 120.174 5.94938   2
   1  11  -3 1263.64 55.2704   1
  -1 -11   3 1098.65 54.0233   1
  -1 -11   3 1213.04 40.4780   2
   0  11  -3 51.3167 12.2587   1
   0 -11   3 61.2404 12.8623   1
   0 -11   3 60.7488 5.13598   2
  -1  11  -3 33.6083 10.4853   1
   1 -11   3 36.0356 3.70316   2
   1 -11   3 34.6498 10.7037   1
  -2  11  -3 22.7841 9.50915   1
   2 -11   3 16.0762 3.51964   2
   2 -11   3 -2.8747 8.76435   1
  -3  11  -3 61.7637 11.9215   1
  -3  11  -3 67.5156 5.81707   3
   3 -11   3 55.7007 4.77253   2
   3 -11   3 19.7361 10.6827   1
  -4  11  -3 142.466 8.21849   3
   4 -11   3 154.341 8.57572   2
   4 -11   3 157.843 19.0812   1
  -5  11  -3 20.3974 4.36336   3
  -5  11  -3 16.0515 8.72820   1
   5 -11   3 24.2712 4.57235   2
   5 -11   3 28.0290 10.8720   1
  -6  11  -3 151.977 16.0799   1
  -6  11  -3 125.719 7.99737   3
   6 -11   3 94.9348 15.2171   1
   6 -11   3 148.633 8.59348   2
  -7  11  -3 98.3563 7.52149   3
  -7  11  -3 81.1815 12.2823   1
   7 -11   3 78.7868 14.0109   1
   7 -11   3 94.7412 7.96335   2
  -8  11  -3 43.5354 9.18117   1
  -8  11  -3 44.0872 5.87892   3
   8 -11   3 46.4637 6.03135   2
   8 -11   3 20.2465 10.6983   1
  -9  11  -3 31.8222 6.84123   1
  -9  11  -3 19.4944 6.29778   1
  -9  11  -3 32.6039 5.74426   3
   9 -11   3 30.2051 11.0931   1
   9 -11   3 37.6616 6.02006   2
 -10  11  -3 0.61661 5.21052   3
  10 -11   3 2.48817 8.88837   1
  10 -11   3 4.71838 5.61824   2
 -11  11  -3 -2.5979 5.14331   3
  11 -11   3 -0.3536 5.57651   2
  11 -11   3 1.18798 10.3984   1
 -12  11  -3 2.65075 5.58688   3
  12 -11   3 4.76392 5.99346   2
   9  10  -3 -16.132 9.01927   1
  -9 -10   3 -5.4594 7.09225   1
   8  10  -3 9.98985 11.3313   1
  -8 -10   3 5.18839 8.06479   1
   7  10  -3 -1.8913 9.30751   1
  -7 -10   3 -4.8012 7.24306   1
   6  10  -3 52.2992 12.3014   1
  -6 -10   3 45.7179 11.4645   1
   5  10  -3 129.847 17.2502   1
  -5 -10   3 120.844 15.7584   1
   4  10  -3 10.4312 9.08988   1
  -4 -10   3 21.1815 1.67475   2
  -4 -10   3 24.2476 9.40738   1
   3  10  -3 24.9201 10.9620   1
  -3 -10   3 0.50273 7.46007   1
  -3 -10   3 14.3729 2.01537   2
   2  10  -3 803.923 39.9576   1
  -2 -10   3 728.069 38.3816   1
  -2 -10   3 790.838 26.5209   2
   1  10  -3 2.19083 7.86082   1
  -1 -10   3 2.33230 2.27153   2
  -1 -10   3 3.52404 7.87358   1
   0  10  -3 11.6962 8.29351   1
   0 -10   3 12.2138 2.69829   2
   0 -10   3 14.2638 8.35322   1
  -1  10  -3 -1.5313 6.84137   1
   1 -10   3 2.92496 2.73275   2
   1 -10   3 -1.7641 6.81095   1
  -2  10  -3 77.2929 12.8002   1
   2 -10   3 70.9561 12.3796   1
   2 -10   3 74.5989 5.53908   2
  -3  10  -3 7.35874 3.55790   3
  -3  10  -3 14.7188 8.71165   1
   3 -10   3 2.20079 8.55003   1
   3 -10   3 4.72523 3.34130   2
  -4  10  -3 67.7066 5.79811   3
   4 -10   3 30.7361 10.3726   1
   4 -10   3 60.1316 5.98208   2
  -5  10  -3 20.7302 4.23924   3
  -5  10  -3 28.6884 9.22940   1
   5 -10   3 12.7810 8.35925   1
   5 -10   3 24.5837 4.29346   2
  -6  10  -3 -0.7101 3.87489   3
  -6  10  -3 -5.4153 6.48166   1
   6 -10   3 8.81760 7.99149   1
   6 -10   3 -3.0280 3.88907   2
  -7  10  -3 8.64636 7.03147   1
  -7  10  -3 15.8502 4.72289   3
   7 -10   3 23.0129 9.82267   1
   7 -10   3 6.20321 4.49499   2
  -8  10  -3 62.2635 6.23546   3
  -8  10  -3 52.3572 8.61943   1
  -8  10  -3 54.8526 8.71966   1
   8 -10   3 61.0072 6.17517   2
   8 -10   3 51.4966 12.1073   1
  -9  10  -3 3.00059 4.39876   1
  -9  10  -3 -5.3146 4.07512   1
  -9  10  -3 -0.4465 4.84097   3
   9 -10   3 9.77534 9.01904   1
   9 -10   3 1.33478 5.05936   2
 -10  10  -3 8.37439 5.23389   3
  10 -10   3 11.2484 5.60656   2
  10 -10   3 -6.8007 8.63525   1
 -11  10  -3 17.9105 5.70939   3
  11 -10   3 12.5414 5.95448   2
  11 -10   3 26.4817 10.2142   1
 -12  10  -3 11.7240 5.77362   3
  12 -10   3 10.0399 6.09430   2
  10   9  -3 8.40406 10.7315   1
 -10  -9   3 6.90465 6.85899   1
   9   9  -3 16.2351 11.1368   1
  -9  -9   3 13.9352 7.63911   1
   8   9  -3 13.3365 10.2319   1
  -8  -9   3 8.30056 8.08495   1
   7   9  -3 -1.8458 8.52640   1
  -7  -9   3 3.47907 8.02282   1
   6   9  -3 482.095 30.0402   1
  -6  -9   3 424.057 27.6240   1
   5   9  -3 186.041 18.2847   1
  -5  -9   3 166.412 17.4190   1
   4   9  -3 16.6120 8.89042   1
  -4  -9   3 17.7190 9.03954   1
  -4  -9   3 18.0189 1.38700   2
   3   9  -3 202.229 18.4129   1
  -3  -9   3 176.759 6.77228   2
  -3  -9   3 164.053 16.4285   1
   2   9  -3 6.63620 7.77216   1
  -2  -9   3 3.78068 1.88273   2
  -2  -9   3 1.72204 6.79924   1
   1   9  -3 127.457 15.0944   1
  -1  -9   3 122.629 5.66403   2
  -1  -9   3 122.521 14.7504   1
   0   9  -3 57.1213 10.9927   1
   0  -9   3 72.3877 4.50942   2
   0  -9   3 65.3543 11.4027   1
  -1   9  -3 189.409 16.8502   1
   1  -9   3 215.620 17.6753   1
   1  -9   3 205.561 8.49392   2
  -2   9  -3 -6.2714 5.82938   1
   2  -9   3 13.1894 8.39229   1
   2  -9   3 0.27146 2.73110   2
  -3   9  -3 4.81690 7.28588   1
  -3   9  -3 0.69322 3.14096   3
   3  -9   3 4.17304 7.20517   1
   3  -9   3 2.78934 3.06633   2
  -4   9  -3 15.0353 3.80274   3
  -4   9  -3 28.6675 8.06646   1
   4  -9   3 13.8609 3.65551   2
   4  -9   3 15.0263 8.75501   1
  -5   9  -3 100.782 13.3055   1
  -5   9  -3 114.227 6.65423   3
   5  -9   3 127.357 15.2020   1
   5  -9   3 103.839 7.28031   2
  -6   9  -3 3.33704 6.41082   1
  -6   9  -3 2.35922 3.80312   3
   6  -9   3 3.70276 3.96758   2
   6  -9   3 6.65746 7.61282   1
  -7   9  -3 23.2587 7.56964   1
  -7   9  -3 17.5788 4.50411   3
   7  -9   3 17.1010 4.58863   2
   7  -9   3 28.4658 9.81329   1
  -8   9  -3 82.7196 9.47716   1
  -8   9  -3 82.2860 9.93306   1
  -8   9  -3 91.7249 7.33169   3
   8  -9   3 93.8767 8.16838   2
   8  -9   3 71.8825 12.4691   1
  -9   9  -3 53.8453 6.18386   3
   9  -9   3 56.5116 11.7275   1
   9  -9   3 63.6284 6.47569   2
 -10   9  -3 101.449 8.41172   3
  10  -9   3 147.017 10.2693   2
  10  -9   3 102.475 14.9189   1
 -11   9  -3 -3.6195 5.01080   3
  11  -9   3 9.81357 8.40947   1
  11  -9   3 1.24454 5.46605   2
 -12   9  -3 29.0034 6.07183   3
  12  -9   3 21.9082 6.23334   2
 -13   9  -3 8.98629 6.05408   3
  13  -9   3 8.01224 6.26843   2
 -11  -8   3 14.7240 4.28537   1
  10   8  -3 36.2628 11.8934   1
 -10  -8   3 37.7322 7.84717   1
   9   8  -3 54.6164 12.9714   1
  -9  -8   3 50.2885 9.45968   1
   8   8  -3 314.175 23.8932   1
  -8  -8   3 291.942 20.9702   1
   7   8  -3 164.636 17.2912   1
  -7  -8   3 160.759 16.3869   1
   6   8  -3 484.555 29.1046   1
  -6  -8   3 508.764 28.1550   1
   5   8  -3 142.556 15.7960   1
  -5  -8   3 129.707 15.2619   1
   4   8  -3 645.652 32.4741   1
  -4  -8   3 547.785 30.5115   1
  -4  -8   3 606.659 19.9896   2
   3   8  -3 720.951 36.1913   1
  -3  -8   3 739.898 24.7283   2
  -3  -8   3 746.602 36.1761   1
   2   8  -3 80.5428 12.1338   1
  -2  -8   3 90.4300 4.19977   2
  -2  -8   3 88.1731 12.6388   1
   1   8  -3 35.8847 9.11848   1
  -1  -8   3 32.8717 3.17681   2
  -1  -8   3 33.9285 8.66798   1
   0   8  -3 212.651 17.1895   1
   0  -8   3 209.262 17.0872   1
   0  -8   3 244.090 8.90226   2
  -1   8  -3 312.803 20.2065   1
   1  -8   3 320.476 11.3423   2
   1  -8   3 247.735 18.9835   1
  -2   8  -3 195.037 15.7901   1
   2  -8   3 197.064 8.36224   2
   2  -8   3 198.339 16.2638   1
  -3   8  -3 16.6758 3.27860   3
   3  -8   3 23.8070 3.25858   2
   3  -8   3 14.5384 7.69619   1
  -4   8  -3 112.967 6.06773   3
  -4   8  -3 120.631 12.8604   1
   4  -8   3 116.200 13.0894   1
   4  -8   3 102.758 6.31016   2
  -5   8  -3 340.910 21.1605   1
  -5   8  -3 361.266 13.8359   3
   5  -8   3 343.035 22.5579   1
   5  -8   3 383.352 14.1006   2
  -6   8  -3 79.9283 5.88206   3
  -6   8  -3 68.3495 9.88947   1
   6  -8   3 57.9356 10.6304   1
   6  -8   3 74.5634 6.41050   2
  -7   8  -3 3.67386 5.57906   1
  -7   8  -3 -2.2970 4.01314   3
   7  -8   3 -4.1751 7.16328   1
   7  -8   3 -4.8007 4.01925   2
  -8   8  -3 297.646 15.4544   1
  -8   8  -3 268.691 15.1170   1
  -8   8  -3 302.987 12.8345   3
   8  -8   3 332.448 22.1001   1
   8  -8   3 312.199 13.3921   2
  -9   8  -3 -1.4461 4.61776   3
   9  -8   3 -2.1750 6.85790   1
   9  -8   3 -1.8643 4.80076   2
 -10   8  -3 64.1524 6.70671   3
  10  -8   3 92.8979 8.82986   2
  10  -8   3 77.3118 11.8445   1
 -11   8  -3 39.9780 6.05863   3
  11  -8   3 32.9289 6.04964   2
 -12   8  -3 -2.1229 5.22160   3
  12  -8   3 4.73975 5.51406   2
 -13   8  -3 12.6508 6.05483   3
  13  -8   3 23.4791 6.40630   2
  10   7  -3 50.8119 11.7870   1
 -10  -7   3 32.6005 6.96982   1
   9   7  -3 -3.4014 8.07624   1
  -9  -7   3 0.92202 5.92387   1
   8   7  -3 366.951 24.9063   1
  -8  -7   3 335.846 21.6698   1
   7   7  -3 6.69026 8.15044   1
  -7  -7   3 5.52937 7.17052   1
   6   7  -3 -1.5932 7.81484   1
  -6  -7   3 3.39504 6.85454   1
   5   7  -3 147.237 16.1804   1
  -5  -7   3 111.889 14.1359   1
   4   7  -3 147.872 14.7802   1
  -4  -7   3 149.891 14.1820   1
   3   7  -3 219.663 17.2344   1
  -3  -7   3 219.255 7.61745   2
  -3  -7   3 210.263 16.4900   1
   2   7  -3 354.349 21.4538   1
  -2  -7   3 340.191 11.9575   2
  -2  -7   3 346.697 20.9340   1
   1   7  -3 829.526 36.3296   1
  -1  -7   3 753.690 26.3933   2
  -1  -7   3 776.403 35.6420   1
   0   7  -3 195.684 15.5126   1
   0  -7   3 178.162 15.1387   1
   0  -7   3 190.226 7.39587   2
  -1   7  -3 4.10250 5.92891   1
   1  -7   3 2.23649 5.90013   1
   1  -7   3 -0.1839 2.06290   2
  -2   7  -3 -2.6173 5.18930   1
   2  -7   3 -3.1966 2.24344   2
   2  -7   3 -0.2409 5.57934   1
  -3   7  -3 528.240 18.6172   3
   3  -7   3 530.701 26.6377   1
   3  -7   3 520.583 18.6967   2
  -4   7  -3 15.5423 6.39426   1
  -4   7  -3 10.7012 2.96099   3
   4  -7   3 7.30468 6.49224   1
   4  -7   3 10.0292 2.99945   2
  -5   7  -3 279.652 16.8785   1
  -5   7  -3 267.982 10.8220   3
   5  -7   3 277.923 11.0839   2
   5  -7   3 252.118 18.0101   1
  -6   7  -3 216.387 9.55339   3
  -6   7  -3 216.757 14.7916   1
   6  -7   3 237.071 10.0641   2
   6  -7   3 195.689 16.3784   1
  -7   7  -3 769.439 27.7753   3
  -7   7  -3 742.628 31.7446   1
   7  -7   3 742.691 36.2810   1
   7  -7   3 872.687 28.1924   2
  -8   7  -3 293.159 11.9736   1
  -8   7  -3 268.631 11.7500   1
  -8   7  -3 297.267 12.2973   3
   8  -7   3 299.012 12.5991   2
   8  -7   3 305.549 20.0393   1
  -9   7  -3 52.4018 5.71505   3
   9  -7   3 61.9732 10.0502   1
   9  -7   3 60.6300 5.81825   2
 -10   7  -3 -2.8821 4.45685   3
  10  -7   3 0.57306 4.58444   2
  10  -7   3 9.21817 6.96758   1
 -11   7  -3 8.40918 5.02609   3
  11  -7   3 17.7849 5.37186   2
 -12   7  -3 35.9870 5.95792   3
  12  -7   3 28.4655 5.86765   2
 -13   7  -3 1.00365 5.41811   3
  13  -7   3 2.34144 5.64803   2
  11   6  -3 11.1471 8.96600   1
  10   6  -3 5.02932 8.83956   1
 -10  -6   3 9.23788 4.47291   1
   9   6  -3 170.194 17.9009   1
  -9  -6   3 131.934 12.5190   1
   8   6  -3 423.841 25.8744   1
  -8  -6   3 408.965 22.7304   1
   7   6  -3 0.91455 7.55654   1
  -7  -6   3 -2.3452 5.63144   1
   6   6  -3 1127.19 48.9217   1
  -6  -6   3 1133.90 47.3371   1
   5   6  -3 392.278 23.7090   1
  -5  -6   3 405.828 22.8889   1
   4   6  -3 87.0593 11.6236   1
  -4  -6   3 85.7777 10.9324   1
   3   6  -3 386.069 22.4933   1
  -3  -6   3 380.585 21.4824   1
  -3  -6   3 378.212 12.7740   2
   2   6  -3 70.9322 10.3265   1
  -2  -6   3 81.9556 10.9469   1
  -2  -6   3 83.8449 3.50631   2
   1   6  -3 1618.25 61.4246   1
  -1  -6   3 1536.45 60.9106   1
   0   6  -3 750.799 33.1189   1
   0  -6   3 727.286 24.9810   2
  -1   6  -3 -0.2841 5.33610   1
   1  -6   3 2.50407 2.00596   2
   1  -6   3 -2.3094 5.54905   1
  -2   6  -3 462.673 23.0167   1
   2  -6   3 452.501 23.1846   1
   2  -6   3 449.507 16.1357   2
  -3   6  -3 175.494 7.49571   3
   3  -6   3 194.181 7.87941   2
   3  -6   3 175.996 14.3591   1
  -4   6  -3 160.514 12.3625   1
  -4   6  -3 152.721 6.88835   3
   4  -6   3 161.950 13.2054   1
   4  -6   3 159.432 7.34319   2
  -5   6  -3 7.96207 5.40426   1
  -5   6  -3 13.6905 3.15776   3
   5  -6   3 20.8020 3.39222   2
   5  -6   3 16.0107 6.36687   1
  -6   6  -3 60.3103 7.52579   1
  -6   6  -3 74.5604 5.33189   3
   6  -6   3 53.5468 4.68760   2
   6  -6   3 57.5872 9.07111   1
  -7   6  -3 13.5194 4.61690   1
  -7   6  -3 9.26497 4.09582   3
  -7   6  -3 16.0585 4.71313   1
   7  -6   3 4.56917 6.97322   1
   7  -6   3 22.0389 4.27542   2
  -8   6  -3 7.79451 4.03722   3
   8  -6   3 7.74504 6.64292   1
   8  -6   3 12.3500 4.17490   2
  -9   6  -3 50.5704 5.40973   3
   9  -6   3 47.6828 5.29197   2
   9  -6   3 42.8172 8.21535   1
 -10   6  -3 4.66159 4.31394   3
  10  -6   3 7.47870 4.40557   2
  10  -6   3 4.37776 5.59890   1
 -11   6  -3 4.48902 4.83875   3
  11  -6   3 3.58486 4.81824   2
 -12   6  -3 4.88223 5.01165   3
  12  -6   3 -1.5623 4.78366   2
 -13   6  -3 4.43095 5.39664   3
  13  -6   3 1.93696 5.23183   2
  11   5  -3 2.86479 8.00094   1
  10   5  -3 -5.5326 7.28619   1
   9   5  -3 87.8921 12.8640   1
  -9  -5   3 104.421 10.1165   1
   8   5  -3 70.9984 11.6533   1
  -8  -5   3 54.9310 8.64927   1
   7   5  -3 12.1984 7.49671   1
  -7  -5   3 8.63295 6.11844   1
   6   5  -3 145.196 14.7142   1
  -6  -5   3 173.753 14.2766   1
   5   5  -3 532.143 27.0803   1
  -5  -5   3 513.228 25.7566   1
   4   5  -3 449.027 24.1173   1
  -4  -5   3 457.673 23.5446   1
   3   5  -3 151.379 12.9228   1
  -3  -5   3 133.733 12.0986   1
   2   5  -3 471.142 23.2779   1
  -2  -5   3 436.841 14.9754   2
  -2  -5   3 433.647 23.0243   1
   1   5  -3 875.527 37.1378   1
  -1  -5   3 892.226 37.0219   1
  -1  -5   3 869.942 29.3771   2
   0   5  -3 1868.40 68.0558   1
   0  -5   3 1768.28 67.4591   1
  -1   5  -3 1296.69 49.3314   1
   1  -5   3 1262.51 49.4461   1
   1  -5   3 1248.43 42.4598   2
  -2   5  -3 4.32097 5.93845   1
   2  -5   3 3.21671 2.28167   2
   2  -5   3 -1.1930 4.92568   1
  -3   5  -3 1129.21 37.2475   3
  -3   5  -3 1056.44 42.7517   1
   3  -5   3 1088.85 43.3972   1
   3  -5   3 1128.45 37.3541   2
  -4   5  -3 987.318 38.7531   1
  -4   5  -3 984.720 33.5969   3
   4  -5   3 977.337 39.7927   1
   4  -5   3 1007.18 33.7927   2
  -5   5  -3 93.0344 8.68758   1
  -5   5  -3 101.225 5.37412   3
   5  -5   3 97.7686 5.82947   2
   5  -5   3 87.0761 10.2729   1
  -6   5  -3 864.426 33.7212   1
  -6   5  -3 893.289 30.9189   3
   6  -5   3 911.060 31.1885   2
   6  -5   3 925.532 37.1153   1
  -7   5  -3 231.827 9.64403   3
   7  -5   3 219.775 10.1617   2
   7  -5   3 217.810 15.3889   1
  -8   5  -3 299.274 11.6956   3
   8  -5   3 264.693 16.3889   1
   8  -5   3 284.605 12.1405   2
  -9   5  -3 120.271 7.27736   3
   9  -5   3 120.123 7.47998   2
   9  -5   3 119.550 11.1492   1
 -10   5  -3 23.4415 4.62561   3
  10  -5   3 26.4129 4.61430   2
  10  -5   3 24.6719 4.02412   2
 -11   5  -3 1.90581 4.52252   3
  11  -5   3 6.98992 4.61660   2
 -12   5  -3 -0.5913 4.74283   3
  12  -5   3 -3.0406 4.57364   2
 -13   5  -3 2.78724 5.26601   3
  13  -5   3 6.65827 5.02606   2
 -14   5  -3 2.29403 5.82390   3
  14  -5   3 7.52234 5.34750   2
  11   4  -3 84.3673 12.7080   1
  10   4  -3 43.1266 9.73815   1
   9   4  -3 4.61628 6.81251   1
  -9  -4   3 10.6109 4.47748   1
   8   4  -3 292.273 19.2861   1
  -8  -4   3 269.737 16.1982   1
   7   4  -3 3.47423 6.72906   1
  -7  -4   3 15.0354 6.11172   1
   6   4  -3 14.0740 6.79972   1
  -6  -4   3 27.6816 6.67101   1
   5   4  -3 69.9049 9.45393   1
  -5  -4   3 81.1982 10.1474   1
   4   4  -3 667.888 30.2585   1
  -4  -4   3 657.516 29.4985   1
   3   4  -3 807.239 34.3596   1
  -3  -4   3 800.743 34.0607   1
   2   4  -3 1255.91 47.8383   1
  -2  -4   3 1232.57 40.3285   2
  -2  -4   3 1165.19 47.2381   1
   1   4  -3 2117.92 79.0846   1
  -1  -4   3 2273.32 79.5523   1
   0   4  -3 1877.25 67.3155   1
   0  -4   3 1797.81 66.9579   1
  -1   4  -3 206.541 12.9594   1
   1  -4   3 203.761 7.53361   2
   1  -4   3 188.880 12.8422   1
   2  -4   3 776.126 26.5658   2
   2  -4   3 791.956 31.9278   1
  -3   4  -3 1219.66 44.8264   1
  -3   4  -3 1187.08 39.9582   3
   3  -4   3 1179.88 40.0721   2
   3  -4   3 1174.81 45.2172   1
   4  -4   3 41.0904 6.62495   1
   4  -4   3 58.7608 4.52530   2
  -5   4  -3 158.525 9.98205   1
  -5   4  -3 164.930 7.28122   3
   5  -4   3 191.534 7.75579   2
   5  -4   3 165.421 11.6314   1
  -6   4  -3 756.154 27.1644   1
  -6   4  -3 759.201 27.1175   1
  -6   4  -3 765.032 26.3661   3
   6  -4   3 761.748 26.5751   2
   6  -4   3 765.959 31.1478   1
  -7   4  -3 111.589 6.32289   3
   7  -4   3 110.612 6.70275   2
   7  -4   3 124.098 10.5472   1
  -8   4  -3 178.821 8.33683   3
   8  -4   3 177.456 12.2256   1
   8  -4   3 183.694 8.83990   2
  -9   4  -3 41.2429 4.57030   3
   9  -4   3 37.0514 5.98429   1
   9  -4   3 36.6997 4.41438   2
 -10   4  -3 7.59346 4.20807   3
  10  -4   3 9.76902 3.49502   2
  10  -4   3 4.62131 3.88969   2
 -11   4  -3 21.1687 4.81846   3
  11  -4   3 15.5160 3.73670   2
  11  -4   3 25.9361 4.70999   2
 -12   4  -3 6.45737 4.95547   3
  12  -4   3 11.0735 4.60975   2
 -13   4  -3 2.00937 5.16273   3
  13  -4   3 -1.6346 4.52605   2
 -14   4  -3 24.1580 6.30998   3
  14  -4   3 32.5299 5.82740   2
  11   3  -3 -0.0850 1.16012   2
  11   3  -3 -0.0993 1.14490   2
  11   3  -3 -9.8841 6.79713   1
  10   3  -3 -6.5295 6.53868   1
  10   3  -3 -0.4712 1.21123   2
  10   3  -3 1.44628 1.24480   2
   9   3  -3 112.018 4.56056   2
   9   3  -3 112.019 4.61084   2
   9   3  -3 137.627 13.7775   1
  -9  -3   3 119.544 7.18320   1
  -9  -3   3 126.479 7.38547   1
   8   3  -3 24.5539 7.96622   1
   8   3  -3 23.8816 2.06319   2
   8   3  -3 23.5983 1.99018   2
  -8  -3   3 19.4001 5.40659   1
   7   3  -3 666.715 22.0612   2
   7   3  -3 668.926 30.8911   1
   7   3  -3 627.508 22.0319   2
  -7  -3   3 695.362 28.7512   1
   6   3  -3 131.631 4.56240   2
   6   3  -3 129.095 12.6708   1
   6   3  -3 131.862 4.58379   2
  -6  -3   3 143.790 11.4542   1
   5   3  -3 434.544 21.9065   1
  -5  -3   3 429.321 20.8766   1
   4   3  -3 562.880 26.0778   1
  -4  -3   3 559.754 25.1794   1
   3   3  -3 3216.86 112.949   1
  -3  -3   3 3213.04 112.604   1
   2   3  -3 693.591 29.1358   1
  -2  -3   3 663.266 22.4190   2
  -2  -3   3 681.463 28.6423   1
   1   3  -3 24.2899 5.75486   1
  -1  -3   3 29.1617 6.17395   1
  -1  -3   3 36.7731 1.90708   2
   0   3  -3 -1.6511 4.12580   1
   0  -3   3 1.38187 4.27581   1
  -1   3  -3 599.322 24.7682   1
   1  -3   3 584.055 24.8023   1
   2  -3   3 4.44796 3.94748   1
  -3   3  -3 477.675 19.7747   1
  -3   3  -3 459.487 15.8535   3
   3  -3   3 437.465 19.8652   1
  -4   3  -3 551.970 21.9111   1
  -4   3  -3 570.983 19.1692   3
   4  -3   3 534.705 22.9977   1
  -5   3  -3 414.129 14.3687   3
  -5   3  -3 403.350 15.6073   1
   5  -3   3 393.078 14.5205   2
   5  -3   3 393.778 18.0276   1
  -6   3  -3 2.69558 2.59930   3
   6  -3   3 -2.1150 3.57889   1
   6  -3   3 1.19439 2.56296   2
  -7   3  -3 42.0955 4.03760   3
   7  -3   3 26.0500 3.43847   2
   7  -3   3 26.5959 5.09764   1
  -8   3  -3 2.47542 3.29785   3
   8  -3   3 2.00239 3.23132   2
   8  -3   3 -1.1747 3.43896   1
  -9   3  -3 58.5253 5.05230   3
   9  -3   3 49.3251 4.31691   2
   9  -3   3 60.3925 5.92592   2
 -10   3  -3 5.53682 3.96911   3
  10  -3   3 -3.4393 3.38695   2
  10  -3   3 -1.0528 2.92530   2
 -11   3  -3 20.8156 4.91057   3
  11  -3   3 17.6677 4.33453   2
  11  -3   3 18.8274 3.71181   2
 -12   3  -3 3.43782 4.75870   3
  12  -3   3 0.83991 4.19967   2
 -13   3  -3 11.8260 5.57965   3
  13  -3   3 9.07919 4.95743   2
 -14   3  -3 1.52812 5.47592   3
  14  -3   3 5.14286 4.95199   2
  13   2  -3 10.1382 1.67615   2
  13   2  -3 10.6223 1.70034   2
  12   2  -3 2.05131 1.83578   2
  12   2  -3 -0.8991 7.29860   1
  12   2  -3 5.61065 1.80626   2
  11   2  -3 8.03448 1.94622   2
  11   2  -3 7.57620 1.99292   2
  11   2  -3 8.85688 7.76437   1
  10   2  -3 34.3155 3.34852   2
  10   2  -3 42.9968 3.37186   2
  10   2  -3 47.3307 9.72912   1
   9   2  -3 159.945 6.49422   2
   9   2  -3 192.091 15.3320   1
   9   2  -3 158.881 6.44947   2
   8   2  -3 68.2080 9.78073   1
   8   2  -3 60.7362 3.48936   2
   8   2  -3 68.1021 3.44822   2
  -8  -2   3 66.6827 7.20480   1
   7   2  -3 5.57001 1.40742   2
   7   2  -3 4.11072 1.31115   2
   7   2  -3 -3.3564 5.22500   1
  -7  -2   3 -3.5758 4.01325   1
   6   2  -3 179.621 6.51701   2
   6   2  -3 180.217 13.1005   1
   6   2  -3 185.913 6.50466   2
  -6  -2   3 179.142 11.8479   1
   5   2  -3 101.749 3.67097   2
   5   2  -3 95.3268 3.62156   2
   5   2  -3 87.8457 9.77956   1
  -5  -2   3 97.7073 8.81309   1
   4   2  -3 538.778 20.0792   2
   4   2  -3 629.159 20.1059   2
   4   2  -3 640.856 26.6787   1
  -4  -2   3 636.072 26.2588   1
   3   2  -3 2828.72 98.0840   1
  -3  -2   3 2753.97 97.6328   1
   2   2  -3 0.20952 4.07152   1
  -2  -2   3 -4.1116 4.10046   1
   1   2  -3 2480.63 85.3737   1
  -1  -2   3 2390.86 85.1805   1
   0   2  -3 319.393 15.4266   1
   0  -2   3 330.730 10.9363   2
   0  -2   3 304.970 15.2247   1
  -1   2  -3 255.633 13.6531   1
   1  -2   3 279.472 13.4072   1
  -2   2  -3 2033.29 70.4000   1
   2  -2   3 2019.03 70.5477   1
  -3   2  -3 29.3182 4.09052   1
  -3   2  -3 27.1282 2.56693   3
   3  -2   3 24.5148 4.33636   1
  -4   2  -3 482.694 16.5593   3
  -4   2  -3 476.705 17.9403   1
   4  -2   3 476.786 19.4050   1
  -5   2  -3 1.94979 2.15529   3
   5  -2   3 2.21245 3.12013   1
  -6   2  -3 16.6984 2.68228   3
   6  -2   3 11.5532 3.38960   1
  -7   2  -3 25.3990 3.21123   3
   7  -2   3 25.4992 3.85464   1
   7  -2   3 21.8983 3.06904   2
   7  -2   3 26.1879 2.93354   2
  -8   2  -3 20.6654 3.58945   3
   8  -2   3 22.5267 3.35435   2
   8  -2   3 20.7743 3.20837   2
  -9   2  -3 14.3054 3.72151   3
   9  -2   3 16.9542 3.12053   2
   9  -2   3 11.1775 3.42893   2
 -10   2  -3 45.5970 4.99005   3
  10  -2   3 35.3086 3.91602   2
  10  -2   3 32.2797 4.08132   2
 -11   2  -3 72.8590 6.69532   3
  11  -2   3 63.2184 5.82637   2
  11  -2   3 75.8494 6.65597   2
 -12   2  -3 -2.3528 4.40025   3
  12  -2   3 3.70296 3.21275   2
  12  -2   3 3.09444 4.10640   2
 -13   2  -3 46.1726 6.34163   3
  13  -2   3 53.2479 5.72157   2
 -14   2  -3 7.10333 5.92195   3
  14  -2   3 13.6719 4.74109   2
  13   1  -3 3.76536 2.20438   2
  13   1  -3 3.19018 2.36567   2
  12   1  -3 22.5032 8.08138   1
  12   1  -3 14.1233 2.53955   2
  12   1  -3 13.3966 2.47922   2
  11   1  -3 61.4485 10.1507   1
  11   1  -3 67.9257 4.65622   2
  11   1  -3 72.4148 4.67144   2
  10   1  -3 75.3560 10.9909   1
  10   1  -3 95.0629 4.93088   2
  10   1  -3 82.2781 4.86648   2
   9   1  -3 70.1619 4.27621   2
   9   1  -3 60.0732 9.57186   1
   9   1  -3 61.5572 4.09447   2
   8   1  -3 81.3316 10.1211   1
   8   1  -3 72.5603 4.16447   2
   8   1  -3 75.4548 4.08184   2
  -8  -1   3 78.0409 6.12632   1
  -8  -1   3 84.5541 6.33462   1
   7   1  -3 2.10193 5.32333   1
   7   1  -3 6.23024 1.72871   2
   7   1  -3 8.55815 1.59464   2
  -7  -1   3 9.85007 4.20790   1
   6   1  -3 34.5883 2.53231   2
   6   1  -3 28.0551 6.46929   1
  -6  -1   3 30.0744 5.29854   1
   5   1  -3 520.829 23.6099   1
   5   1  -3 505.864 17.4543   2
  -5  -1   3 528.713 22.5305   1
   4   1  -3 23.0297 5.70684   1
   4   1  -3 21.9144 1.78974   2
  -4  -1   3 24.9874 5.19347   1
   3   1  -3 40.3195 1.84450   2
   3   1  -3 35.0850 5.70214   1
  -3  -1   3 35.5732 5.64378   1
   2   1  -3 467.138 20.2226   1
   2   1  -3 460.983 15.1413   2
  -2  -1   3 451.234 15.1430   2
  -2  -1   3 442.849 19.7674   1
   1   1  -3 2437.01 85.3789   1
  -1  -1   3 2489.70 85.4463   1
   0   1  -3 739.749 24.2277   2
   0   1  -3 711.718 27.8067   1
   0  -1   3 715.840 27.8640   1
   0  -1   3 737.178 24.2231   2
   1  -1   3 84.9188 3.58028   2
   1  -1   3 78.5245 7.19861   1
  -2   1  -3 1245.44 43.9445   1
   2  -1   3 1262.40 44.2659   1
   2  -1   3 1251.75 41.7628   2
  -3   1  -3 14.1141 1.71671   3
  -3   1  -3 9.73429 2.50479   1
   3  -1   3 11.5341 2.99136   1
  -4   1  -3 1724.19 56.3343   3
   4  -1   3 1660.02 57.8790   1
  -5   1  -3 245.350 8.87758   3
   5  -1   3 230.504 10.0840   1
   5  -1   3 240.701 9.10375   2
  -6   1  -3 138.773 5.93661   3
   6  -1   3 138.007 6.66757   1
   6  -1   3 137.123 6.12447   2
  -7   1  -3 18.0034 2.87923   3
   7  -1   3 13.3497 2.59915   2
  -8   1  -3 52.0924 4.34028   3
   8  -1   3 36.2279 3.61278   2
   8  -1   3 41.6547 4.23885   2
  -9   1  -3 77.5715 5.94087   3
   9  -1   3 81.5609 5.59686   2
   9  -1   3 76.9366 5.88286   2
 -10   1  -3 226.975 9.73764   3
  10  -1   3 202.836 9.29606   2
  10  -1   3 201.352 9.53313   2
 -11   1  -3 14.5995 4.33213   3
  11  -1   3 14.9011 3.76979   2
  11  -1   3 12.7286 3.32763   2
 -12   1  -3 5.44710 4.54101   3
  12  -1   3 3.85497 3.22937   2
  12  -1   3 7.40527 4.00825   2
 -13   1  -3 77.3106 7.23016   3
  13  -1   3 97.9051 7.75075   2
 -14   1  -3 -1.1130 5.22852   3
  14  -1   3 -0.3083 4.22518   2
  13   0  -3 -0.2138 2.60816   2
  13   0  -3 1.42870 2.83514   2
  12   0  -3 -4.0852 2.55508   2
  12   0  -3 0.77135 2.50563   2
  11   0  -3 136.690 6.56325   2
  11   0  -3 131.874 13.9973   1
  11   0  -3 126.498 6.59908   2
  10   0  -3 25.7931 7.89153   1
  10   0  -3 28.1701 3.06937   2
  10   0  -3 36.7673 3.15037   2
   9   0  -3 72.0331 4.37079   2
   9   0  -3 56.4892 9.08758   1
   9   0  -3 50.7495 4.37856   2
   8   0  -3 240.158 8.99275   2
   8   0  -3 233.741 15.9775   1
   8   0  -3 228.933 8.88010   2
  -8   0   3 226.887 10.1622   3
   7   0  -3 97.5358 10.6469   1
   7   0  -3 118.223 5.07183   2
  -7   0   3 109.149 6.16135   3
  -7   0   3 100.789 8.05612   1
  -7   0   3 108.679 7.99960   1
   6   0  -3 95.6762 4.33670   2
   6   0  -3 109.323 9.59092   1
  -6   0   3 81.4205 5.10294   3
  -6   0   3 101.056 8.29216   1
   5   0  -3 207.554 7.66529   2
   5   0  -3 228.828 13.4027   1
  -5   0   3 205.965 8.35674   3
  -5   0   3 209.275 12.0212   1
   4   0  -3 1646.24 58.4024   1
  -4   0   3 1589.42 53.5954   3
  -4   0   3 1571.15 57.5107   1
   3   0  -3 66.1906 2.82942   2
   3   0  -3 68.1343 7.57542   1
  -3   0   3 62.3852 7.16673   1
  -3   0   3 60.5071 2.80570   2
  -3   0   3 66.0665 3.60514   3
   2   0  -3 714.806 28.0367   1
   2   0  -3 691.474 23.7441   2
  -2   0   3 773.338 27.9886   1
  -2   0   3 686.525 23.7373   2
   1   0  -3 1884.88 66.2243   1
  -1   0   3 1906.70 66.2533   1
   0   0  -3 1222.48 43.1521   1
   0   0   3 1196.44 43.1004   1
   1   0   3 2441.88 83.1738   1
  -2   0  -3 1253.26 43.4137   1
   2   0   3 1260.96 43.6947   1
   3   0   3 2337.28 78.7008   1
  -4   0  -3 176.652 6.48692   3
   4   0   3 175.153 7.19681   1
   4   0   3 168.478 6.69323   2
  -5   0  -3 149.346 5.86274   3
   5   0   3 140.525 5.97809   2
  -6   0  -3 41.5700 3.13977   3
   6   0   3 31.7757 2.77013   2
  -7   0  -3 6.21421 2.52319   3
   7   0   3 5.31804 2.22689   2
  -8   0  -3 463.200 16.2387   3
   8   0   3 425.855 16.0350   2
  -9   0  -3 294.820 11.8050   3
   9   0   3 294.791 11.4613   2
   9   0   3 287.344 11.5797   2
 -10   0  -3 -0.6439 3.68752   3
  10   0   3 3.33077 2.87056   2
  10   0   3 -0.4280 3.10891   2
 -11   0  -3 44.6420 5.12702   3
  11   0   3 36.9708 4.06825   2
  11   0   3 28.2958 4.01452   2
 -12   0  -3 77.6854 7.20695   3
  12   0   3 67.7647 6.20160   2
  12   0   3 65.2823 6.58275   2
 -13   0  -3 0.30035 4.81948   3
  13   0   3 -0.8162 3.33899   2
  13   0   3 2.46257 4.00789   2
  14   0   3 5.37179 4.23275   2
  13  -1  -3 4.24990 3.24248   2
  13  -1  -3 2.21938 2.92380   2
  12  -1  -3 3.31467 2.95902   2
  12  -1  -3 0.18282 2.78446   2
  11  -1  -3 85.2339 5.80657   2
  11  -1  -3 81.8971 5.60038   2
  10  -1  -3 3.18069 6.17566   1
  10  -1  -3 4.89619 2.56765   2
  10  -1  -3 4.75232 2.75053   2
 -10   1   3 8.04725 4.46329   3
   9  -1  -3 26.7471 2.97905   2
   9  -1  -3 31.8856 7.30251   1
  -9   1   3 22.2930 4.50153   3
   8  -1  -3 57.9683 4.56270   2
   8  -1  -3 88.9005 11.0019   1
  -8   1   3 93.1209 5.84702   3
   7  -1  -3 2.92044 2.00789   2
   7  -1  -3 4.18569 4.92558   1
  -7   1   3 1.60061 3.01520   3
  -7   1   3 0.70615 3.05387   1
  -7   1   3 0.09294 2.93275   1
   6  -1  -3 6.32761 4.52124   1
   6  -1  -3 -2.2705 1.65142   2
  -6   1   3 3.02465 3.67594   1
  -6   1   3 1.38209 2.54669   3
  -6   1   3 -0.1346 3.28671   1
   5  -1  -3 326.912 16.6294   1
   5  -1  -3 307.897 11.1975   2
  -5   1   3 307.689 15.2267   1
  -5   1   3 311.392 11.6799   3
  -5   1   3 332.647 15.3203   1
   4  -1  -3 288.266 10.3962   2
   4  -1  -3 308.619 15.3647   1
  -4   1   3 291.422 14.5891   1
  -4   1   3 294.817 10.3737   2
  -4   1   3 293.026 10.7845   3
   3  -1  -3 297.236 14.4746   1
   3  -1  -3 267.797 9.89916   2
  -3   1   3 281.877 9.92443   2
  -3   1   3 295.535 14.2136   1
  -3   1   3 291.318 10.2608   3
   2  -1  -3 506.773 20.9842   1
   2  -1  -3 492.967 16.9620   2
  -2   1   3 485.331 16.9441   2
  -2   1   3 520.664 20.8685   1
  -2   1   3 516.146 17.1492   3
   1  -1  -3 3997.95 135.623   1
  -1   1   3 4019.76 135.577   1
   0  -1  -3 1695.36 58.2549   1
   0   1   3 1652.50 58.1631   1
  -2  -1  -3 1239.27 40.9988   3
   2   1   3 1240.10 42.9417   1
  -3  -1  -3 208.476 7.34590   3
  -3  -1  -3 208.552 7.69809   2
   3   1   3 215.534 7.69531   2
  -4  -1  -3 236.029 8.34924   3
   4   1   3 231.263 8.58340   2
  -5  -1  -3 587.961 19.7522   3
   5   1   3 573.647 19.8677   2
   5   1   3 572.649 19.9513   1
  -6  -1  -3 195.122 7.52590   3
   6   1   3 187.409 7.54043   2
  -7  -1  -3 120.441 5.57922   3
   7   1   3 112.036 5.39897   2
  -8  -1  -3 46.7518 4.13551   3
   8   1   3 50.2080 4.14838   2
  -9  -1  -3 7.67416 3.36222   3
   9   1   3 5.30261 2.62161   2
   9   1   3 4.97309 2.84587   2
 -10  -1  -3 160.792 8.29409   3
  10   1   3 166.372 8.04410   2
  10   1   3 164.191 7.86767   2
 -11  -1  -3 79.9810 6.52802   3
  11   1   3 80.4115 5.90246   2
  11   1   3 80.8462 6.31949   2
 -12  -1  -3 58.3467 6.02946   3
  12   1   3 74.3124 6.04400   2
  12   1   3 72.6798 6.52102   2
  13   1   3 -1.3213 3.55778   2
  13   1   3 -4.6622 3.07692   2
  14   1   3 4.76744 3.93024   2
  13  -2  -3 66.8894 5.84026   2
  13  -2  -3 48.9379 4.69805   2
  12  -2  -3 33.8880 3.97687   2
  12  -2  -3 29.4953 3.67254   2
  11  -2  -3 5.43819 3.10894   2
  11  -2  -3 12.6146 2.99910   2
 -11   2   3 5.41654 4.85766   3
  10  -2  -3 186.813 8.36217   2
  10  -2  -3 169.423 7.99220   2
 -10   2   3 170.152 9.23202   3
   9  -2  -3 80.5487 5.34134   2
  -9   2   3 85.8844 6.65249   3
   8  -2  -3 17.5447 6.26035   1
   8  -2  -3 13.6127 2.76496   2
  -8   2   3 14.8298 3.91024   3
   7  -2  -3 380.668 19.2210   1
   7  -2  -3 334.471 12.8816   2
  -7   2   3 343.758 13.4968   3
  -7   2   3 356.867 15.0680   1
  -7   2   3 358.554 15.2229   1
   6  -2  -3 225.860 8.50175   2
   6  -2  -3 228.455 13.9837   1
  -6   2   3 229.077 12.0978   1
  -6   2   3 219.471 11.7362   1
  -6   2   3 200.386 8.83644   3
   5  -2  -3 162.250 6.67007   2
   5  -2  -3 166.708 11.7459   1
  -5   2   3 187.791 10.8413   1
  -5   2   3 165.284 7.09124   3
  -5   2   3 159.115 10.3452   1
   4  -2  -3 288.545 15.5241   1
   4  -2  -3 309.455 10.9404   2
  -4   2   3 312.319 15.0336   1
  -4   2   3 303.314 10.9070   2
  -4   2   3 305.969 15.1036   1
  -4   2   3 311.718 11.1782   3
   3  -2  -3 1168.35 42.6641   1
   3  -2  -3 1130.80 38.1336   2
  -3   2   3 1156.66 42.1704   1
  -3   2   3 1129.47 38.1164   2
  -3   2   3 1121.06 42.0612   1
  -3   2   3 1144.61 38.2742   3
   2  -2  -3 5954.50 208.767   1
  -2   2   3 6468.83 208.875   1
   1  -2  -3 1850.43 65.9456   1
  -1   2   3 1929.19 66.1176   1
   0  -2  -3 4163.65 138.789   1
   0   2   3 4054.31 138.641   1
  -1  -2  -3 330.327 11.2559   2
   1   2   3 326.012 11.2566   2
  -2  -2  -3 406.554 13.9131   2
   2   2   3 409.643 13.9172   2
  -3  -2  -3 645.249 21.7137   3
  -3  -2  -3 636.108 21.9267   2
   3   2   3 649.415 21.9307   2
   3   2   3 670.946 23.8764   1
  -4  -2  -3 66.7336 3.66673   2
  -4  -2  -3 70.0429 3.25514   3
   4   2   3 68.2856 3.43947   2
   4   2   3 71.8617 5.24876   1
  -5  -2  -3 1359.01 45.4226   3
   5   2   3 1366.10 45.4886   2
   5   2   3 1355.15 46.9864   1
  -6  -2  -3 388.207 13.3036   3
   6   2   3 362.305 14.6442   1
   6   2   3 370.126 13.2726   2
  -7  -2  -3 156.997 6.66565   3
   7   2   3 148.892 6.52492   2
   7   2   3 155.096 7.71075   1
  -8  -2  -3 182.680 7.79695   3
   8   2   3 177.876 7.57642   2
   8   2   3 179.868 8.54770   1
  -9  -2  -3 29.8777 3.85273   3
   9   2   3 30.4677 3.36632   1
   9   2   3 27.9614 3.01755   2
 -10  -2  -3 332.226 13.1662   3
  10   2   3 328.528 12.7517   2
  10   2   3 323.123 12.6828   2
  11   2   3 196.354 8.92885   2
  11   2   3 176.813 8.59138   2
  12   2   3 0.60909 3.36872   2
  12   2   3 3.36290 3.10132   2
  13   2   3 8.37538 3.31993   2
  13   2   3 5.71475 3.56887   2
  14   2   3 4.62951 3.75685   2
  14   2   3 4.23246 3.37272   2
  13  -3  -3 2.77482 3.67304   2
  13  -3  -3 -0.6574 3.79392   2
 -13   3   3 1.45555 5.56334   3
  12  -3  -3 4.37128 3.62499   2
  12  -3  -3 10.8727 3.47394   2
 -12   3   3 8.57903 5.43189   3
  11  -3  -3 0.04870 2.86669   2
  11  -3  -3 2.69995 3.45172   2
 -11   3   3 0.64718 4.69665   3
  10  -3  -3 -3.2356 3.16702   2
 -10   3   3 1.75553 4.36818   3
   9  -3  -3 -0.4048 2.95701   2
  -9   3   3 3.39414 4.04393   3
   8  -3  -3 39.8574 3.60672   2
  -8   3   3 32.3968 4.52938   3
   7  -3  -3 84.6361 5.26786   2
  -7   3   3 78.9576 6.97887   1
  -7   3   3 98.2501 7.43216   1
  -7   3   3 87.4971 5.77632   3
   6  -3  -3 152.338 6.44568   2
   6  -3  -3 124.013 11.1470   1
  -6   3   3 127.579 6.50902   3
  -6   3   3 135.081 9.52044   1
  -6   3   3 152.212 9.94744   1
   5  -3  -3 21.7247 2.45589   2
   5  -3  -3 12.8956 4.99843   1
  -5   3   3 23.5167 2.92416   3
  -5   3   3 11.9368 4.56373   1
  -5   3   3 16.6077 4.48542   1
  -5   3   3 15.5382 2.17525   2
   4  -3  -3 21.7991 2.39644   2
   4  -3  -3 26.7341 5.65975   1
  -4   3   3 25.8209 2.75445   3
  -4   3   3 17.7663 2.15703   2
  -4   3   3 21.8985 5.13032   1
  -4   3   3 16.4230 4.77852   1
   3  -3  -3 1.92080 1.77611   2
   3  -3  -3 1.37235 4.35762   1
  -3   3   3 2.29330 3.74613   1
  -3   3   3 2.42242 1.78110   2
  -3   3   3 1.19917 3.76184   1
  -3   3   3 3.53016 2.02723   3
   2  -3  -3 116.827 5.00668   2
  -2   3   3 109.130 4.74922   3
  -2   3   3 119.957 4.98189   2
  -2   3   3 135.157 8.89360   1
  -1   3   3 7578.98 254.027   1
   0  -3  -3 629.249 26.0712   1
   0   3   3 704.227 26.5141   1
   0   3   3 656.890 22.6540   2
   0   3   3 701.760 22.4528   3
  -1  -3  -3 495.023 16.4422   2
  -1  -3  -3 479.856 19.6964   1
   1   3   3 482.014 16.4480   2
   1   3   3 481.049 20.1412   1
  -2  -3  -3 52.5479 5.24871   1
   2   3   3 47.9199 6.05863   1
   2   3   3 52.7773 2.87662   2
  -3  -3  -3 633.853 21.3023   2
   3   3   3 653.904 24.4212   1
   3   3   3 608.097 21.2722   2
  -4  -3  -3 1306.20 45.3088   2
   4   3   3 1379.63 45.3475   2
   4   3   3 1395.05 48.2573   1
  -5  -3  -3 249.125 9.30588   2
   5   3   3 260.600 12.4429   1
   5   3   3 258.168 9.31931   2
   6   3   3 15.4916 1.89897   2
   6   3   3 14.3359 3.82580   1
   7   3   3 210.110 8.04048   2
   7   3   3 197.981 10.7485   1
   8   3   3 1163.80 39.7992   2
   8   3   3 1190.89 42.6807   1
   9   3   3 72.2595 4.94298   2
   9   3   3 75.8277 7.07065   1
  10   3   3 41.9145 3.86003   2
  10   3   3 49.3553 5.86796   1
  10   3   3 52.8161 4.86606   2
  11   3   3 11.6384 3.36285   2
  11   3   3 14.3266 2.99445   2
  12   3   3 10.5849 3.32567   2
  12   3   3 9.73997 2.96951   2
  13   3   3 -7.6628 3.24619   2
  13   3   3 -1.0701 2.88053   2
  14   3   3 4.39991 3.62757   2
  14   3   3 1.59774 4.35270   2
  13  -4  -3 6.87763 4.13990   2
 -13   4   3 13.3009 5.92447   3
  12  -4  -3 2.57865 3.24966   2
  12  -4  -3 1.12714 3.74110   2
 -12   4   3 5.57963 5.22285   3
  11  -4  -3 0.05806 3.55928   2
 -11   4   3 1.52103 4.82543   3
  10  -4  -3 112.135 7.30527   2
 -10   4   3 114.619 7.78904   3
   9  -4  -3 159.777 7.99468   2
  -9   4   3 148.027 8.35023   3
   8  -4  -3 188.746 8.72689   2
  -8   4   3 196.880 9.08170   3
   7  -4  -3 26.0956 3.23790   2
  -7   4   3 18.9404 4.65920   1
  -7   4   3 23.2226 4.75377   1
  -7   4   3 35.0741 4.11645   3
   6  -4  -3 457.413 16.5130   2
  -6   4   3 434.597 16.6065   3
  -6   4   3 490.256 20.9756   1
  -6   4   3 459.781 20.5007   1
   5  -4  -3 24.4788 2.74744   2
  -5   4   3 29.2829 3.04377   3
  -5   4   3 23.8343 2.58406   2
  -5   4   3 18.2993 5.01886   1
  -5   4   3 25.0913 5.06096   1
   4  -4  -3 72.6996 4.57486   2
  -4   4   3 82.1650 8.97092   1
  -4   4   3 80.3511 4.37096   3
  -4   4   3 78.2391 4.43281   2
  -4   4   3 81.2622 8.36846   1
   3  -4  -3 95.3781 4.94467   2
   3  -4  -3 113.711 9.85853   1
  -3   4   3 89.8458 4.62805   3
  -3   4   3 92.9329 4.74007   2
  -3   4   3 102.628 9.14377   1
  -3   4   3 82.9077 8.96041   1
   2  -4  -3 4.91106 1.92469   2
   2  -4  -3 4.97926 4.16387   1
  -2   4   3 1.92705 1.79453   2
  -2   4   3 7.28425 4.67673   1
  -2   4   3 9.58823 1.88996   3
  -1  -4  -3 273.199 9.60368   2
  -1  -4  -3 267.703 13.6526   1
   1   4   3 273.334 13.9218   1
   1   4   3 268.633 9.62579   2
  -2  -4  -3 41.5985 2.57170   2
  -2  -4  -3 34.9654 5.46142   1
   2   4   3 40.6956 2.65217   2
   2   4   3 32.4067 5.28260   1
  -3  -4  -3 657.739 25.4590   1
  -3  -4  -3 629.981 21.6818   2
   3   4   3 653.511 25.8662   1
   3   4   3 632.403 21.6887   2
  -4  -4  -3 449.667 16.1066   2
  -4  -4  -3 484.297 19.5551   1
   4   4   3 492.050 20.5755   1
   4   4   3 462.079 16.1079   2
   5   4   3 2116.15 71.3764   2
   5   4   3 2182.94 75.6010   1
   6   4   3 1311.87 45.0501   2
   6   4   3 1384.49 49.4306   1
   7   4   3 582.815 20.2642   2
   7   4   3 592.008 24.7163   1
   8   4   3 1910.40 67.5054   1
   8   4   3 1862.24 63.0300   2
   9   4   3 -0.8504 4.30784   1
   9   4   3 0.18464 2.34127   2
  10   4   3 520.355 22.4033   1
  10   4   3 518.016 18.5879   2
  11   4   3 -0.5714 2.79600   2
  11   4   3 1.48252 2.53768   2
  11   4   3 7.93262 3.89863   1
  12   4   3 6.67125 2.72543   2
  12   4   3 8.45878 3.09913   2
  13   4   3 283.456 11.3218   2
  13   4   3 268.985 11.5353   2
  14   4   3 25.0639 3.74683   2
  13  -5  -3 -0.3078 4.41393   2
 -13   5   3 -0.6094 5.55930   3
  12  -5  -3 -7.2874 3.99476   2
 -12   5   3 -1.6976 5.15872   3
  11  -5  -3 5.80571 4.01250   2
 -11   5   3 2.95667 5.06443   3
  10  -5  -3 2.06723 3.73402   2
 -10   5   3 5.00184 4.56444   3
   9  -5  -3 7.87206 3.59933   2
  -9   5   3 -1.0250 4.24746   3
   8  -5  -3 293.834 12.1971   2
  -8   5   3 303.258 12.7006   1
  -8   5   3 302.274 12.6959   1
  -8   5   3 304.589 12.4138   3
   7  -5  -3 351.568 13.9766   2
  -7   5   3 359.322 14.2611   3
  -7   5   3 382.178 17.7482   1
  -7   5   3 386.741 17.8076   1
   6  -5  -3 2.07169 2.70943   2
  -6   5   3 3.98759 4.29151   1
  -6   5   3 1.40303 3.08171   3
  -6   5   3 4.86940 4.73016   1
   5  -5  -3 25.4196 3.04157   2
  -5   5   3 33.5844 6.34779   1
  -5   5   3 28.3383 5.72951   1
  -5   5   3 25.4533 2.81905   2
  -5   5   3 33.3299 3.32127   3
   4  -5  -3 113.786 5.69303   2
   4  -5  -3 115.857 10.7278   1
  -4   5   3 136.229 11.0537   1
  -4   5   3 107.320 5.47778   2
  -4   5   3 122.272 10.1918   1
  -4   5   3 121.278 5.55419   3
   3  -5  -3 484.360 23.7079   1
   3  -5  -3 544.589 18.5580   2
  -3   5   3 536.469 18.3867   3
  -3   5   3 534.713 18.4697   2
  -3   5   3 508.198 23.3996   1
  -3   5   3 557.341 24.2753   1
   2  -5  -3 1033.12 40.7822   1
   2  -5  -3 1083.02 35.2272   2
  -2   5   3 1023.53 35.0720   3
  -2   5   3 1034.01 35.1713   2
   1  -5  -3 1001.38 39.0438   1
   1  -5  -3 984.175 33.3704   2
  -1   5   3 1019.21 38.9893   1
  -1   5   3 963.996 33.2057   3
  -1   5   3 994.301 33.3526   2
   0  -5  -3 480.943 17.6704   2
   0  -5  -3 496.845 22.8591   1
   0   5   3 542.035 17.4966   3
   0   5   3 530.342 17.7052   2
   0   5   3 525.860 23.1247   1
  -1  -5  -3 1758.91 64.7005   1
   1   5   3 1826.92 65.1685   1
  -2  -5  -3 44.7259 6.15319   1
  -2  -5  -3 49.5755 2.92929   2
   2   5   3 57.6685 7.56186   1
   2   5   3 50.7739 3.08797   2
  -3  -5  -3 66.4387 3.62502   2
  -3  -5  -3 90.3825 8.77400   1
   3   5   3 74.3043 3.75674   2
   3   5   3 91.0651 8.60538   1
  -4  -5  -3 775.159 26.3620   2
  -4  -5  -3 814.119 31.1380   1
   4   5   3 744.416 26.3499   2
   4   5   3 803.727 31.8803   1
  -5  -5  -3 42.5659 2.98811   2
  -5  -5  -3 50.9961 6.45327   1
   5   5   3 42.1294 6.74969   1
   5   5   3 44.2133 2.90220   2
  -6  -5  -3 128.297 8.28624   1
  -6  -5  -3 122.771 5.40357   2
   6   5   3 133.737 10.7556   1
   6   5   3 128.111 5.35008   2
   7   5   3 280.843 10.6687   2
   7   5   3 312.830 16.6396   1
   8   5   3 286.193 16.2580   1
   8   5   3 274.690 10.4173   2
   9   5   3 18.0883 6.23899   1
   9   5   3 23.8708 2.70898   2
  10   5   3 96.5543 5.35322   2
  10   5   3 79.1387 10.0535   1
  11   5   3 26.8495 2.95703   2
  11   5   3 26.4673 3.27496   2
  11   5   3 28.0913 6.42611   1
  12   5   3 85.8958 5.77788   2
  12   5   3 75.5827 5.30449   2
  12   5   3 71.6451 8.64772   1
  13   5   3 -3.6885 2.38332   2
  13   5   3 -3.8029 2.88674   2
  14   5   3 4.29387 3.03507   2
  13  -6  -3 2.61156 4.92970   2
 -13   6   3 7.62510 5.87109   3
  12  -6  -3 24.8314 5.00692   2
 -12   6   3 23.4631 5.87188   3
  11  -6  -3 25.3869 4.81355   2
 -11   6   3 23.4944 5.43872   3
  10  -6  -3 14.6991 4.28501   2
 -10   6   3 8.03092 4.80307   3
   9  -6  -3 4.22888 3.62902   2
  -9   6   3 9.67242 4.56161   3
   8  -6  -3 131.913 7.41394   2
  -8   6   3 114.484 8.66397   1
  -8   6   3 121.168 8.72126   1
  -8   6   3 117.577 7.27895   3
   7  -6  -3 231.742 10.3244   2
  -7   6   3 246.918 14.4526   1
  -7   6   3 226.875 14.1784   1
  -7   6   3 249.285 10.4305   3
   6  -6  -3 13.5962 3.26685   2
  -6   6   3 6.35880 4.92802   1
  -6   6   3 11.6574 5.46177   1
  -6   6   3 12.8123 3.54953   3
   5  -6  -3 26.2473 3.21749   2
   5  -6  -3 20.2121 6.56855   1
  -5   6   3 26.6277 6.10893   1
  -5   6   3 27.5968 3.08221   2
  -5   6   3 32.3098 3.44096   3
  -5   6   3 20.1210 6.23911   1
   4  -6  -3 15.7732 2.85264   2
   4  -6  -3 20.4981 6.31017   1
  -4   6   3 7.94820 5.19566   1
  -4   6   3 24.7602 6.49891   1
  -4   6   3 18.0856 2.68769   2
  -4   6   3 25.7397 3.04026   3
   3  -6  -3 31.3644 3.16577   2
   3  -6  -3 45.4333 7.45594   1
  -3   6   3 18.5593 5.16707   1
  -3   6   3 25.5987 2.89701   2
  -3   6   3 45.2675 3.70357   3
   2  -6  -3 946.193 39.2153   1
   2  -6  -3 979.335 32.9400   2
  -2   6   3 1002.12 32.8105   3
  -2   6   3 951.135 39.4002   1
  -2   6   3 964.271 32.8794   2
   1  -6  -3 620.410 21.4137   2
   1  -6  -3 631.223 27.8328   1
  -1   6   3 626.634 27.6411   1
  -1   6   3 595.064 21.3517   2
  -1   6   3 641.235 21.2240   3
   0  -6  -3 99.1210 4.84053   2
   0  -6  -3 93.3046 10.0481   1
   0   6   3 93.8762 4.21489   3
   0   6   3 111.860 10.5655   1
   0   6   3 96.7339 4.65871   2
  -1  -6  -3 497.252 17.7636   2
  -1  -6  -3 540.005 24.0679   1
   1   6   3 531.447 24.2278   1
   1   6   3 509.574 17.7848   2
  -2  -6  -3 335.681 17.5901   1
  -2  -6  -3 326.588 11.8655   2
   2   6   3 336.728 11.9319   2
   2   6   3 350.441 18.2267   1
  -3  -6  -3 6365.84 218.300   1
   3   6   3 6488.65 218.848   1
  -4  -6  -3 126.837 5.36248   2
  -4  -6  -3 134.592 10.7668   1
   4   6   3 139.370 11.6720   1
   4   6   3 129.004 5.44379   2
  -5  -6  -3 564.269 23.9331   1
  -5  -6  -3 519.808 18.5036   2
   5   6   3 550.862 25.1532   1
   5   6   3 538.838 18.5460   2
  -6  -6  -3 1382.72 52.0473   1
  -6  -6  -3 1410.71 47.4064   2
   6   6   3 1459.84 47.4329   2
   6   6   3 1417.02 54.3674   1
   7   6   3 2.89176 5.53801   1
   7   6   3 5.39682 1.81277   2
   8   6   3 2391.60 84.9453   1
   8   6   3 2256.82 77.2408   2
   9   6   3 36.7259 7.74031   1
   9   6   3 33.3234 2.87635   2
  10   6   3 103.832 5.50196   2
  10   6   3 111.727 12.1046   1
  11   6   3 147.266 13.7796   1
  11   6   3 126.852 6.32478   2
  11   6   3 137.703 6.61884   2
  12   6   3 68.1459 4.73169   2
  12   6   3 61.9235 8.91788   1
  12   6   3 68.4384 5.11685   2
  13   6   3 59.7749 7.89930   1
  13   6   3 77.5765 4.90726   2
  13   6   3 85.9564 5.45681   2
  14   6   3 -3.6210 2.52829   2
  13  -7  -3 9.68587 5.26555   2
 -13   7   3 -1.4261 5.81661   3
  12  -7  -3 -8.7164 4.49234   2
 -12   7   3 3.16041 5.53707   3
  11  -7  -3 5.24024 4.68040   2
 -11   7   3 3.66614 5.09871   3
  10  -7  -3 135.969 8.89667   2
 -10   7   3 126.478 8.51362   3
   9  -7  -3 77.2473 7.15528   2
  -9   7   3 80.1088 7.06551   3
   8  -7  -3 2.24033 3.67637   2
  -8   7   3 0.32574 4.11674   1
  -8   7   3 2.55003 4.38398   1
  -8   7   3 1.34072 4.05866   3
   7  -7  -3 5.03036 3.62766   2
  -7   7   3 9.74831 5.53586   1
  -7   7   3 7.36318 3.65398   3
  -7   7   3 8.37252 5.36515   1
   6  -7  -3 15.1091 7.04152   1
   6  -7  -3 23.2655 3.69318   2
  -6   7   3 28.7578 4.05434   3
  -6   7   3 22.9294 6.83706   1
  -6   7   3 20.4130 6.35410   1
   5  -7  -3 125.656 12.7455   1
   5  -7  -3 113.361 6.57162   2
  -5   7   3 109.214 6.22188   3
  -5   7   3 144.211 12.8171   1
  -5   7   3 116.019 6.35343   2
  -5   7   3 115.606 11.6309   1
   4  -7  -3 791.153 27.8448   2
   4  -7  -3 790.190 35.2473   1
  -4   7   3 809.238 27.7818   2
  -4   7   3 775.595 34.4849   1
  -4   7   3 826.222 27.7684   3
  -4   7   3 835.962 35.2075   1
   3  -7  -3 10.6998 6.73312   1
   3  -7  -3 2.92257 2.75546   2
  -3   7   3 -1.3763 2.56529   3
  -3   7   3 -0.5425 2.38499   2
   2  -7  -3 123.011 6.30978   2
   2  -7  -3 117.337 13.0598   1
  -2   7   3 127.995 6.02697   2
  -2   7   3 120.784 12.0239   1
  -2   7   3 132.043 5.72081   3
   1  -7  -3 326.801 12.1384   2
   1  -7  -3 326.157 19.0108   1
  -1   7   3 323.211 11.7680   3
  -1   7   3 331.792 19.5972   1
  -1   7   3 338.528 12.0831   2
   0  -7  -3 174.956 13.3222   1
   0  -7  -3 143.616 6.61596   2
   0   7   3 162.269 6.70069   2
   0   7   3 153.920 13.0541   1
   0   7   3 156.266 6.22734   3
  -1  -7  -3 693.291 23.7179   2
  -1  -7  -3 745.272 31.2968   1
   1   7   3 699.014 23.6714   2
   1   7   3 636.945 30.5625   1
  -2  -7  -3 310.142 11.5212   2
  -2  -7  -3 328.777 18.4072   1
   2   7   3 313.996 18.6063   1
   2   7   3 330.017 11.5716   2
  -3  -7  -3 18.2320 6.23803   1
  -3  -7  -3 30.6454 2.89357   2
   3   7   3 33.3956 3.24471   2
   3   7   3 25.5343 6.86414   1
  -4  -7  -3 43.1308 7.38559   1
  -4  -7  -3 40.4490 2.95994   2
   4   7   3 35.3353 3.14568   2
   4   7   3 48.7783 8.71940   1
  -5  -7  -3 15.8356 5.50792   1
  -5  -7  -3 14.7774 1.85997   2
   5   7   3 16.0502 1.94216   2
   5   7   3 19.8704 6.29958   1
  -6  -7  -3 20.3058 2.15107   2
  -6  -7  -3 21.1690 5.93041   1
   6   7   3 23.7834 7.31195   1
   6   7   3 20.3523 2.12174   2
  -7  -7  -3 85.6380 9.60489   1
  -7  -7  -3 87.7012 4.56777   2
   7   7   3 88.3221 4.51684   2
   7   7   3 76.9124 10.4696   1
   8   7   3 21.6961 8.09012   1
   8   7   3 28.9074 2.62111   2
   9   7   3 132.081 5.87109   2
   9   7   3 126.441 13.8999   1
  10   7   3 51.0144 3.97644   2
  10   7   3 66.4197 9.88930   1
  11   7   3 -2.8313 6.78550   1
  11   7   3 7.73431 2.20930   2
  11   7   3 8.71589 2.47171   2
  12   7   3 15.5044 2.67052   2
  12   7   3 18.0026 2.47511   2
  12   7   3 16.0041 7.73814   1
  13   7   3 25.6865 2.87437   2
  13   7   3 28.1688 2.68561   2
  14   7   3 -0.1856 2.16474   2
  13  -8  -3 5.07868 5.27309   2
 -13   8   3 6.50413 6.11476   3
  12  -8  -3 35.8470 5.77973   2
 -12   8   3 33.5032 6.55778   3
  11  -8  -3 -0.0979 4.66746   2
 -11   8   3 8.02002 5.48137   3
  10  -8  -3 -1.6427 4.42092   2
 -10   8   3 6.28900 5.05659   3
   9  -8  -3 34.7395 4.92338   2
  -9   8   3 30.4198 3.89066   1
  -9   8   3 33.9367 4.11616   1
  -9   8   3 33.9387 5.40206   3
   8  -8  -3 -2.5204 3.76654   2
  -8   8   3 -5.6007 4.64037   1
  -8   8   3 2.19033 4.94136   1
  -8   8   3 -0.5809 3.99326   3
   7  -8  -3 25.1229 4.24229   2
  -7   8   3 34.2964 7.48163   1
  -7   8   3 34.0519 4.51502   3
  -7   8   3 31.5429 7.19473   1
   6  -8  -3 180.908 16.6603   1
   6  -8  -3 233.106 9.85601   2
  -6   8   3 199.682 9.28898   3
  -6   8   3 200.713 15.3114   1
  -6   8   3 225.727 16.3166   1
   5  -8  -3 -0.8777 3.16331   2
   5  -8  -3 6.80629 6.30552   1
  -5   8   3 -1.3788 5.44141   1
  -5   8   3 -2.0438 2.93780   3
  -5   8   3 -3.8304 5.48912   1
  -5   8   3 2.31761 2.79983   2
   4  -8  -3 65.7955 9.95687   1
   4  -8  -3 67.8024 5.36577   2
  -4   8   3 69.4649 5.24934   2
  -4   8   3 80.7663 4.94876   3
  -4   8   3 64.2975 10.2350   1
   3  -8  -3 172.843 14.3870   1
   3  -8  -3 171.200 7.62447   2
  -3   8   3 162.677 7.41533   2
  -3   8   3 166.880 7.26796   3
   2  -8  -3 497.422 17.8413   2
   2  -8  -3 489.310 25.9019   1
  -2   8   3 516.122 25.7711   1
  -2   8   3 497.429 17.7603   2
  -2   8   3 502.683 17.6068   3
   1  -8  -3 1004.70 44.2851   1
   1  -8  -3 1168.94 36.6846   2
  -1   8   3 1059.38 36.5781   2
  -1   8   3 1102.50 44.9274   1
  -1   8   3 1049.74 36.4204   3
   0  -8  -3 15.6751 2.75220   2
   0  -8  -3 15.8470 6.92197   1
   0   8   3 18.3444 2.53631   2
   0   8   3 26.4417 2.56288   3
   0   8   3 8.96382 6.55014   1
  -1  -8  -3 102.281 5.04832   2
  -1  -8  -3 93.5629 11.2393   1
   1   8   3 83.4983 4.65683   2
   1   8   3 81.4486 11.0155   1
  -2  -8  -3 149.617 13.1646   1
  -2  -8  -3 147.537 6.22839   2
   2   8   3 161.424 13.8072   1
   2   8   3 150.007 6.31014   2
  -3  -8  -3 822.434 28.3768   2
  -3  -8  -3 905.448 37.1973   1
   3   8   3 800.609 28.3833   2
   3   8   3 845.694 36.9107   1
  -4  -8  -3 36.9083 3.02952   2
  -4  -8  -3 33.9461 7.09095   1
   4   8   3 34.5301 3.15811   2
   4   8   3 27.9206 7.35363   1
  -5  -8  -3 371.531 13.0250   2
  -5  -8  -3 354.663 20.2987   1
   5   8   3 371.454 13.0964   2
   5   8   3 373.736 21.7221   1
  -6  -8  -3 479.932 16.8896   2
  -6  -8  -3 510.000 24.6928   1
   6   8   3 464.293 16.8948   2
   6   8   3 514.989 26.2508   1
  -7  -8  -3 392.878 21.0776   1
  -7  -8  -3 411.423 14.2195   2
   7   8   3 399.089 14.1955   2
   7   8   3 397.379 23.3898   1
  -8  -8  -3 225.209 14.2943   1
   8   8   3 225.438 8.74124   2
   8   8   3 242.945 18.6961   1
   9   8   3 9.40998 2.12012   2
   9   8   3 6.92008 7.15797   1
  10   8   3 165.473 16.3353   1
  10   8   3 127.813 5.99874   2
  11   8   3 83.6585 4.80178   2
  11   8   3 101.235 5.06459   2
  11   8   3 100.426 13.4429   1
  12   8   3 4.84517 2.09241   2
  12   8   3 15.0931 8.59454   1
  12   8   3 3.34759 1.91878   2
  13   8   3 0.61160 1.86320   2
  13   8   3 0.88948 1.70345   2
  12  -9  -3 -4.5954 5.27315   2
 -12   9   3 -4.3880 5.62874   3
  11  -9  -3 18.7906 5.48080   2
 -11   9   3 27.4738 6.10221   3
  10  -9  -3 5.91935 4.87113   2
 -10   9   3 6.38720 5.12126   3
   9  -9  -3 13.8811 4.86839   2
  -9   9   3 15.2631 4.81689   3
  -9   9   3 18.1418 4.53195   1
  -9   9   3 20.5809 5.19598   1
   8  -9  -3 21.3260 4.54400   2
  -8   9   3 10.5165 4.42887   3
  -8   9   3 15.1523 6.16015   1
  -8   9   3 11.4841 6.16405   1
   7  -9  -3 50.5181 5.16554   2
   7  -9  -3 58.2886 10.9044   1
  -7   9   3 58.8310 5.34778   3
  -7   9   3 51.7561 8.87767   1
  -7   9   3 35.7285 8.40959   1
   6  -9  -3 11.8798 8.19590   1
   6  -9  -3 15.8036 4.09756   2
  -6   9   3 16.8095 7.04458   1
  -6   9   3 4.24686 6.43323   1
  -6   9   3 15.4389 3.94785   3
   5  -9  -3 10.8207 7.88191   1
   5  -9  -3 16.3177 3.84124   2
  -5   9   3 17.1900 3.41236   2
  -5   9   3 -2.2844 5.83153   1
  -5   9   3 15.7220 7.46686   1
  -5   9   3 18.4741 3.73612   3
   4  -9  -3 181.905 15.3183   1
   4  -9  -3 140.536 7.74290   2
  -4   9   3 152.688 13.6785   1
  -4   9   3 145.708 7.26965   3
  -4   9   3 143.547 7.28928   2
   3  -9  -3 31.8412 8.94333   1
   3  -9  -3 16.7889 3.27110   2
  -3   9   3 29.1058 3.41180   3
  -3   9   3 18.0077 3.10145   2
  -3   9   3 18.0314 7.73452   1
   2  -9  -3 -0.3565 6.11474   1
   2  -9  -3 -1.4981 2.69765   2
  -2   9   3 -2.7065 2.55659   3
  -2   9   3 1.58020 2.55559   2
  -2   9   3 -1.6238 5.71055   1
   1  -9  -3 170.159 7.50467   2
   1  -9  -3 163.806 14.9385   1
  -1   9   3 169.521 7.30209   2
  -1   9   3 167.214 7.10404   3
  -1   9   3 173.088 15.0289   1
   0  -9  -3 5.55362 6.39951   1
   0  -9  -3 0.94608 2.45959   2
   0   9   3 1.20563 2.21393   3
   0   9   3 5.21095 6.63640   1
   0   9   3 3.50615 2.25481   2
  -1  -9  -3 998.742 34.8094   2
  -1  -9  -3 1010.56 43.9079   1
   1   9   3 1038.55 34.8433   2
   1   9   3 1065.95 44.4038   1
  -2  -9  -3 57.8998 9.60508   1
  -2  -9  -3 44.3696 3.76864   2
   2   9   3 48.7891 3.82234   2
   2   9   3 52.8482 9.95648   1
  -3  -9  -3 4.23817 5.70823   1
  -3  -9  -3 9.94859 2.11988   2
   3   9   3 1.61613 6.50490   1
   3   9   3 5.77812 1.94079   2
  -4  -9  -3 519.610 18.2791   2
  -4  -9  -3 478.185 26.2581   1
   4   9   3 567.486 28.8346   1
   4   9   3 546.094 18.3655   2
  -5  -9  -3 239.368 8.97174   2
  -5  -9  -3 223.755 16.8463   1
   5   9   3 248.502 18.7156   1
   5   9   3 240.500 9.05649   2
  -6  -9  -3 508.826 25.4746   1
  -6  -9  -3 485.787 16.6335   2
   6   9   3 486.287 27.1819   1
   6   9   3 441.634 16.6073   2
  -7  -9  -3 2.95867 5.88313   1
  -7  -9  -3 -2.3173 1.81368   2
   7   9   3 -1.9789 1.96523   2
   7   9   3 -7.1338 6.73516   1
  -8  -9  -3 225.657 15.3609   1
   8   9   3 215.435 8.59374   2
   8   9   3 251.851 19.3197   1
   9   9   3 401.933 24.6854   1
   9   9   3 374.450 13.6348   2
  10   9   3 -1.8571 8.13095   1
  11   9   3 8.20943 2.02813   2
  11   9   3 9.71442 2.04640   2
  11   9   3 10.7742 8.99388   1
  12   9   3 16.7475 1.96563   2
  12   9   3 18.6564 1.99734   2
  12 -10  -3 15.9576 5.93003   2
 -12  10   3 15.2954 6.11984   3
  11 -10  -3 -7.0678 5.00675   2
 -11  10   3 7.14723 5.54952   3
  10 -10  -3 0.59957 4.96208   2
 -10  10   3 -0.9385 5.04295   3
   9 -10  -3 1.88598 4.73966   2
  -9  10   3 16.4288 5.77757   1
  -9  10   3 15.0220 5.67601   1
  -9  10   3 18.4898 4.97975   3
   8 -10  -3 26.1420 4.94017   2
  -8  10   3 10.3775 6.64158   1
  -8  10   3 20.8289 4.95517   3
  -8  10   3 9.32787 6.58041   1
   7 -10  -3 144.592 8.83738   2
   7 -10  -3 164.163 17.1026   1
  -7  10   3 134.956 14.1759   1
  -7  10   3 152.663 14.8870   1
  -7  10   3 156.185 8.37748   3
   6 -10  -3 123.568 7.86965   2
   6 -10  -3 109.007 14.6809   1
  -6  10   3 116.909 7.13905   3
  -6  10   3 145.820 14.7228   1
  -6  10   3 118.804 14.0531   1
   5 -10  -3 24.4982 4.16751   2
   5 -10  -3 20.2290 8.32483   1
  -5  10   3 17.8179 8.25713   1
  -5  10   3 18.3516 3.64533   2
  -5  10   3 30.5743 8.64417   1
  -5  10   3 19.5481 4.11561   3
   4 -10  -3 762.561 37.6404   1
   4 -10  -3 800.440 27.6308   2
  -4  10   3 786.222 27.3756   3
  -4  10   3 764.074 27.4842   2
   3 -10  -3 11.0836 8.37251   1
   3 -10  -3 11.6714 3.43388   2
  -3  10   3 15.2259 8.29707   1
  -3  10   3 11.9577 3.38367   3
  -3  10   3 8.74323 3.06334   2
   2 -10  -3 734.334 25.2098   2
   2 -10  -3 693.253 35.4820   1
  -2  10   3 710.365 24.8985   3
  -2  10   3 701.995 25.0513   2
  -2  10   3 740.992 35.1945   1
   1 -10  -3 54.0914 4.98948   2
   1 -10  -3 61.7072 10.6967   1
  -1  10   3 49.5907 4.66463   2
  -1  10   3 67.9269 10.8894   1
  -1  10   3 55.6330 4.30544   3
   0 -10  -3 244.425 10.2957   2
   0 -10  -3 267.649 19.1099   1
   0  10   3 280.320 19.6682   1
   0  10   3 266.382 10.0405   3
   0  10   3 270.985 10.3285   2
  -1 -10  -3 22.4261 2.93322   2
  -1 -10  -3 12.2212 7.34915   1
   1  10   3 25.7387 2.81563   2
   1  10   3 30.1671 9.09070   1
  -2 -10  -3 48.6704 9.75606   1
  -2 -10  -3 63.8681 4.22509   2
   2  10   3 53.0492 4.08460   2
   2  10   3 52.0061 10.6191   1
  -3 -10  -3 77.6635 4.57558   2
  -3 -10  -3 72.9274 11.5837   1
   3  10   3 81.9267 4.67882   2
   3  10   3 78.7410 12.4942   1
  -4 -10  -3 164.100 6.74124   2
  -4 -10  -3 144.333 15.4907   1
   4  10   3 159.982 6.78566   2
   4  10   3 161.933 17.2216   1
  -5 -10  -3 297.811 10.8717   2
  -5 -10  -3 306.518 20.8644   1
   5  10   3 284.073 10.8760   2
   5  10   3 302.924 21.3420   1
  -6 -10  -3 1094.37 36.7958   2
  -6 -10  -3 1105.53 47.0832   1
   6  10   3 1043.66 36.7783   2
   6  10   3 1139.02 49.5316   1
  -7 -10  -3 136.687 5.87446   2
  -7 -10  -3 125.334 14.3838   1
   7  10   3 129.709 16.5459   1
   7  10   3 133.708 5.97347   2
  -8 -10  -3 8.84667 2.04419   2
  -8 -10  -3 14.3737 6.69353   1
   8  10   3 5.60095 2.05527   2
   8  10   3 7.77650 8.56462   1
  -9 -10  -3 64.4199 8.89530   1
   9  10   3 61.0930 3.96389   2
   9  10   3 76.4242 13.0248   1
  10  10   3 141.590 17.8499   1
  10  10   3 108.154 5.08722   2
  11  10   3 11.2793 1.78339   2
  11  10   3 10.9249 10.0982   1
  11  10   3 11.7167 1.79300   2
  12 -11  -3 -3.1790 5.76290   2
 -12  11   3 -7.2666 5.68683   3
  11 -11  -3 26.0646 6.11253   2
 -11  11   3 17.3952 5.82868   3
  10 -11  -3 -4.1226 5.10858   2
 -10  11   3 3.04103 5.16061   3
   9 -11  -3 3.70499 5.01532   2
  -9  11   3 1.08786 4.88367   3
  -9  11   3 3.37535 5.53323   1
  -9  11   3 0.45047 5.43364   1
   8 -11  -3 32.4737 5.38511   2
  -8  11   3 37.6120 5.64784   3
  -8  11   3 21.1987 7.73250   1
  -8  11   3 11.5993 7.57525   1
   7 -11  -3 5.02197 7.75413   1
   7 -11  -3 7.26169 4.50327   2
  -7  11   3 1.76280 6.34190   1
  -7  11   3 -4.5823 6.59974   1
  -7  11   3 2.25384 4.51759   3
   6 -11  -3 -5.4333 3.90686   2
   6 -11  -3 3.69989 8.21904   1
  -6  11   3 16.5383 7.97596   1
  -6  11   3 3.27115 7.01721   1
  -6  11   3 -0.8191 4.01300   3
   5 -11  -3 2.94237 7.36034   1
   5 -11  -3 -6.0521 3.67747   2
  -5  11   3 -1.9294 3.28595   2
  -5  11   3 -0.4014 3.71154   3
  -5  11   3 -1.9886 7.48105   1
   4 -11  -3 364.581 14.0443   2
   4 -11  -3 322.281 23.4659   1
  -4  11   3 357.109 13.7191   3
  -4  11   3 331.926 13.6936   2
   3 -11  -3 98.6587 6.82895   2
   3 -11  -3 98.3938 13.9878   1
  -3  11   3 90.5843 13.2436   1
  -3  11   3 90.1875 6.25845   2
  -3  11   3 90.4817 6.09762   3
   2 -11  -3 2.55027 7.53785   1
   2 -11  -3 4.97485 3.43907   2
  -2  11   3 6.57043 3.09121   2
  -2  11   3 8.20336 7.72020   1
  -2  11   3 6.77332 3.32429   3
   1 -11  -3 -0.1776 7.03917   1
   1 -11  -3 7.83734 3.20766   2
  -1  11   3 15.3442 8.17637   1
  -1  11   3 6.55385 2.83251   2
  -1  11   3 7.66548 3.05918   3
   0 -11  -3 54.6434 5.12612   2
   0 -11  -3 50.8550 10.5385   1
   0  11   3 45.8729 10.6022   1
   0  11   3 46.9575 4.79329   2
   0  11   3 57.4324 4.47720   3
  -1 -11  -3 200.746 8.52017   2
  -1 -11  -3 214.492 18.1839   1
   1  11   3 198.928 8.37825   2
   1  11   3 198.307 17.9450   1
  -2 -11  -3 53.3849 4.50074   2
  -2 -11  -3 44.2541 10.2352   1
   2  11   3 43.8701 10.5737   1
   2  11   3 39.6110 3.36027   2
  -3 -11  -3 330.605 23.1720   1
  -3 -11  -3 361.526 12.6333   2
   3  11   3 322.759 12.5326   2
   3  11   3 336.047 23.2521   1
  -4 -11  -3 538.686 30.1749   1
  -4 -11  -3 580.687 18.9180   2
   4  11   3 543.846 31.3409   1
   4  11   3 491.278 18.7886   2
  -5 -11  -3 99.8397 5.10575   2
  -5 -11  -3 85.8561 13.0075   1
   5  11   3 103.436 14.3254   1
   5  11   3 92.6600 5.17513   2
  -6 -11  -3 16.2901 2.35142   2
  -6 -11  -3 10.1944 7.73987   1
   6  11   3 16.8753 9.69604   1
   6  11   3 6.47512 2.25572   2
  -7 -11  -3 418.653 25.3137   1
  -7 -11  -3 414.097 14.6234   2
   7  11   3 465.021 28.1490   1
   7  11   3 386.790 14.6034   2
  -8 -11  -3 -0.6265 6.05823   1
  -8 -11  -3 1.77348 1.82705   2
   8  11   3 -4.6161 7.66147   1
   8  11   3 0.90200 1.92748   2
  -9 -11  -3 13.1112 6.79837   1
   9  11   3 22.9414 2.27232   2
   9  11   3 32.4332 10.8898   1
  10  11   3 27.1709 10.9084   1
  10  11   3 25.3044 2.15515   2
  11 -12  -3 5.55877 5.69074   2
 -11  12   3 5.06632 5.89326   3
  10 -12  -3 19.7004 5.94037   2
 -10  12   3 15.6568 4.44280   1
 -10  12   3 22.1026 6.15237   3
 -10  12   3 20.4044 4.85566   1
   9 -12  -3 -5.4159 5.15030   2
  -9  12   3 -0.0981 6.33996   1
  -9  12   3 0.98884 6.34433   1
  -9  12   3 -1.9131 5.07524   3
   8 -12  -3 0.88058 9.56305   1
   8 -12  -3 5.77871 5.10117   2
  -8  12   3 5.12887 7.17577   1
  -8  12   3 13.5738 5.14262   3
  -8  12   3 1.10891 7.34389   1
   7 -12  -3 -0.6840 9.08084   1
   7 -12  -3 3.72325 4.71531   2
  -7  12   3 -7.3569 6.60867   1
  -7  12   3 3.41978 7.36922   1
  -7  12   3 3.16605 4.54943   3
   6 -12  -3 4.56814 4.43121   2
   6 -12  -3 11.7832 9.66971   1
  -6  12   3 3.81273 7.70062   1
  -6  12   3 6.28489 4.30476   3
  -6  12   3 3.16485 8.23992   1
   5 -12  -3 3.98898 4.12207   2
   5 -12  -3 -4.0531 7.28193   1
  -5  12   3 -5.0149 3.89655   3
  -5  12   3 -4.7577 7.26202   1
  -5  12   3 -0.7519 3.46571   2
   4 -12  -3 387.466 15.4966   2
   4 -12  -3 378.115 27.7677   1
  -4  12   3 389.803 15.2742   2
  -4  12   3 398.679 15.3135   3
   3 -12  -3 32.4931 10.8980   1
   3 -12  -3 25.9595 4.25264   2
  -3  12   3 17.6745 9.22391   1
  -3  12   3 22.3050 4.16922   3
  -3  12   3 30.4102 4.00860   2
   2 -12  -3 66.9081 12.6857   1
   2 -12  -3 75.7693 6.35419   2
  -2  12   3 87.0758 5.68999   3
  -2  12   3 87.8194 6.25462   2
  -2  12   3 59.2030 12.2654   1
   1 -12  -3 303.902 23.4706   1
   1 -12  -3 347.181 13.3519   2
  -1  12   3 338.974 13.1727   2
  -1  12   3 333.562 12.9596   3
  -1  12   3 367.970 24.7112   1
   0 -12  -3 97.7419 14.2258   1
   0 -12  -3 93.7416 6.43072   2
   0  12   3 94.4199 5.90929   3
   0  12   3 81.8172 14.1119   1
   0  12   3 99.8410 5.85645   2
  -1 -12  -3 25.9496 9.96835   1
  -1 -12  -3 29.8438 3.65405   2
   1  12   3 27.5904 10.0893   1
   1  12   3 21.9769 3.17477   2
  -2 -12  -3 5.87486 8.54022   1
  -2 -12  -3 7.04001 3.04635   2
   2  12   3 11.2124 9.17829   1
   2  12   3 5.43454 2.59719   2
  -3 -12  -3 234.374 9.34021   2
  -3 -12  -3 233.463 19.6575   1
   3  12   3 217.449 9.28543   2
   3  12   3 239.885 20.7863   1
  -4 -12  -3 266.660 22.3383   1
  -4 -12  -3 272.952 10.7132   2
   4  12   3 281.902 10.7482   2
   4  12   3 295.460 24.2813   1
  -5 -12  -3 90.4031 5.07470   2
  -5 -12  -3 67.3627 12.7647   1
   5  12   3 99.3115 15.6010   1
   5  12   3 84.0565 4.99506   2
  -6 -12  -3 47.2331 11.0673   1
  -6 -12  -3 38.4163 3.01140   2
   6  12   3 33.9462 3.02148   2
   6  12   3 31.5390 10.7923   1
  -7 -12  -3 90.3544 4.81184   2
  -7 -12  -3 87.0071 13.1609   1
   7  12   3 65.8075 13.0278   1
   7  12   3 98.6636 4.90664   2
  -8 -12  -3 -0.6165 1.84082   2
  -8 -12  -3 -0.4127 7.22828   1
   8  12   3 -6.8895 9.06247   1
   8  12   3 -2.2414 1.86627   2
  -9 -12  -3 6.53155 6.84534   1
   9  12   3 -9.8820 8.96552   1
 -10 -12  -3 -7.2964 5.65708   1
  10  12   3 3.45776 1.43677   2
  10  12   3 17.1016 10.2850   1
  11 -13  -3 4.25616 5.92109   2
 -11  13   3 4.77876 6.27643   3
  10 -13  -3 14.4029 5.91841   2
 -10  13   3 1.93283 5.17028   1
 -10  13   3 15.8664 5.92681   3
   9 -13  -3 82.9581 7.62671   2
  -9  13   3 59.5144 10.1264   1
  -9  13   3 58.3993 10.2443   1
  -9  13   3 88.0109 8.27128   3
   8 -13  -3 8.82324 10.8240   1
   8 -13  -3 7.65777 5.32036   2
  -8  13   3 18.0669 5.26946   3
  -8  13   3 15.1570 8.97952   1
  -8  13   3 -2.2004 7.26905   1
   7 -13  -3 42.8462 12.2108   1
   7 -13  -3 18.9359 5.38320   2
  -7  13   3 19.2209 5.14608   3
  -7  13   3 26.7371 10.1178   1
  -7  13   3 18.6686 8.70820   1
   6 -13  -3 261.879 11.9596   2
   6 -13  -3 201.105 23.4155   1
  -6  13   3 228.983 11.4551   3
  -6  13   3 243.600 21.4158   1
  -6  13   3 268.926 21.7856   1
   5 -13  -3 -0.5608 9.19073   1
   5 -13  -3 8.71862 4.49554   2
  -5  13   3 8.20898 4.30910   3
  -5  13   3 3.53414 8.17337   1
  -5  13   3 7.16337 3.70593   2
   4 -13  -3 101.068 7.47634   2
   4 -13  -3 90.1998 15.6838   1
  -4  13   3 100.265 7.25966   2
  -4  13   3 98.1984 6.95395   3
  -4  13   3 103.006 18.0312   1
   3 -13  -3 50.1886 13.1284   1
   3 -13  -3 41.5760 4.94073   2
  -3  13   3 46.5362 4.70691   2
  -3  13   3 39.5660 11.6834   1
  -3  13   3 55.2098 5.21166   3
   2 -13  -3 5.76265 8.71113   1
   2 -13  -3 4.11955 3.86121   2
  -2  13   3 -0.0757 8.53745   1
  -2  13   3 2.07251 3.32635   2
  -2  13   3 6.04711 3.70397   3
   1 -13  -3 26.1320 10.4247   1
   1 -13  -3 25.9988 4.21207   2
  -1  13   3 32.4508 10.9044   1
  -1  13   3 27.9803 4.21194   3
  -1  13   3 29.7616 3.88614   2
   0 -13  -3 0.81691 3.59751   2
   0 -13  -3 -8.4870 7.79348   1
   0  13   3 3.23525 9.68294   1
   0  13   3 -6.7184 2.90498   2
   0  13   3 1.54669 3.41148   3
  -1 -13  -3 70.8966 6.04352   2
  -1 -13  -3 64.5137 12.7336   1
   1  13   3 70.4701 5.27830   2
   1  13   3 51.4593 12.6890   1
  -2 -13  -3 301.967 11.9261   2
  -2 -13  -3 253.059 22.5404   1
   2  13   3 318.537 11.8832   2
   2  13   3 283.431 24.7650   1
  -3 -13  -3 1.23637 2.95495   2
  -3 -13  -3 6.20668 8.91753   1
   3  13   3 6.55097 9.67528   1
   3  13   3 0.43702 2.58879   2
  -4 -13  -3 293.237 23.3676   1
  -4 -13  -3 310.540 11.4076   2
   4  13   3 271.174 11.2971   2
   4  13   3 315.382 25.8618   1
  -5 -13  -3 425.921 28.7219   1
  -5 -13  -3 425.385 15.7327   2
   5  13   3 442.352 15.8089   2
   5  13   3 459.419 29.8789   1
  -6 -13  -3 0.54664 2.18556   2
  -6 -13  -3 7.49547 8.65096   1
   6  13   3 -3.4960 9.66198   1
   6  13   3 1.10831 2.25613   2
  -7 -13  -3 38.5950 10.4476   1
  -7 -13  -3 9.04059 2.28483   2
   7  13   3 20.0757 2.44270   2
   7  13   3 4.62816 10.2198   1
  -8 -13  -3 2.37018 1.89563   2
  -8 -13  -3 -8.9018 7.22562   1
   8  13   3 -10.828 8.93591   1
   8  13   3 -1.3497 1.89579   2
  -9 -13  -3 100.585 13.8348   1
   9  13   3 134.220 5.40329   2
   9  13   3 123.430 18.6149   1
 -10 -13  -3 79.2525 11.1876   1
  10  13   3 73.1781 22.0038   1
  10 -14  -3 0.21656 5.85194   2
 -10  14   3 6.08562 5.73016   3
 -10  14   3 2.39824 6.33239   1
   9 -14  -3 22.4328 6.34080   2
  -9  14   3 16.9466 5.92540   3
  -9  14   3 24.6916 9.05566   1
   8 -14  -3 -0.3692 5.33321   2
   8 -14  -3 6.53782 10.9907   1
  -8  14   3 4.93716 5.27769   3
  -8  14   3 -0.6871 7.55691   1
  -8  14   3 -0.6349 8.47760   1
   7 -14  -3 0.01528 5.11432   2
   7 -14  -3 -4.4922 9.79692   1
  -7  14   3 19.2479 9.25543   1
  -7  14   3 2.66881 5.03089   3
  -7  14   3 6.96414 8.43228   1
   6 -14  -3 6.99676 5.01494   2
   6 -14  -3 -7.0276 10.5371   1
  -6  14   3 4.92630 4.89151   3
  -6  14   3 -0.3439 8.38405   1
  -6  14   3 15.6979 9.06936   1
   5 -14  -3 1.65980 4.66371   2
   5 -14  -3 14.3034 11.8441   1
  -5  14   3 11.1962 8.60378   1
  -5  14   3 -4.0567 4.31128   3
   4 -14  -3 22.6171 12.6461   1
   4 -14  -3 24.5551 4.99173   2
  -4  14   3 36.1788 4.61991   2
  -4  14   3 33.8779 5.06743   3
  -4  14   3 31.1571 11.2615   1
   3 -14  -3 14.1530 4.52620   2
   3 -14  -3 14.2261 10.0431   1
  -3  14   3 5.90184 8.79934   1
  -3  14   3 13.8214 3.85295   2
  -3  14   3 12.5722 4.34733   3
   2 -14  -3 -3.5504 8.26824   1
   2 -14  -3 0.59016 3.96448   2
  -2  14   3 12.2639 9.28261   1
  -2  14   3 1.20381 3.36071   2
  -2  14   3 6.71689 4.02083   3
   1 -14  -3 76.2446 14.8691   1
   1 -14  -3 96.2000 7.42708   2
  -1  14   3 72.3503 14.1586   1
  -1  14   3 82.5815 6.54165   3
  -1  14   3 87.0811 6.33085   2
   0 -14  -3 167.922 8.65783   2
   0 -14  -3 188.646 20.4888   1
   0  14   3 167.367 8.50951   3
   0  14   3 174.400 8.56682   2
   0  14   3 142.288 19.1601   1
  -1 -14  -3 118.351 7.25273   2
  -1 -14  -3 80.3605 15.0815   1
   1  14   3 117.048 18.0114   1
   1  14   3 116.474 7.00532   2
  -2 -14  -3 269.363 23.3785   1
  -2 -14  -3 254.062 10.7629   2
   2  14   3 248.019 23.4746   1
   2  14   3 254.392 10.7173   2
  -3 -14  -3 34.5789 3.82209   2
  -3 -14  -3 26.6505 11.2266   1
   3  14   3 27.1632 3.42736   2
   3  14   3 36.1751 12.1853   1
  -4 -14  -3 -1.9859 2.60882   2
  -4 -14  -3 4.87465 8.64730   1
   4  14   3 -0.3089 2.67695   2
   4  14   3 16.3819 9.77520   1
  -5 -14  -3 101.769 15.9832   1
  -5 -14  -3 127.338 6.49885   2
   5  14   3 130.435 6.50843   2
   5  14   3 154.692 19.8094   1
  -6 -14  -3 -2.6419 7.34188   1
  -6 -14  -3 -2.4771 2.25121   2
   6  14   3 -10.028 8.29805   1
   6  14   3 1.23042 2.32877   2
  -7 -14  -3 31.9623 10.5831   1
  -7 -14  -3 20.4943 2.54692   2
   7  14   3 14.5141 2.43782   2
   7  14   3 2.02977 11.3299   1
  -8 -14  -3 0.94933 1.95473   2
  -8 -14  -3 11.9898 8.68348   1
   8  14   3 1.24627 1.95837   2
   8  14   3 1.37322 10.7174   1
  -9 -14  -3 8.33875 8.04440   1
   9  14   3 5.20383 11.6881   1
   9  14   3 3.55154 1.68958   2
  10 -15  -3 -2.8011 6.15312   2
 -10  15   3 0.02157 8.06591   1
 -10  15   3 5.33556 5.88442   3
   9 -15  -3 105.318 10.0606   2
  -9  15   3 72.2983 13.2874   1
  -9  15   3 81.1244 8.18428   3
   8 -15  -3 59.5584 7.10262   2
   8 -15  -3 86.1594 16.4063   1
  -8  15   3 59.1226 12.8775   1
  -8  15   3 49.0462 6.99254   3
   7 -15  -3 -11.751 9.78846   1
   7 -15  -3 1.88337 5.28640   2
  -7  15   3 4.74937 9.26937   1
  -7  15   3 1.09863 5.04316   3
  -7  15   3 -0.9901 8.34748   1
   6 -15  -3 4.20768 5.11131   2
   6 -15  -3 14.1381 11.4531   1
  -6  15   3 -0.2833 4.94300   3
  -6  15   3 11.1365 9.48720   1
   5 -15  -3 172.732 10.3676   2
   5 -15  -3 139.336 19.8319   1
  -5  15   3 174.878 18.5091   1
  -5  15   3 161.329 9.57308   3
   4 -15  -3 12.1356 10.7490   1
   4 -15  -3 7.59007 4.76275   2
  -4  15   3 15.6272 10.0416   1
  -4  15   3 12.8760 4.67440   3
   3 -15  -3 5.20630 4.49723   2
   3 -15  -3 5.86774 9.70284   1
  -3  15   3 -0.5254 3.51965   2
  -3  15   3 -6.0401 8.06561   1
  -3  15   3 2.48424 4.32566   3
   2 -15  -3 7.71938 10.3411   1
   2 -15  -3 16.3444 4.60925   2
  -2  15   3 24.6671 4.65073   3
  -2  15   3 4.71261 10.1130   1
  -2  15   3 12.3390 3.88179   2
   1 -15  -3 105.300 17.0878   1
   1 -15  -3 110.297 8.16269   2
  -1  15   3 116.328 17.9991   1
  -1  15   3 117.538 7.51462   2
  -1  15   3 118.225 7.56300   3
   0 -15  -3 150.798 20.5258   1
   0 -15  -3 136.616 8.40511   2
   0  15   3 138.994 7.96714   2
   0  15   3 142.563 19.4044   1
   0  15   3 139.623 8.01716   3
  -1 -15  -3 1.72704 9.54893   1
  -1 -15  -3 6.33788 3.85992   2
   1  15   3 -5.8033 8.74870   1
   1  15   3 -4.0333 3.25906   2
  -2 -15  -3 11.8356 11.4922   1
  -2 -15  -3 2.32770 3.51708   2
   2  15   3 -5.1594 8.72771   1
   2  15   3 5.53919 3.21577   2
  -3 -15  -3 315.318 12.7512   2
  -3 -15  -3 294.834 25.8555   1
   3  15   3 349.164 27.7398   1
   3  15   3 322.520 12.7108   2
  -4 -15  -3 43.8122 13.8181   1
  -4 -15  -3 40.1124 3.81133   2
   4  15   3 40.0654 3.84536   2
   4  15   3 37.7284 13.5225   1
  -5 -15  -3 17.2033 10.7114   1
  -5 -15  -3 24.3030 3.17563   2
   5  15   3 27.8152 3.28996   2
   5  15   3 28.4641 13.8706   1
  -6 -15  -3 3.81407 8.76168   1
  -6 -15  -3 1.84878 2.44266   2
   6  15   3 1.64605 2.46667   2
   6  15   3 -5.7912 10.2860   1
  -7 -15  -3 40.8110 12.2763   1
  -7 -15  -3 57.2452 4.32188   2
   7  15   3 50.4641 4.27295   2
   7  15   3 53.3686 16.1179   1
  -8 -15  -3 9.44201 9.93246   1
  -8 -15  -3 3.80828 2.01960   2
   8  15   3 5.55443 11.5288   1
   8  15   3 4.48165 2.02799   2
   9  15   3 56.5971 3.18897   2
   9 -16  -3 -1.9850 6.14892   2
  -9  16   3 15.5970 11.6199   1
  -9  16   3 -0.1833 5.99841   3
   8 -16  -3 -7.4243 5.66146   2
   8 -16  -3 2.40078 10.9006   1
  -8  16   3 -0.8449 5.54990   3
  -8  16   3 2.95623 10.1883   1
   7 -16  -3 19.9396 13.0399   1
   7 -16  -3 -6.7074 5.42439   2
  -7  16   3 -10.357 9.19793   1
  -7  16   3 4.24786 5.34225   3
   6 -16  -3 17.1553 13.7796   1
   6 -16  -3 22.7648 5.75485   2
  -6  16   3 16.2600 11.6048   1
  -6  16   3 12.2852 5.46993   3
   5 -16  -3 35.5996 6.02220   2
   5 -16  -3 40.6319 14.0800   1
  -5  16   3 39.5948 6.01662   3
   4 -16  -3 11.0991 11.6022   1
   4 -16  -3 17.7776 5.32074   2
  -4  16   3 30.0661 5.48285   3
  -4  16   3 16.7999 9.96708   1
   3 -16  -3 8.76792 10.6692   1
   3 -16  -3 -4.7011 4.54456   2
  -3  16   3 -2.9032 9.74243   1
  -3  16   3 1.51429 4.56592   3
   2 -16  -3 6.64908 4.68921   2
   2 -16  -3 5.79839 10.3304   1
  -2  16   3 10.8508 4.39456   2
  -2  16   3 6.39707 4.64440   3
  -2  16   3 6.90127 10.5950   1
   1 -16  -3 28.3925 4.88570   2
   1 -16  -3 36.2258 13.7993   1
  -1  16   3 18.8043 11.2660   1
  -1  16   3 30.1378 5.09076   3
  -1  16   3 22.7466 4.32990   2
   0 -16  -3 1.69521 4.16529   2
   0 -16  -3 3.59141 10.1484   1
   0  16   3 4.99163 4.19866   3
   0  16   3 -2.4508 8.68237   1
   0  16   3 2.07106 3.51610   2
  -1 -16  -3 196.035 22.7172   1
  -1 -16  -3 192.545 10.0133   2
   1  16   3 203.923 9.53187   2
   1  16   3 201.478 21.9853   1
  -2 -16  -3 40.9455 4.39225   2
  -2 -16  -3 20.2987 13.4482   1
   2  16   3 34.2502 12.7146   1
   2  16   3 31.7125 3.97781   2
  -3 -16  -3 5.85611 3.31494   2
  -3 -16  -3 9.29199 10.7732   1
   3  16   3 10.6936 3.38070   2
   3  16   3 11.9067 11.5115   1
  -4 -16  -3 6.62884 3.10664   2
  -4 -16  -3 -11.245 9.74900   1
   4  16   3 22.2500 11.9994   1
   4  16   3 8.38743 2.98853   2
  -5 -16  -3 46.2204 3.85654   2
  -5 -16  -3 58.1103 14.7109   1
   5  16   3 19.6484 12.0987   1
   5  16   3 36.3971 3.57366   2
  -6 -16  -3 21.6076 11.0680   1
  -6 -16  -3 7.13247 2.64558   2
   6  16   3 0.01902 11.0878   1
   6  16   3 7.68225 2.70572   2
  -7 -16  -3 -1.5754 9.82644   1
  -7 -16  -3 0.27416 2.29873   2
   7  16   3 -0.1819 2.25081   2
   7  16   3 -4.8249 11.3672   1
  -8 -16  -3 58.7249 4.06380   2
   8  16   3 79.2541 18.1749   1
   8  16   3 58.2161 4.00444   2
   8 -17  -3 -12.067 13.1729   1
   8 -17  -3 -6.7346 5.83045   2
  -8  17   3 -5.4438 5.68131   3
  -8  17   3 10.9914 12.5031   1
   7 -17  -3 119.039 10.8070   2
   7 -17  -3 107.511 19.8419   1
  -7  17   3 107.646 9.15260   3
  -7  17   3 130.097 18.2590   1
   6 -17  -3 -25.116 13.2125   1
   6 -17  -3 -0.2528 5.63534   2
  -6  17   3 -6.9055 5.17581   3
  -6  17   3 2.04104 9.90785   1
   5 -17  -3 24.3688 14.1608   1
   5 -17  -3 25.2116 5.82309   2
  -5  17   3 25.8470 5.91075   3
   4 -17  -3 -0.7940 5.00010   2
   4 -17  -3 -4.4198 10.8529   1
  -4  17   3 1.46150 5.08366   3
  -4  17   3 2.66307 9.32197   1
   3 -17  -3 -3.1491 12.7472   1
   3 -17  -3 6.49100 4.96652   2
  -3  17   3 1.71040 4.83789   3
  -3  17   3 1.94986 9.40204   1
   2 -17  -3 8.24413 5.01241   2
   2 -17  -3 7.07759 11.1920   1
  -2  17   3 9.48098 4.95675   3
  -2  17   3 11.1514 9.66149   1
   1 -17  -3 11.8240 11.0908   1
   1 -17  -3 6.59500 4.65438   2
  -1  17   3 18.7534 5.11667   3
  -1  17   3 -1.2185 10.8401   1
   0 -17  -3 30.1520 5.11171   2
   0 -17  -3 28.3521 13.3918   1
   0  17   3 15.0685 4.90490   3
   0  17   3 29.0122 4.38113   2
   0  17   3 39.8719 14.3844   1
  -1 -17  -3 -4.5428 10.5666   1
  -1 -17  -3 11.6147 4.25862   2
   1  17   3 7.51440 3.73169   2
   1  17   3 15.4136 11.7229   1
   1  17   3 4.62459 4.45675   3
  -2 -17  -3 39.2143 4.71457   2
  -2 -17  -3 15.1534 12.8897   1
   2  17   3 30.9799 4.00583   2
   2  17   3 18.8304 12.2384   1
  -3 -17  -3 117.825 7.35207   2
  -3 -17  -3 110.174 18.5372   1
   3  17   3 118.904 18.7312   1
   3  17   3 105.699 7.02800   2
  -4 -17  -3 6.86292 3.14611   2
  -4 -17  -3 6.68241 12.2323   1
   4  17   3 6.87130 3.02662   2
   4  17   3 9.43017 10.5379   1
  -5 -17  -3 11.0368 11.0570   1
  -5 -17  -3 7.60413 3.00017   2
   5  17   3 4.37215 2.88456   2
   5  17   3 9.72655 11.6189   1
  -6 -17  -3 99.5080 5.89191   2
  -6 -17  -3 90.3764 17.2022   1
   6  17   3 92.0236 5.78729   2
   6  17   3 112.288 20.6065   1
  -7 -17  -3 86.5723 18.0229   1
  -7 -17  -3 93.7874 5.54869   2
   7  17   3 97.8015 5.51529   2
   7  17   3 119.961 20.6158   1
  -8 -17  -3 4.07471 2.14359   2
   7 -18  -3 -32.948 15.4082   1
   7 -18  -3 1.32932 6.04724   2
  -7  18   3 -1.4444 5.60475   3
  -7  18   3 -12.989 12.5769   1
   6 -18  -3 30.3057 6.62639   2
   6 -18  -3 36.4507 17.4667   1
  -6  18   3 24.8506 6.45254   3
  -6  18   3 25.6203 14.3059   1
   5 -18  -3 6.83841 5.73978   2
   5 -18  -3 9.52976 12.6319   1
  -5  18   3 19.6215 5.90102   3
   4 -18  -3 8.53776 5.60120   2
   4 -18  -3 -15.066 13.0479   1
  -4  18   3 3.51114 5.37089   3
  -4  18   3 2.25893 11.0767   1
   3 -18  -3 -10.482 13.8238   1
   3 -18  -3 18.3492 5.54121   2
  -3  18   3 6.91723 10.4208   1
  -3  18   3 8.24950 5.42614   3
   2 -18  -3 -9.6534 10.9522   1
   2 -18  -3 4.20805 5.06013   2
  -2  18   3 3.72796 4.92125   3
  -2  18   3 -4.2712 9.68139   1
   1 -18  -3 29.1820 5.42394   2
   1 -18  -3 28.4090 13.6025   1
  -1  18   3 50.9839 15.2321   1
  -1  18   3 29.8178 5.58250   3
   0 -18  -3 48.6482 14.7234   1
   0 -18  -3 26.2584 5.18063   2
   0  18   3 24.0320 13.9478   1
   0  18   3 27.7931 5.42742   3
  -1 -18  -3 1.72707 11.0611   1
  -1 -18  -3 1.45312 4.02859   2
   1  18   3 3.90006 4.77663   3
   1  18   3 -2.6172 4.09415   2
   1  18   3 1.49378 11.8367   1
  -2 -18  -3 -9.0680 11.1106   1
  -2 -18  -3 5.86913 4.00364   2
   2  18   3 -4.1125 11.1926   1
   2  18   3 12.9869 3.66591   2
  -3 -18  -3 26.4987 4.09348   2
  -3 -18  -3 10.1163 11.8030   1
   3  18   3 24.0403 3.82737   2
   3  18   3 30.9808 13.2571   1
  -4 -18  -3 29.2736 14.1155   1
  -4 -18  -3 41.7078 4.32159   2
   4  18   3 46.9103 16.2285   1
   4  18   3 32.6788 3.90284   2
  -5 -18  -3 -0.1205 2.93042   2
  -5 -18  -3 2.48491 12.0011   1
   5  18   3 -20.511 12.6318   1
   5  18   3 3.47087 2.89910   2
  -6 -18  -3 -0.8372 2.59998   2
  -6 -18  -3 16.6447 12.5191   1
   6  18   3 -2.4888 12.4737   1
   6  18   3 -0.5732 2.58669   2
  -7 -18  -3 -0.5870 2.42306   2
   7  18   3 5.99289 16.7514   1
   7  18   3 0.08728 2.37546   2
  -8 -18  -3 217.549 8.58133   2
   6 -19  -3 22.7112 18.0794   1
   6 -19  -3 12.8511 6.40245   2
  -6  19   3 18.8459 14.9663   1
  -6  19   3 1.59663 5.94497   3
   5 -19  -3 25.3560 16.9476   1
   5 -19  -3 35.7462 6.98792   2
  -5  19   3 37.7348 6.75044   3
   4 -19  -3 -1.4849 5.65269   2
   4 -19  -3 -2.3570 14.6211   1
  -4  19   3 1.16458 12.7265   1
  -4  19   3 -0.9072 5.45644   3
   3 -19  -3 28.2371 15.7254   1
   3 -19  -3 7.95813 5.49795   2
  -3  19   3 7.85095 5.66301   3
  -3  19   3 14.4615 11.2767   1
   2 -19  -3 40.6491 6.27984   2
   2 -19  -3 58.5384 17.7014   1
  -2  19   3 46.8451 6.34030   3
  -2  19   3 29.2178 13.0499   1
   1 -19  -3 -0.7113 14.2126   1
   1 -19  -3 -5.8965 4.79010   2
  -1  19   3 -0.1479 10.2003   1
  -1  19   3 -0.2325 5.07024   3
   0 -19  -3 4.91324 4.80016   2
   0 -19  -3 9.03017 13.1211   1
   0  19   3 -7.5020 10.3832   1
   0  19   3 8.95001 5.30670   3
  -1 -19  -3 40.3649 5.24728   2
  -1 -19  -3 42.1247 14.9477   1
   1  19   3 39.0215 5.85231   3
   1  19   3 51.9547 15.4337   1
  -2 -19  -3 4.67919 4.00389   2
  -2 -19  -3 24.6917 12.8275   1
   2  19   3 1.23074 11.0759   1
   2  19   3 5.00666 4.94748   3
  -3 -19  -3 22.2968 13.4044   1
  -3 -19  -3 21.9297 4.29190   2
   3  19   3 50.7115 15.7782   1
   3  19   3 25.1769 3.91928   2
  -4 -19  -3 106.879 20.3410   1
  -4 -19  -3 87.7200 6.81951   2
   4  19   3 94.5719 6.59849   2
   4  19   3 57.0741 19.6431   1
  -5 -19  -3 16.6873 12.8958   1
  -5 -19  -3 7.85826 3.20589   2
   5  19   3 41.9305 15.2602   1
   5  19   3 4.30826 2.93070   2
  -6 -19  -3 38.9784 3.67663   2
   6  19   3 63.4687 19.3126   1
   6  19   3 29.2380 3.45988   2
  -7 -19  -3 52.5076 4.79300   2
  -8 -19  -3 2.91522 2.00026   2
   5 -20  -3 15.6416 17.3179   1
   5 -20  -3 2.99616 6.22523   2
  -5  20   3 -2.5390 6.06954   3
   4 -20  -3 22.5270 16.6813   1
   4 -20  -3 -0.9037 5.83372   2
  -4  20   3 20.5650 6.44563   3
  -4  20   3 8.00424 15.5046   1
   3 -20  -3 -0.4661 15.2105   1
   3 -20  -3 11.5725 5.91306   2
  -3  20   3 1.97845 13.5692   1
  -3  20   3 -2.7677 5.53185   3
   2 -20  -3 48.1079 6.67193   2
   2 -20  -3 14.8461 15.1938   1
  -2  20   3 64.3291 7.20377   3
  -2  20   3 59.8017 16.1320   1
   1 -20  -3 11.1681 15.1127   1
   1 -20  -3 4.11165 5.24228   2
  -1  20   3 19.1724 13.2103   1
  -1  20   3 -1.0412 5.25660   3
   0 -20  -3 -3.4206 4.92128   2
   0 -20  -3 -12.098 11.2877   1
   0  20   3 -19.040 10.4922   1
   0  20   3 -2.0098 5.24728   3
  -1 -20  -3 28.0416 16.1615   1
  -1 -20  -3 45.8174 5.53336   2
   1  20   3 45.0494 6.40907   3
   1  20   3 34.4518 14.7750   1
  -2 -20  -3 -16.074 11.6555   1
  -2 -20  -3 4.81177 4.10279   2
   2  20   3 2.41701 11.7204   1
   2  20   3 -4.3397 5.04237   3
  -3 -20  -3 8.22696 4.09355   2
  -3 -20  -3 2.42840 12.8415   1
   3  20   3 21.0529 15.1044   1
  -4 -20  -3 -8.0513 12.9020   1
  -4 -20  -3 -4.6790 3.34230   2
   4  20   3 34.1855 16.7643   1
  -5 -20  -3 47.7849 4.47886   2
   5  20   3 49.1888 18.8880   1
  -6 -20  -3 68.2783 5.67949   2
   4 -21  -3 19.5480 6.63690   2
  -4  21   3 16.0729 6.45607   3
   3 -21  -3 5.61626 6.01125   2
   3 -21  -3 -11.909 16.2127   1
  -3  21   3 -18.971 16.5943   1
  -3  21   3 -7.2927 5.91724   3
   2 -21  -3 41.3096 18.4233   1
   2 -21  -3 19.5544 5.94955   2
  -2  21   3 24.3401 19.3244   1
  -2  21   3 10.8454 6.06406   3
   1 -21  -3 -16.732 14.6109   1
   1 -21  -3 -4.3060 5.24800   2
  -1  21   3 7.04608 5.73210   3
  -1  21   3 13.5531 15.7119   1
   0 -21  -3 12.2273 16.2620   1
   0 -21  -3 10.5218 5.18709   2
   0  21   3 10.7671 5.80615   3
   0  21   3 27.5649 15.8595   1
  -1 -21  -3 21.3803 4.98975   2
  -1 -21  -3 -5.3790 17.3756   1
   1  21   3 -5.7923 15.1794   1
   1  21   3 18.5413 5.96568   3
  -2 -21  -3 -5.2028 3.97453   2
  -2 -21  -3 -22.601 15.7315   1
   2  21   3 5.15734 5.58903   3
   2  21   3 11.5303 14.6531   1
  -3 -21  -3 -2.3944 3.90775   2
   3  21   3 -9.1564 17.6299   1
   3  21   3 10.3680 5.77975   3
   4  21   3 34.9726 18.9400   1
  -5 -21  -3 3.77924 3.47658   2
   1 -22  -3 33.4010 6.30917   2
  -1  22   3 25.8307 6.58673   3
   0 -22  -3 4.06053 18.2550   1
   0 -22  -3 -7.7446 4.93697   2
   0  22   3 -7.0151 18.4355   1
   0  22   3 -2.6779 5.48106   3
  -1 -22  -3 -19.236 15.8495   1
  -1 -22  -3 6.40265 4.65134   2
   1  22   3 6.58273 5.81556   3
   1  22   3 -27.649 18.8938   1
  -2 -22  -3 -2.7462 4.09057   2
   2  22   3 3.73469 5.74574   3
   2  22   3 -43.906 18.8037   1
   3  19  -4 -11.674 16.7325   1
  -3 -19   4 -1.2172 2.84944   2
   2  19  -4 5.12660 16.7400   1
  -2 -19   4 -2.0309 3.34480   2
  -2 -19   4 14.2888 18.1961   1
   1  19  -4 -9.0535 15.1435   1
  -1 -19   4 -1.2302 3.86367   2
  -1 -19   4 -0.0888 16.1949   1
   0  19  -4 4.85620 15.0053   1
   0 -19   4 -2.4166 17.0609   1
  -1  19  -4 20.5017 16.2317   1
  -1  19  -4 30.3396 6.75869   3
   1 -19   4 8.11886 15.8888   1
   1 -19   4 16.9461 5.05915   2
  -2  19  -4 0.14531 15.6971   1
  -2  19  -4 5.02946 6.09650   3
   2 -19   4 0.77323 4.83287   2
   2 -19   4 11.0513 16.4502   1
  -3  19  -4 -2.9830 6.22690   3
  -3  19  -4 13.5478 15.5073   1
   3 -19   4 3.70405 5.19252   2
   3 -19   4 -4.5358 15.5205   1
  -4  19  -4 -1.0377 6.04752   3
   4 -19   4 -6.4643 15.5107   1
   4 -19   4 -2.0206 5.23526   2
   4  18  -4 29.2528 16.4789   1
  -4 -18   4 15.1268 2.39512   2
   3  18  -4 19.6078 14.7704   1
  -3 -18   4 1.39225 2.76554   2
  -3 -18   4 5.06235 15.5976   1
   2  18  -4 -14.304 11.5902   1
  -2 -18   4 41.5956 18.1167   1
  -2 -18   4 1.83300 3.45206   2
   1  18  -4 40.8973 16.5852   1
  -1 -18   4 30.5032 4.42309   2
  -1 -18   4 42.8935 16.9140   1
   0  18  -4 79.2709 20.4911   1
   0 -18   4 86.8272 7.78212   2
   0 -18   4 66.9418 20.9199   1
  -1  18  -4 71.9075 19.8711   1
  -1  18  -4 63.1811 7.40201   3
   1 -18   4 53.6542 5.68207   2
   1 -18   4 43.7919 17.1177   1
  -2  18  -4 1.86320 11.7622   1
  -2  18  -4 5.08373 5.78147   3
   2 -18   4 8.62184 4.83538   2
   2 -18   4 1.56016 12.9597   1
  -3  18  -4 15.7137 6.29683   3
  -3  18  -4 14.6091 15.5337   1
   3 -18   4 14.8559 16.0268   1
   3 -18   4 22.6792 5.67359   2
  -4  18  -4 12.3887 6.22884   3
  -4  18  -4 14.7221 13.0042   1
   4 -18   4 12.5613 5.70022   2
   4 -18   4 -12.872 14.8821   1
  -5  18  -4 49.8883 7.78967   3
  -5  18  -4 -8.4156 20.6165   1
   5 -18   4 41.0478 18.9662   1
   5 -18   4 59.8732 7.22603   2
  -6  18  -4 122.482 10.7145   3
   6 -18   4 143.558 11.1007   2
   5  17  -4 35.0896 16.9396   1
   4  17  -4 -4.6887 14.2101   1
  -4 -17   4 4.34541 2.19760   2
  -4 -17   4 27.3596 15.2649   1
   3  17  -4 23.7143 14.3770   1
  -3 -17   4 -11.062 11.4756   1
  -3 -17   4 16.9693 3.10207   2
   2  17  -4 131.285 22.5146   1
  -2 -17   4 114.666 7.26535   2
  -2 -17   4 100.092 19.8402   1
   1  17  -4 -4.6746 11.5058   1
  -1 -17   4 -23.442 10.0634   1
  -1 -17   4 -0.0199 3.73799   2
   0  17  -4 -5.5629 13.4671   1
   0 -17   4 3.81498 4.06035   2
   0 -17   4 6.42509 12.8137   1
  -1  17  -4 25.3025 13.7719   1
   1 -17   4 5.08357 12.4815   1
   1 -17   4 4.20776 4.52822   2
  -2  17  -4 22.4446 5.99594   3
  -2  17  -4 15.7445 12.2551   1
   2 -17   4 20.5234 5.11327   2
   2 -17   4 18.2288 14.1040   1
  -3  17  -4 37.5416 6.67728   3
  -3  17  -4 38.8671 15.2281   1
   3 -17   4 58.2711 18.7584   1
   3 -17   4 38.0820 5.80813   2
  -4  17  -4 19.0154 6.49891   3
  -4  17  -4 1.17117 10.9018   1
   4 -17   4 8.81572 5.38957   2
   4 -17   4 -6.0117 13.8106   1
  -5  17  -4 35.3473 7.01140   3
   5 -17   4 46.9039 18.3433   1
   5 -17   4 18.8752 5.97860   2
  -6  17  -4 -10.196 5.67082   3
  -6  17  -4 -15.404 11.8651   1
   6 -17   4 10.3814 6.11079   2
   6 -17   4 23.6735 15.4705   1
  -7  17  -4 14.2418 14.4418   1
  -7  17  -4 -8.3187 5.93912   3
   7 -17   4 -24.132 25.2857   1
   7 -17   4 -1.6702 5.98320   2
   6  16  -4 1.95864 15.1161   1
   5  16  -4 47.7685 17.3203   1
  -5 -16   4 24.3900 13.3657   1
   4  16  -4 31.5561 15.0898   1
  -4 -16   4 10.5602 13.4035   1
   3  16  -4 19.2515 13.3014   1
  -3 -16   4 14.9700 2.95081   2
  -3 -16   4 24.4913 14.6546   1
   2  16  -4 59.0660 15.9162   1
  -2 -16   4 20.8389 13.7979   1
  -2 -16   4 41.5867 4.14701   2
   1  16  -4 44.6166 15.8103   1
  -1 -16   4 48.5783 15.3897   1
  -1 -16   4 38.4793 4.36867   2
   0  16  -4 20.6244 13.8595   1
   0 -16   4 24.4602 4.42092   2
   0 -16   4 26.9365 13.8743   1
  -1  16  -4 86.2932 17.3040   1
   1 -16   4 113.064 8.17631   2
   1 -16   4 134.997 21.2893   1
  -2  16  -4 -1.0138 5.17537   3
  -2  16  -4 1.75866 10.9597   1
   2 -16   4 -1.0300 4.32747   2
   2 -16   4 -9.4682 9.76579   1
  -3  16  -4 91.5845 8.76669   3
  -3  16  -4 70.7080 16.7691   1
   3 -16   4 106.138 8.48007   2
   3 -16   4 86.3399 18.7250   1
  -4  16  -4 19.8177 12.2866   1
  -4  16  -4 31.9621 6.39811   3
   4 -16   4 27.5170 16.0703   1
   4 -16   4 32.0793 5.59585   2
  -5  16  -4 7.92211 5.63683   3
  -5  16  -4 -7.7640 8.65465   1
   5 -16   4 19.7231 14.2396   1
   5 -16   4 1.87571 5.30821   2
  -6  16  -4 -3.2429 11.8209   1
  -6  16  -4 4.43937 5.63863   3
   6 -16   4 1.19071 5.41952   2
   6 -16   4 3.80769 14.4897   1
  -7  16  -4 12.8059 11.6770   1
  -7  16  -4 4.62786 5.90694   3
   7 -16   4 5.83398 5.81211   2
   7 -16   4 -8.9082 13.7936   1
  -8  16  -4 13.7575 6.20576   3
  -8  16  -4 28.6661 13.0162   1
   8 -16   4 12.6627 6.24773   2
   8 -16   4 -9.4313 15.9137   1
   6  15  -4 -14.071 12.3778   1
  -6 -15   4 6.22335 11.9040   1
   5  15  -4 24.0147 13.9603   1
  -5 -15   4 24.3674 12.8891   1
   4  15  -4 3.53568 11.7383   1
  -4 -15   4 34.8539 14.5754   1
  -4 -15   4 31.9059 2.58932   2
   3  15  -4 39.7719 14.3730   1
  -3 -15   4 60.1071 16.0271   1
  -3 -15   4 36.3861 3.30961   2
   2  15  -4 -0.4391 10.1917   1
  -2 -15   4 -14.250 9.65639   1
  -2 -15   4 -1.3815 2.93497   2
   1  15  -4 33.0625 12.9955   1
  -1 -15   4 42.0211 4.31958   2
  -1 -15   4 40.2901 14.0096   1
   0  15  -4 28.7104 13.2522   1
   0 -15   4 21.0595 12.2994   1
   0 -15   4 18.9214 4.15417   2
  -1  15  -4 0.11074 10.5940   1
   1 -15   4 1.33558 3.74148   2
   1 -15   4 0.43264 10.6632   1
  -2  15  -4 37.1454 5.88525   3
  -2  15  -4 20.0864 11.4830   1
   2 -15   4 14.0170 4.39211   2
   2 -15   4 22.0800 12.5168   1
  -3  15  -4 46.0215 14.2513   1
  -3  15  -4 42.4635 6.22246   3
   3 -15   4 35.3339 14.7438   1
   3 -15   4 52.0087 5.66773   2
  -4  15  -4 9.68723 5.30542   3
  -4  15  -4 2.94296 9.07388   1
   4 -15   4 9.42007 4.99314   2
   4 -15   4 22.1700 13.2125   1
  -5  15  -4 10.8849 5.38670   3
  -5  15  -4 2.55257 8.36122   1
   5 -15   4 18.4975 12.0149   1
   5 -15   4 12.4243 5.19227   2
  -6  15  -4 15.7873 10.7645   1
  -6  15  -4 0.02458 5.43169   3
   6 -15   4 1.43461 5.19860   2
   6 -15   4 13.7168 12.1848   1
  -7  15  -4 39.8333 6.81982   3
  -7  15  -4 54.2361 12.5128   1
   7 -15   4 53.2609 6.79488   2
   7 -15   4 34.9910 14.9126   1
  -8  15  -4 -4.8591 9.82807   1
  -8  15  -4 -3.5774 5.46809   3
   8 -15   4 4.32781 13.0361   1
   8 -15   4 -1.6937 5.65923   2
  -9  15  -4 30.8616 11.1566   1
  -9  15  -4 6.49477 5.93515   3
   9 -15   4 0.23428 12.3147   1
   9 -15   4 0.47722 5.96151   2
   7  14  -4 12.5074 12.7984   1
   6  14  -4 11.5133 12.5784   1
  -6 -14   4 3.75143 10.8933   1
   5  14  -4 31.8769 13.7235   1
  -5 -14   4 -16.656 9.83135   1
   4  14  -4 -12.985 8.91846   1
  -4 -14   4 0.49701 1.77479   2
  -4 -14   4 -17.860 9.32461   1
   3  14  -4 -9.0467 10.1162   1
  -3 -14   4 -1.4077 2.36188   2
  -3 -14   4 9.57770 10.8601   1
   2  14  -4 155.023 21.1008   1
  -2 -14   4 134.202 20.5486   1
  -2 -14   4 121.077 6.75952   2
   1  14  -4 47.3760 13.4417   1
  -1 -14   4 34.2601 3.97278   2
  -1 -14   4 16.5436 11.8989   1
   0  14  -4 125.021 18.9324   1
   0 -14   4 112.055 7.20652   2
   0 -14   4 124.337 19.2026   1
  -1  14  -4 24.2962 12.7324   1
   1 -14   4 11.5598 3.90263   2
   1 -14   4 12.5014 11.2891   1
  -2  14  -4 -0.6848 8.78000   1
   2 -14   4 1.20608 3.88425   2
   2 -14   4 -4.5517 10.4497   1
  -3  14  -4 60.7338 14.0996   1
  -3  14  -4 32.9429 5.47130   3
   3 -14   4 55.8433 13.8075   1
   3 -14   4 41.5230 5.20746   2
  -4  14  -4 8.26148 5.01743   3
  -4  14  -4 14.4067 9.50178   1
   4 -14   4 10.1054 4.71349   2
   4 -14   4 18.9949 12.4563   1
  -5  14  -4 49.2990 6.28368   3
  -5  14  -4 41.2652 11.6485   1
   5 -14   4 42.6054 5.65672   2
   5 -14   4 51.0788 13.9531   1
  -6  14  -4 0.97081 9.99710   1
  -6  14  -4 4.53550 5.29873   3
   6 -14   4 -4.8522 9.61098   1
   6 -14   4 3.90264 5.07682   2
  -7  14  -4 2.20842 8.79724   1
  -7  14  -4 -5.0070 5.21534   3
   7 -14   4 3.18301 5.35313   2
   7 -14   4 1.04451 12.0162   1
  -8  14  -4 2.94648 5.30370   3
  -8  14  -4 0.37721 8.28803   1
   8 -14   4 2.73888 5.57433   2
   8 -14   4 -2.8838 10.6869   1
  -9  14  -4 -0.7699 8.22267   1
  -9  14  -4 1.44337 5.58053   3
   9 -14   4 -4.5483 11.9494   1
   9 -14   4 6.10795 5.89205   2
 -10  14  -4 -0.5524 6.40172   1
 -10  14  -4 7.18354 5.83774   3
  10 -14   4 17.9317 18.1310   1
  10 -14   4 3.68039 6.28405   2
   8  13  -4 1.23728 11.1705   1
   7  13  -4 11.5883 12.9903   1
  -7 -13   4 -6.7272 8.94410   1
   6  13  -4 -2.9563 10.2047   1
  -6 -13   4 13.4819 12.1237   1
   5  13  -4 -15.144 8.80806   1
  -5 -13   4 28.3585 12.5281   1
   4  13  -4 3.86545 10.8377   1
  -4 -13   4 7.23814 1.72060   2
  -4 -13   4 -1.7251 8.84466   1
   3  13  -4 72.4252 15.5250   1
  -3 -13   4 80.7262 4.92110   2
  -3 -13   4 85.7699 16.2957   1
   2  13  -4 21.3622 11.5195   1
  -2 -13   4 16.8488 2.99415   2
  -2 -13   4 16.0214 11.1495   1
   1  13  -4 53.4309 13.4619   1
  -1 -13   4 54.1226 5.36950   2
  -1 -13   4 64.3092 14.0754   1
   0  13  -4 52.9992 13.5311   1
   0 -13   4 46.6267 13.0825   1
   0 -13   4 39.5340 4.05648   2
  -1  13  -4 66.8844 14.3093   1
   1 -13   4 90.4700 6.74532   2
   1 -13   4 62.8119 15.2145   1
  -2  13  -4 14.6361 9.33939   1
   2 -13   4 14.9487 4.07968   2
   2 -13   4 18.3121 11.4288   1
  -3  13  -4 7.70524 8.54224   1
  -3  13  -4 4.10122 4.39787   3
   3 -13   4 15.8625 10.5520   1
   3 -13   4 0.10849 3.85368   2
  -4  13  -4 29.2582 11.4034   1
  -4  13  -4 25.1345 5.31135   3
   4 -13   4 28.7587 4.78806   2
   4 -13   4 22.7479 11.7516   1
  -5  13  -4 75.8995 7.24999   3
  -5  13  -4 75.9849 14.2090   1
   5 -13   4 53.5671 13.9494   1
   5 -13   4 72.2901 6.41220   2
  -6  13  -4 4.14640 4.91890   3
  -6  13  -4 -2.9627 8.08405   1
   6 -13   4 2.67228 10.4513   1
   6 -13   4 -0.1771 4.77151   2
  -7  13  -4 -0.5389 7.31863   1
  -7  13  -4 3.51137 4.97325   3
   7 -13   4 -8.1092 4.82064   2
   7 -13   4 -20.008 9.59954   1
  -8  13  -4 6.24662 5.20300   3
  -8  13  -4 15.1863 8.65263   1
   8 -13   4 3.71628 5.44929   2
   8 -13   4 4.16698 10.8751   1
  -9  13  -4 8.15286 7.28303   1
  -9  13  -4 5.96391 5.41689   3
   9 -13   4 -3.0371 5.46173   2
   9 -13   4 -6.1068 11.0630   1
 -10  13  -4 63.8201 7.57243   1
 -10  13  -4 62.7409 7.53059   3
  10 -13   4 46.5686 14.5883   1
  10 -13   4 80.7953 8.00801   2
 -11  13  -4 25.1126 6.60978   3
  11 -13   4 44.9711 7.32617   2
   8  12  -4 11.3213 13.0449   1
  -8 -12   4 25.2593 10.6538   1
   7  12  -4 1.19767 10.3206   1
  -7 -12   4 -6.3001 8.44581   1
   6  12  -4 54.1934 14.2584   1
  -6 -12   4 53.7148 13.3576   1
   5  12  -4 4.22172 10.5139   1
  -5 -12   4 34.2568 11.5350   1
   4  12  -4 128.698 19.0318   1
  -4 -12   4 105.173 17.4529   1
  -4 -12   4 105.946 4.63090   2
   3  12  -4 279.085 25.0949   1
  -3 -12   4 296.346 10.8980   2
  -3 -12   4 294.855 25.0212   1
   2  12  -4 362.222 27.3110   1
  -2 -12   4 314.613 26.0001   1
  -2 -12   4 344.776 12.7814   2
   1  12  -4 311.034 25.9767   1
  -1 -12   4 338.386 12.7277   2
  -1 -12   4 335.859 27.7882   1
   0  12  -4 403.852 30.1809   1
   0 -12   4 380.458 28.6026   1
   0 -12   4 409.830 15.1725   2
  -1  12  -4 105.879 16.6073   1
   1 -12   4 121.167 7.23575   2
   1 -12   4 139.141 18.3773   1
  -2  12  -4 10.1151 9.81021   1
   2 -12   4 16.2136 3.88366   2
   2 -12   4 17.4180 10.3791   1
  -3  12  -4 107.061 7.29850   3
  -3  12  -4 114.294 17.1019   1
   3 -12   4 99.5967 15.8402   1
   3 -12   4 121.847 7.33633   2
  -4  12  -4 17.6670 4.80714   3
   4 -12   4 19.7790 10.3075   1
   4 -12   4 7.99095 4.13031   2
  -5  12  -4 153.429 18.2394   1
  -5  12  -4 163.851 8.75382   3
   5 -12   4 135.939 18.4140   1
   5 -12   4 159.993 9.38836   2
  -6  12  -4 151.703 17.9876   1
  -6  12  -4 149.956 9.03461   3
   6 -12   4 174.433 9.91237   2
   6 -12   4 97.2067 16.5748   1
  -7  12  -4 6.04730 4.74879   3
  -7  12  -4 14.7263 8.83978   1
   7 -12   4 24.2661 5.31552   2
   7 -12   4 14.4745 10.7971   1
  -8  12  -4 52.6811 10.3831   1
  -8  12  -4 58.0203 6.48638   3
   8 -12   4 40.3978 13.0302   1
   8 -12   4 54.4898 6.48913   2
  -9  12  -4 1.28993 5.93662   1
  -9  12  -4 7.10130 5.22324   3
  -9  12  -4 8.78028 7.14434   1
   9 -12   4 18.6510 11.2027   1
   9 -12   4 0.03198 5.42000   2
 -10  12  -4 1.17777 5.22522   3
  10 -12   4 -5.0574 5.63783   2
  10 -12   4 -5.6964 9.85973   1
 -11  12  -4 1.41560 5.58692   3
  11 -12   4 -6.6089 11.8695   1
  11 -12   4 7.40963 6.15646   2
   9  11  -4 7.53319 11.6179   1
   8  11  -4 7.07449 10.9295   1
  -8 -11   4 3.53507 9.04924   1
   7  11  -4 16.9180 11.8816   1
  -7 -11   4 1.85680 8.89936   1
   6  11  -4 -11.107 7.84381   1
  -6 -11   4 -5.0301 8.08070   1
   5  11  -4 47.6898 12.7579   1
  -5 -11   4 46.1467 11.8457   1
   4  11  -4 339.793 26.1579   1
  -4 -11   4 307.045 10.9730   2
  -4 -11   4 324.337 25.0952   1
   3  11  -4 -4.6737 7.72040   1
  -3 -11   4 10.3597 2.09187   2
  -3 -11   4 -0.0102 8.18002   1
   2  11  -4 -10.690 7.92253   1
  -2 -11   4 8.72913 9.35477   1
  -2 -11   4 0.91916 2.29016   2
   1  11  -4 196.800 20.4736   1
  -1 -11   4 195.979 8.29258   2
  -1 -11   4 174.548 19.0916   1
   0  11  -4 6.47407 9.27854   1
   0 -11   4 -3.8072 8.23206   1
   0 -11   4 5.72475 2.99262   2
  -1  11  -4 40.9725 11.4759   1
   1 -11   4 52.3416 4.30591   2
   1 -11   4 47.2263 11.2459   1
  -2  11  -4 0.10031 7.62529   1
   2 -11   4 6.27065 3.46079   2
   2 -11   4 2.44930 9.45794   1
  -3  11  -4 6.40422 4.05526   3
  -3  11  -4 -1.9026 6.94374   1
   3 -11   4 7.29858 3.64855   2
   3 -11   4 -0.9061 8.65191   1
  -4  11  -4 2.34716 4.08517   3
   4 -11   4 0.31448 8.18495   1
   4 -11   4 3.46816 3.82262   2
  -5  11  -4 31.5736 4.85109   3
  -5  11  -4 26.1206 10.0844   1
   5 -11   4 33.3534 10.7541   1
   5 -11   4 25.1711 4.64815   2
  -6  11  -4 -7.8521 6.93198   1
  -6  11  -4 0.05622 4.36995   3
   6 -11   4 5.66435 8.06254   1
   6 -11   4 2.34524 4.40901   2
  -7  11  -4 9.70399 7.79558   1
  -7  11  -4 7.09272 4.60220   3
   7 -11   4 8.95831 4.79565   2
   7 -11   4 8.21255 9.99228   1
  -8  11  -4 93.1932 12.0416   1
  -8  11  -4 78.7266 7.48770   3
   8 -11   4 98.4729 15.6541   1
   8 -11   4 102.790 9.17263   2
  -9  11  -4 34.2129 7.07708   1
  -9  11  -4 23.6904 5.52953   3
  -9  11  -4 26.3501 6.37845   1
   9 -11   4 37.2310 6.07881   2
   9 -11   4 19.5447 11.0616   1
 -10  11  -4 12.4832 5.46999   3
  10 -11   4 11.6664 10.8151   1
  10 -11   4 10.2955 5.71593   2
 -11  11  -4 7.23560 5.60499   3
  11 -11   4 1.65233 5.76813   2
  11 -11   4 10.3316 9.91649   1
 -12  11  -4 12.3411 5.89099   3
  12 -11   4 13.6044 6.34267   2
   9  10  -4 17.3668 12.0947   1
  -9 -10   4 15.6940 8.85019   1
   8  10  -4 36.0945 12.6077   1
  -8 -10   4 31.8503 10.8603   1
   7  10  -4 5.38048 9.40802   1
  -7 -10   4 1.30345 7.38233   1
   6  10  -4 -10.234 8.52089   1
  -6 -10   4 -4.7210 6.77613   1
   5  10  -4 435.778 29.9477   1
  -5 -10   4 362.388 27.1912   1
   4  10  -4 371.804 26.3117   1
  -4 -10   4 334.942 11.7551   2
  -4 -10   4 349.244 25.9741   1
   3  10  -4 48.1923 12.3235   1
  -3 -10   4 36.8284 3.15618   2
  -3 -10   4 42.9656 11.1516   1
   2  10  -4 861.913 42.8364   1
  -2 -10   4 855.345 28.8965   2
  -2 -10   4 828.300 42.1742   1
   1  10  -4 332.585 24.1951   1
  -1 -10   4 309.630 23.3295   1
  -1 -10   4 337.243 12.2459   2
   0  10  -4 0.22395 7.92611   1
   0 -10   4 1.60977 7.67692   1
   0 -10   4 2.01251 2.54746   2
  -1  10  -4 88.2946 13.8881   1
   1 -10   4 99.8861 14.2983   1
   1 -10   4 111.831 6.20488   2
  -2  10  -4 191.315 18.0366   1
   2 -10   4 159.564 17.2089   1
   2 -10   4 180.529 8.45000   2
  -3  10  -4 108.205 14.3087   1
  -3  10  -4 120.635 6.67835   3
   3 -10   4 81.6003 13.6663   1
   3 -10   4 108.129 6.57590   2
  -4  10  -4 56.0689 5.45829   3
   4 -10   4 47.7744 4.79941   2
   4 -10   4 45.0559 10.5997   1
  -5  10  -4 23.9871 4.44685   3
  -5  10  -4 26.0734 9.15774   1
   5 -10   4 17.9856 4.23550   2
   5 -10   4 21.5548 8.83638   1
  -6  10  -4 6.62474 4.38267   3
  -6  10  -4 8.86912 8.01222   1
   6 -10   4 11.0652 8.80689   1
   6 -10   4 4.45731 4.24652   2
  -7  10  -4 46.1473 5.35576   3
  -7  10  -4 42.5743 9.38347   1
   7 -10   4 38.5226 5.41997   2
   7 -10   4 17.8166 9.44239   1
  -8  10  -4 -0.0910 4.49249   3
  -8  10  -4 8.53298 6.51418   1
   8 -10   4 7.66223 8.38417   1
   8 -10   4 0.10594 4.76825   2
  -9  10  -4 41.5783 6.13029   1
  -9  10  -4 38.1151 6.01861   1
  -9  10  -4 46.1960 5.95989   3
   9 -10   4 61.0128 6.28297   2
   9 -10   4 55.8989 12.2969   1
 -10  10  -4 -4.1292 4.89859   3
  10 -10   4 -12.401 8.84891   1
  10 -10   4 -2.1696 5.29444   2
 -11  10  -4 22.3321 5.83087   3
  11 -10   4 37.5239 11.3709   1
  11 -10   4 36.1842 6.47165   2
 -12  10  -4 12.6203 5.84413   3
  12 -10   4 22.3503 6.56212   2
 -10  -9   4 15.7108 9.47395   1
   9   9  -4 4.42998 10.7280   1
  -9  -9   4 5.64799 7.75571   1
   8   9  -4 81.5577 15.6575   1
  -8  -9   4 59.2984 11.5913   1
   7   9  -4 23.0855 10.3808   1
  -7  -9   4 18.1574 9.25371   1
   6   9  -4 377.769 27.9654   1
  -6  -9   4 401.581 26.2877   1
   5   9  -4 167.863 18.1710   1
  -5  -9   4 163.012 16.9018   1
   4   9  -4 4.26935 9.60999   1
  -4  -9   4 2.17150 0.88475   2
  -4  -9   4 -0.7301 6.99002   1
  -4  -9   4 1.99885 0.71484   2
   3   9  -4 138.638 16.4643   1
  -3  -9   4 102.178 14.3498   1
  -3  -9   4 112.314 4.79203   2
   2   9  -4 434.606 27.3584   1
  -2  -9   4 428.470 27.5592   1
  -2  -9   4 446.383 15.3457   2
   1   9  -4 40.2238 10.6585   1
  -1  -9   4 57.3917 11.1427   1
  -1  -9   4 51.2402 3.91613   2
   0   9  -4 276.010 20.6869   1
   0  -9   4 233.669 19.8469   1
   0  -9   4 262.677 10.0012   2
  -1   9  -4 109.658 14.2460   1
   1  -9   4 117.931 14.6027   1
   1  -9   4 108.130 5.77326   2
  -2   9  -4 4.82209 7.28018   1
   2  -9   4 13.3822 7.81467   1
   2  -9   4 8.80414 3.00035   2
  -3   9  -4 8.31123 3.41034   3
  -3   9  -4 -5.2041 5.80537   1
   3  -9   4 2.77323 3.10502   2
   3  -9   4 -0.0068 7.04720   1
  -4   9  -4 170.414 8.15151   3
  -4   9  -4 171.846 14.6956   1
   4  -9   4 168.680 8.59873   2
   4  -9   4 174.339 17.4372   1
  -5   9  -4 -2.2725 3.49572   3
  -5   9  -4 1.92682 7.06484   1
   5  -9   4 -6.5569 3.44198   2
   5  -9   4 -1.6943 6.33012   1
  -6   9  -4 32.8982 4.59137   3
  -6   9  -4 12.2312 7.72755   1
   6  -9   4 22.1826 4.52705   2
   6  -9   4 34.3852 10.0761   1
  -7   9  -4 89.5602 7.12661   3
  -7   9  -4 108.284 12.1681   1
   7  -9   4 101.104 7.53503   2
   7  -9   4 89.0258 13.0589   1
  -8   9  -4 30.3814 5.10414   3
  -8   9  -4 28.5593 6.79625   1
   8  -9   4 40.9500 5.53166   2
   8  -9   4 28.8522 9.93534   1
  -9   9  -4 49.1616 5.84439   3
   9  -9   4 42.3601 11.0274   1
   9  -9   4 39.5622 6.00241   2
 -10   9  -4 6.55088 5.04764   3
  10  -9   4 -9.7512 7.52633   1
  10  -9   4 3.68242 5.25975   2
 -11   9  -4 2.34268 5.11789   3
  11  -9   4 7.29452 5.67995   2
  11  -9   4 -6.8280 8.39546   1
 -12   9  -4 -6.4714 5.20260   3
  12  -9   4 7.59462 5.90559   2
 -13   9  -4 8.38113 6.16079   3
  13  -9   4 17.1672 6.46052   2
  10   8  -4 18.6635 10.6993   1
 -10  -8   4 1.91466 6.20441   1
   9   8  -4 16.8099 10.5090   1
  -9  -8   4 11.8330 7.69914   1
   8   8  -4 92.1534 15.3674   1
  -8  -8   4 88.5422 12.9399   1
   7   8  -4 47.3515 12.3605   1
  -7  -8   4 30.7789 9.34476   1
   6   8  -4 100.430 14.7293   1
  -6  -8   4 84.5241 13.0573   1
   5   8  -4 70.2785 13.1076   1
  -5  -8   4 48.4316 10.8110   1
   4   8  -4 173.998 18.4365   1
  -4  -8   4 117.302 14.8947   1
   3   8  -4 84.9222 13.2855   1
  -3  -8   4 86.7364 12.7942   1
  -3  -8   4 96.9188 3.99010   2
   2   8  -4 196.058 16.8708   1
  -2  -8   4 150.472 15.7509   1
  -2  -8   4 161.628 6.37493   2
   1   8  -4 34.8602 9.32157   1
  -1  -8   4 16.9609 8.07573   1
  -1  -8   4 32.1653 3.18936   2
   0   8  -4 116.269 13.7273   1
   0  -8   4 102.965 13.3896   1
   0  -8   4 111.961 5.36962   2
  -1   8  -4 455.153 25.3694   1
   1  -8   4 467.965 25.7531   1
   1  -8   4 405.651 15.5351   2
  -2   8  -4 66.5498 11.0875   1
   2  -8   4 64.1323 10.8713   1
   2  -8   4 62.5838 4.80366   2
  -3   8  -4 76.4207 5.21345   3
  -3   8  -4 76.3539 13.7017   1
   3  -8   4 80.2054 11.8885   1
   3  -8   4 70.7188 5.40120   2
  -4   8  -4 2.22019 3.17437   3
  -4   8  -4 3.27343 5.88332   1
   4  -8   4 7.72552 7.30897   1
   4  -8   4 2.34628 3.21437   2
  -5   8  -4 8.88377 6.74924   1
  -5   8  -4 2.71244 3.44130   3
   5  -8   4 3.55828 7.34051   1
   5  -8   4 4.85298 3.58343   2
  -6   8  -4 167.579 8.61085   3
  -6   8  -4 178.575 15.0130   1
   6  -8   4 172.456 16.8630   1
   6  -8   4 181.692 9.28199   2
  -7   8  -4 214.909 10.1509   3
  -7   8  -4 223.609 15.3272   1
   7  -8   4 216.520 10.4826   2
   7  -8   4 219.518 18.2641   1
  -8   8  -4 139.534 7.93871   3
  -8   8  -4 128.732 10.2721   1
  -8   8  -4 135.238 10.8274   1
   8  -8   4 115.506 8.63847   2
   8  -8   4 160.802 15.9242   1
  -9   8  -4 290.489 13.2337   3
   9  -8   4 318.543 13.7234   2
   9  -8   4 295.416 21.5533   1
 -10   8  -4 210.857 11.0733   3
  10  -8   4 195.083 18.4542   1
  10  -8   4 242.414 11.9403   2
 -11   8  -4 18.5488 5.45014   3
  11  -8   4 3.24680 7.38267   1
  11  -8   4 8.07727 5.36108   2
 -12   8  -4 14.2615 5.60304   3
  12  -8   4 11.0471 5.85073   2
 -13   8  -4 -6.6958 5.71549   3
  13  -8   4 6.96241 5.86301   2
  10   7  -4 174.279 19.9703   1
 -10  -7   4 133.277 13.2707   1
   9   7  -4 67.9867 13.3164   1
  -9  -7   4 49.8406 9.70044   1
   8   7  -4 33.0487 10.1114   1
  -8  -7   4 38.8806 8.93030   1
   7   7  -4 315.968 23.9711   1
  -7  -7   4 329.226 21.5850   1
   6   7  -4 59.3069 12.4062   1
  -6  -7   4 44.5256 10.0707   1
   5   7  -4 998.591 45.6746   1
  -5  -7   4 990.997 44.8512   1
   4   7  -4 967.727 42.9108   1
  -4  -7   4 876.334 41.3023   1
   3   7  -4 136.400 14.6548   1
  -3  -7   4 132.188 14.1309   1
  -3  -7   4 127.946 4.77590   2
   2   7  -4 6.79120 7.11115   1
  -2  -7   4 6.85746 1.42497   2
  -2  -7   4 1.08170 6.29053   1
   1   7  -4 185.682 15.9152   1
  -1  -7   4 183.849 6.99047   2
  -1  -7   4 171.768 15.3497   1
   0   7  -4 31.3542 8.42243   1
   0  -7   4 36.9622 3.31938   2
   0  -7   4 33.4294 8.28285   1
  -1   7  -4 1518.94 58.7707   1
   1  -7   4 1439.81 48.9775   2
   1  -7   4 1423.41 58.2204   1
  -2   7  -4 17.6504 7.54511   1
   2  -7   4 15.4525 7.65990   1
   2  -7   4 17.5678 2.71986   2
  -3   7  -4 89.2731 5.39260   3
   3  -7   4 109.887 12.3397   1
   3  -7   4 99.0463 5.68897   2
  -4   7  -4 37.4302 8.18910   1
  -4   7  -4 46.4488 3.95439   3
   4  -7   4 40.9343 3.88791   2
   4  -7   4 40.2236 8.63358   1
  -5   7  -4 27.4171 7.55469   1
  -5   7  -4 32.8227 3.82592   3
   5  -7   4 27.3779 8.07922   1
   5  -7   4 33.4799 3.99137   2
  -6   7  -4 602.781 27.5754   1
  -6   7  -4 595.715 21.3199   3
   6  -7   4 610.962 21.6484   2
   6  -7   4 545.849 29.1917   1
  -7   7  -4 29.0932 4.56671   3
  -7   7  -4 19.4832 6.23469   1
   7  -7   4 15.7570 7.84143   1
   7  -7   4 33.1773 4.61772   2
  -8   7  -4 36.5132 4.60585   1
  -8   7  -4 37.2287 4.94523   3
  -8   7  -4 33.5576 4.41068   1
   8  -7   4 38.5779 5.08344   2
   8  -7   4 40.0514 9.55958   1
  -9   7  -4 77.1148 6.90241   3
   9  -7   4 64.3549 10.4887   1
   9  -7   4 80.4753 6.53615   2
 -10   7  -4 10.1786 4.85966   3
  10  -7   4 18.7016 7.78219   1
  10  -7   4 15.0844 5.11798   2
 -11   7  -4 9.53366 5.09637   3
[truncated: 2,761,778 more chars]
