# Supplementary material for: Crystal structure of cis-7,8-dihy­droxy-5,10,15,20-tetra­phenyl­chlorin and its zinc(II)–ethyl­enedi­amine complex
Source: Acta Crystallogr E Crystallogr Commun. 2022 Mar 15;78(Pt 4):392–8. doi: 10.1107/S2056989022002729 (PMC8983991; doi:10.1107/S2056989022002729)
Supplement: Supplementary file 2 [file e-78-00392-2PhH2sup2.hkl]

data_2PhH2                                                                      
_shelx_title ' H2_NoOs_0m in P-1'                                               
_shelx_refln_list_code          4                                               
_shelx_F_calc_maximum      112.79                                               
_exptl_crystal_F_000       812.00                                               
_reflns_d_resolution_high  0.7000                                               
                                                                                
loop_                                                                           
 _space_group_symop_operation_xyz                                               
 'x, y, z'                                                                      
 '-x, -y, -z'                                                                   
                                                                                
_cell_length_a    10.0193                                                       
_cell_length_b    15.2554                                                       
_cell_length_c    17.7983                                                       
_cell_angle_alpha  69.918                                                       
_cell_angle_beta   74.926                                                       
_cell_angle_gamma  84.140                                                       
                                                                                
_shelx_F_squared_multiplier     1.000                                           
                                                                                
loop_                                                                           
 _refln_index_h                                                                 
 _refln_index_k                                                                 
 _refln_index_l                                                                 
 _refln_F_squared_calc                                                          
 _refln_F_squared_meas                                                          
 _refln_F_squared_sigma                                                         
 _refln_observed_status                                                         
   2   0   0       1024.99        977.72        16.52 o                         
   3   0   0       7042.44       6911.40       229.72 o                         
   4   0   0       1014.81        997.56        19.82 o                         
   5   0   0       1441.43       1561.44        39.70 o                         
   6   0   0         83.50         82.62         3.26 o                         
   7   0   0        191.15        180.71         4.61 o                         
   8   0   0          0.04         -1.56         1.56 o                         
   9   0   0        302.81        298.95         6.54 o                         
  10   0   0        435.16        429.15         9.72 o                         
  11   0   0        100.99        114.57         6.78 o                         
  12   0   0         14.94         16.58         3.02 o                         
  13   0   0          0.39          3.13         2.95 o                         
 -13   1   0        132.99        170.15         8.19 o                         
 -12   1   0         61.95         66.80         4.65 o                         
 -11   1   0          1.36          3.23         2.49 o                         
 -10   1   0          0.54          0.93         2.23 o                         
  -9   1   0         12.78         13.87         2.49 o                         
  -8   1   0          7.48          9.95         2.51 o                         
  -7   1   0          1.27          1.97         1.91 o                         
  -6   1   0          0.58         -1.15         1.62 o                         
  -5   1   0        142.58        183.49         4.83 o                         
  -4   1   0          1.57          2.02         1.42 o                         
  -3   1   0       2354.02       2256.01        44.44 o                         
  -2   1   0       3585.31       3664.18        70.60 o                         
  -1   1   0        151.60        159.74         9.02 o                         
   1   1   0        316.18        321.02        10.68 o                         
   2   1   0        875.64        858.93        17.28 o                         
   3   1   0       2170.72       2180.56        59.81 o                         
   4   1   0         58.96         59.99         2.11 o                         
   5   1   0        998.64        990.89        19.99 o                         
   6   1   0        989.89        987.55        17.25 o                         
   7   1   0         89.72         99.70         3.06 o                         
   8   1   0          0.01         -0.06         1.54 o                         
   9   1   0         18.94         23.91         2.12 o                         
  10   1   0         27.29         18.83         2.39 o                         
  11   1   0        138.89        142.49         5.79 o                         
  12   1   0          9.79          6.41         2.69 o                         
  13   1   0          8.88          4.98         3.34 o                         
 -13   2   0          1.25         -3.89         3.89 o                         
 -12   2   0          0.43         -0.28         2.72 o                         
 -11   2   0          3.46          2.19         2.57 o                         
 -10   2   0          0.88          3.95         2.44 o                         
  -9   2   0         15.36         20.53         4.67 o                         
  -8   2   0          1.25          2.94         3.28 o                         
  -7   2   0         47.34         60.66         3.81 o                         
  -6   2   0         43.65         47.60         3.17 o                         
  -5   2   0       1107.18       1201.34        28.77 o                         
  -4   2   0        323.11        398.14         7.77 o                         
  -3   2   0      10716.74      10454.49       200.51 o                         
   0   2   0        137.01        118.29         3.79 o                         
   1   2   0         13.30         17.21         3.37 o                         
   2   2   0      12721.68      12760.74       424.06 o                         
   3   2   0        691.66        807.55        26.43 o                         
   4   2   0         27.60         17.36         1.50 o                         
   5   2   0         23.76         17.88         1.67 o                         
   6   2   0        168.79        174.66         4.57 o                         
   7   2   0        243.04        247.30         7.81 o                         
   8   2   0        549.31        499.22        11.13 o                         
   9   2   0        416.35        411.68         9.65 o                         
  10   2   0         25.84         35.33         6.20 o                         
  11   2   0        163.93        172.32         8.43 o                         
  12   2   0          1.93         -0.10         2.35 o                         
  13   2   0          7.95          6.05         2.53 o                         
 -13   3   0         16.03         13.46         4.29 o                         
 -12   3   0         18.82         17.57         3.19 o                         
 -11   3   0          1.37          4.31         2.63 o                         
 -10   3   0         52.52         47.32         4.35 o                         
  -9   3   0          7.33         12.30         6.70 o                         
  -8   3   0          1.86          1.06         2.67 o                         
  -7   3   0        328.94        365.44        10.13 o                         
  -6   3   0         12.45         12.69         3.99 o                         
  -5   3   0       1086.47       1104.12        17.44 o                         
  -4   3   0       3669.01       3710.90        73.01 o                         
  -3   3   0       1138.28       1164.16        20.50 o                         
  -2   3   0       7256.22       7404.76       175.76 o                         
  -1   3   0       2520.18       2674.42        92.81 o                         
   0   3   0       3140.56       3224.67        78.47 o                         
   1   3   0       1503.03       1561.40        39.87 o                         
   2   3   0        212.51        207.85         5.75 o                         
   3   3   0       2843.39       2955.74        72.64 o                         
   4   3   0       3139.75       3259.45        79.92 o                         
   5   3   0       2165.74       2341.77        51.40 o                         
   6   3   0         46.88         49.04         2.74 o                         
   7   3   0         52.52         60.24         3.69 o                         
   8   3   0        847.08        814.30        17.21 o                         
   9   3   0        427.09        447.86        10.37 o                         
  10   3   0         19.01         18.21         5.34 o                         
  11   3   0         26.53         40.48         2.59 o                         
  12   3   0         35.35         31.72         2.51 o                         
  13   3   0          1.85          5.35         2.84 o                         
 -13   4   0          0.39          2.62         4.36 o                         
 -12   4   0          8.43          5.39         4.13 o                         
 -11   4   0         18.26         17.02         2.98 o                         
 -10   4   0         74.56         69.23         4.77 o                         
  -9   4   0         34.58         39.59         3.78 o                         
  -8   4   0         12.04         13.70         5.19 o                         
  -7   4   0         62.20         69.28         6.58 o                         
  -6   4   0        172.27        208.59         4.60 o                         
  -5   4   0         50.47         43.01         2.84 o                         
  -4   4   0       1824.53       1996.08        31.15 o                         
  -3   4   0       1902.08       2115.96        43.26 o                         
  -2   4   0       8079.83       7873.60       265.78 o                         
   0   4   0       2189.50       2285.13        57.73 o                         
   1   4   0       8367.54       8213.06       195.82 o                         
   2   4   0         78.88         75.50         3.38 o                         
   3   4   0       1137.68       1160.47        20.79 o                         
   4   4   0        300.29        378.75         7.71 o                         
   5   4   0        311.65        324.20        13.82 o                         
   6   4   0          7.05          5.24         1.39 o                         
   7   4   0         35.21         32.47         2.15 o                         
   8   4   0        800.39        795.94        16.98 o                         
   9   4   0          1.72          1.80         1.57 o                         
  10   4   0        129.54        136.43         4.43 o                         
  11   4   0         16.62         16.44         3.43 o                         
  12   4   0         57.73         49.69         6.56 o                         
  13   4   0         43.98         49.26         3.24 o                         
 -13   5   0         24.24         22.22        11.57 o                         
 -12   5   0         40.79         35.15         6.94 o                         
 -11   5   0          5.61          6.73         4.06 o                         
 -10   5   0          2.55         -0.65         3.68 o                         
  -9   5   0         33.32         35.24         4.13 o                         
  -8   5   0          6.09          4.22         7.45 o                         
  -7   5   0          3.21          0.55         3.82 o                         
  -6   5   0        536.23        562.72        10.23 o                         
  -5   5   0       3344.44       3507.67        53.76 o                         
  -4   5   0       2202.06       2484.42        61.74 o                         
  -3   5   0          1.24          0.83         1.60 o                         
  -2   5   0        156.92        173.17         5.22 o                         
  -1   5   0       1431.45       1480.69        26.41 o                         
   0   5   0         20.66         25.83         7.25 o                         
   1   5   0        781.68        797.30        22.27 o                         
   2   5   0        232.86        219.78         5.02 o                         
   3   5   0       3766.58       4408.20       108.77 o                         
   4   5   0        129.49        162.43         4.85 o                         
   5   5   0        148.36        140.74         4.63 o                         
   6   5   0        334.23        253.37         7.22 o                         
   7   5   0        733.16        647.70        29.38 o                         
   8   5   0        175.25        164.90         8.02 o                         
   9   5   0          0.78          2.70         5.12 o                         
  10   5   0          4.57          3.88         1.47 o                         
  11   5   0         13.19          8.30         1.68 o                         
  12   5   0          0.03          1.01         1.42 o                         
  13   5   0         12.43         16.56         1.32 o                         
 -13   6   0          0.81         -4.57         4.57 o                         
 -12   6   0          6.74          2.78         4.51 o                         
 -11   6   0          0.30         -2.92         4.12 o                         
 -10   6   0          1.37         -1.13         3.83 o                         
  -9   6   0         68.53         56.75         7.29 o                         
  -8   6   0         25.91         29.41         3.46 o                         
  -7   6   0        717.79        762.11        13.34 o                         
  -6   6   0        131.68        140.36         4.55 o                         
  -5   6   0       1300.87       1202.41        48.14 o                         
  -4   6   0       1128.66       1037.66        19.56 o                         
  -3   6   0        940.00       1074.04        20.59 o                         
  -2   6   0        187.59        176.51         8.24 o                         
  -1   6   0        456.17        424.86         9.07 o                         
   0   6   0        262.77        263.51         6.17 o                         
   1   6   0       1632.68       1590.05        33.87 o                         
   2   6   0        295.97        302.45         8.68 o                         
   3   6   0        199.94        170.76         4.29 o                         
   4   6   0         11.47         20.62         1.84 o                         
   5   6   0          0.32          0.74         1.05 o                         
   6   6   0        605.57        606.02        14.83 o                         
   7   6   0        860.42        788.80        24.31 o                         
   8   6   0          0.38          0.99         1.10 o                         
   9   6   0          0.01          0.81         1.67 o                         
  10   6   0        157.54        140.54         9.19 o                         
  11   6   0         11.37          6.30         1.05 o                         
  12   6   0          6.75          9.03         9.44 o                         
 -12   7   0         28.36         23.64         5.04 o                         
 -11   7   0         35.01         40.77         5.98 o                         
 -10   7   0         33.06         25.64         7.81 o                         
  -9   7   0         13.84          6.91         3.82 o                         
  -8   7   0          0.25          0.18         1.91 o                         
  -7   7   0        417.67        439.09         9.08 o                         
  -6   7   0          5.54         11.46         2.90 o                         
  -5   7   0          3.91          6.47         2.48 o                         
  -4   7   0        621.36        610.85        12.56 o                         
  -3   7   0        449.62        469.39         9.28 o                         
  -2   7   0         33.02         52.41         3.43 o                         
  -1   7   0          7.81          6.29         1.88 o                         
   0   7   0        118.96        143.77         6.03 o                         
   1   7   0       1311.87       1402.01        25.75 o                         
   2   7   0       2563.38       2871.99        74.95 o                         
   3   7   0        794.50        747.84        14.66 o                         
   4   7   0          4.85          9.01         1.09 o                         
   5   7   0        184.60        166.26         4.13 o                         
   6   7   0        283.00        289.86        10.05 o                         
   7   7   0        328.06        316.22         9.03 o                         
   8   7   0        137.77        133.48         3.40 o                         
   9   7   0          2.06          1.32         1.29 o                         
  10   7   0          0.00         -0.85         9.61 o                         
  11   7   0          2.19          3.77         9.68 o                         
 -12   8   0          3.22         -3.60         4.72 o                         
 -11   8   0          0.28          3.08         4.55 o                         
 -10   8   0         51.37         52.76        14.69 o                         
  -9   8   0        193.14        216.32        12.52 o                         
  -8   8   0         16.78         21.53         2.88 o                         
  -7   8   0        113.42        115.89         4.89 o                         
  -6   8   0        217.78        267.04         7.83 o                         
  -5   8   0         15.56         22.99         2.90 o                         
  -4   8   0        190.65        180.65         5.57 o                         
  -3   8   0         23.49         25.96         2.86 o                         
  -2   8   0         51.44         69.57         2.92 o                         
  -1   8   0          0.42         -0.95         1.87 o                         
   0   8   0          4.02          4.44         1.80 o                         
   1   8   0        172.88        179.31         5.03 o                         
   2   8   0        357.65        332.24         7.56 o                         
   3   8   0        171.52        153.08         5.98 o                         
   4   8   0         26.86         28.01         2.18 o                         
   5   8   0          4.81          4.86         1.11 o                         
   6   8   0        743.76        720.91        17.85 o                         
   7   8   0         32.13         27.39         2.02 o                         
   8   8   0         56.42         58.75         8.37 o                         
   9   8   0          0.09          2.25         5.15 o                         
  10   8   0         19.22         18.91         8.18 o                         
  11   8   0          8.37         10.67        11.75 o                         
 -12   9   0          0.65          3.33         4.98 o                         
 -11   9   0         25.05         20.02         5.04 o                         
 -10   9   0          2.06         -3.05         4.32 o                         
  -9   9   0         74.96         78.19        12.85 o                         
  -8   9   0        186.68        188.75         6.13 o                         
  -7   9   0          0.22          0.50         2.81 o                         
  -6   9   0        372.33        368.43        11.81 o                         
  -5   9   0          1.78          3.61         2.79 o                         
  -4   9   0        363.37        379.58         9.17 o                         
  -3   9   0        411.89        474.66         9.68 o                         
  -2   9   0        174.29        158.78         4.26 o                         
  -1   9   0        604.66        572.90        16.14 o                         
   0   9   0          6.94          4.07         3.34 o                         
   1   9   0         27.80         23.11         2.71 o                         
   2   9   0        176.25        188.77         7.19 o                         
   3   9   0          2.96          4.51         1.64 o                         
   4   9   0         30.88         36.73         2.26 o                         
   5   9   0       2717.18       2485.74        57.15 o                         
   6   9   0        203.83        215.01         7.41 o                         
   7   9   0        225.78        191.81         8.93 o                         
   8   9   0         54.52         57.35        11.42 o                         
   9   9   0         76.39         69.45         9.13 o                         
  10   9   0         76.13         80.61         8.72 o                         
  11   9   0         16.86         21.90        14.00 o                         
 -11  10   0         36.80         56.17        10.36 o                         
 -10  10   0          4.67         -0.87         8.45 o                         
  -9  10   0          0.58         -2.69         2.69 o                         
  -8  10   0         63.93         65.29         4.34 o                         
  -7  10   0        389.46        367.27         8.99 o                         
  -6  10   0        195.56        176.35         6.49 o                         
  -5  10   0         36.10         35.08         3.68 o                         
  -4  10   0         62.11         77.57         6.14 o                         
  -3  10   0         99.33        106.91         4.01 o                         
  -2  10   0        116.76        118.05         3.88 o                         
  -1  10   0          0.00         -1.68         2.19 o                         
   0  10   0        781.52        826.41        16.81 o                         
   1  10   0         37.48         43.67         2.81 o                         
   2  10   0        483.32        459.97        10.26 o                         
   3  10   0        276.40        254.96         6.78 o                         
   4  10   0        345.28        325.22         7.69 o                         
   5  10   0         41.54         49.65         3.44 o                         
   6  10   0        125.09        122.20         3.48 o                         
   7  10   0          9.71          8.17         7.29 o                         
   8  10   0        136.95        141.92        13.38 o                         
   9  10   0          1.40          5.60         6.76 o                         
  10  10   0         36.10         31.08         7.70 o                         
 -11  11   0          2.08          0.62         6.51 o                         
 -10  11   0        124.23        133.47        11.12 o                         
  -9  11   0          5.31          2.81         3.21 o                         
  -8  11   0          6.22          2.93         3.30 o                         
  -7  11   0         62.96         61.74         5.18 o                         
  -6  11   0         10.95          9.56         3.45 o                         
  -5  11   0        282.96        276.09         8.67 o                         
  -4  11   0          6.32          3.79         2.24 o                         
  -3  11   0          1.99          1.81         2.32 o                         
  -2  11   0        325.14        327.53         7.25 o                         
  -1  11   0        426.73        419.39        10.03 o                         
   0  11   0        714.33        736.58        15.53 o                         
   1  11   0        367.73        345.93        19.88 o                         
   2  11   0        207.33        176.60        13.23 o                         
   3  11   0        445.73        452.35        14.17 o                         
   4  11   0         10.25         10.70         4.66 o                         
   5  11   0         52.88         51.05         2.68 o                         
   6  11   0         15.46         14.22         3.38 o                         
   7  11   0         61.80         57.92        10.28 o                         
   8  11   0          5.59         15.06         7.67 o                         
   9  11   0          6.84          8.42         7.78 o                         
  10  11   0          0.88          7.77         7.11 o                         
 -11  12   0          2.30          2.72         5.02 o                         
 -10  12   0          1.10         -3.05         4.49 o                         
  -9  12   0         71.67         58.09         4.36 o                         
  -8  12   0         37.04         27.51         4.06 o                         
  -7  12   0         25.58         26.34         4.24 o                         
  -6  12   0          1.58          4.58         3.54 o                         
  -5  12   0          0.04         -3.01         3.31 o                         
  -4  12   0         16.84         14.00         3.57 o                         
  -3  12   0         63.42         64.01         7.84 o                         
  -2  12   0        189.27        201.09        10.73 o                         
  -1  12   0          1.30          0.93         2.54 o                         
   0  12   0          8.07          8.33         3.13 o                         
   1  12   0        733.01        716.39        19.09 o                         
   2  12   0         46.10         36.08         2.69 o                         
   3  12   0        226.69        214.51        11.30 o                         
   4  12   0        124.55        112.59         4.10 o                         
   5  12   0        168.41        128.46         9.94 o                         
   6  12   0         97.67         97.18         5.97 o                         
   7  12   0          4.33          6.28        19.42 o                         
   8  12   0         72.89         82.18        11.93 o                         
   9  12   0        336.93        396.64        22.23 o                         
 -10  13   0         16.95         18.51         4.27 o                         
  -9  13   0         26.50         29.30         4.13 o                         
  -8  13   0         12.56         10.20         5.63 o                         
  -7  13   0         26.32         21.39         4.25 o                         
  -6  13   0          6.65          2.20         5.48 o                         
  -5  13   0          0.33         -3.42         3.42 o                         
  -4  13   0        207.79        197.16         7.53 o                         
  -3  13   0          4.23         -3.12         3.12 o                         
  -2  13   0         51.99         53.60         3.20 o                         
  -1  13   0          1.66          3.51         2.46 o                         
   0  13   0        124.40        129.34         5.40 o                         
   1  13   0       1009.01        979.00        32.97 o                         
   2  13   0         78.84         69.70         8.58 o                         
   3  13   0        301.59        275.53        13.35 o                         
   4  13   0          0.04          0.45         1.85 o                         
   5  13   0         32.10         34.34         4.07 o                         
   6  13   0        167.45        163.39         8.78 o                         
   7  13   0         54.70         45.98        10.74 o                         
   8  13   0         14.18          7.47         8.76 o                         
   9  13   0          4.12          4.53         8.62 o                         
  -9  14   0         14.09         14.94         4.54 o                         
  -8  14   0         31.32         25.46         4.23 o                         
  -7  14   0         26.80         27.20         5.40 o                         
  -6  14   0          0.54          0.01         3.76 o                         
  -5  14   0        102.69         89.05         5.26 o                         
  -4  14   0          0.70         -2.20         3.48 o                         
  -3  14   0         23.12         24.15         4.34 o                         
  -2  14   0        121.14        121.48         5.95 o                         
  -1  14   0          6.67          5.40         3.37 o                         
   0  14   0          6.97          5.13         3.37 o                         
   1  14   0        151.08        168.60         7.72 o                         
   2  14   0        745.79        749.25        16.42 o                         
   3  14   0         64.44         55.76         5.75 o                         
   4  14   0        175.65        177.35        11.41 o                         
   5  14   0         60.06         76.85        10.00 o                         
   6  14   0          0.47         17.67         9.18 o                         
   7  14   0         72.27         86.50         5.53 o                         
   8  14   0         72.32         90.85        19.39 o                         
  -9  15   0          0.41          2.64         4.50 o                         
  -8  15   0          9.21          7.72         4.38 o                         
  -7  15   0          0.00         -3.41         4.67 o                         
  -6  15   0          0.78         -2.39         4.41 o                         
  -5  15   0         36.90         44.19         4.64 o                         
  -4  15   0          0.07         -0.30         3.74 o                         
  -3  15   0          7.46          3.25         3.74 o                         
  -2  15   0        205.31        205.95        13.70 o                         
  -1  15   0         58.43         59.22         6.03 o                         
   0  15   0          3.16         -3.79         4.23 o                         
   1  15   0          1.93         -3.12         3.12 o                         
   2  15   0          0.13         -2.42         2.53 o                         
   3  15   0         81.58         74.76         4.27 o                         
   4  15   0        107.58        116.76         6.37 o                         
   5  15   0          5.38          5.56         3.24 o                         
   6  15   0         14.99         16.14         4.47 o                         
   7  15   0         24.41         33.89         8.36 o                         
   8  15   0          1.77         -8.00        15.45 o                         
  -8  16   0          4.29          2.23         4.59 o                         
  -7  16   0         38.51         39.51         8.44 o                         
  -6  16   0         30.27         45.27         7.29 o                         
  -5  16   0          3.26          2.49         4.11 o                         
  -4  16   0         96.51        109.87         8.20 o                         
  -3  16   0        303.65        327.89        10.10 o                         
  -2  16   0         30.23         27.41         5.46 o                         
  -1  16   0          1.42         -1.05         3.54 o                         
   0  16   0         84.14         82.55         6.42 o                         
   1  16   0        107.47        102.19         7.76 o                         
   2  16   0         61.81         51.60         5.15 o                         
   3  16   0         24.04         16.88         3.83 o                         
   4  16   0         10.12          8.06         3.59 o                         
   5  16   0         26.39         34.79         7.61 o                         
   6  16   0          2.33          3.34         8.11 o                         
   7  16   0         14.41         11.26         8.14 o                         
  -7  17   0         14.61         10.93         6.14 o                         
  -6  17   0         30.29         48.70         5.41 o                         
  -5  17   0         12.98         -2.92         6.44 o                         
  -4  17   0          0.45         -4.11         4.11 o                         
  -3  17   0         39.18         29.91        10.70 o                         
  -2  17   0          2.28         -3.25         4.50 o                         
  -1  17   0         31.71         38.39         5.45 o                         
   0  17   0          0.11         -4.55         8.88 o                         
   1  17   0         27.68         27.64         5.54 o                         
   2  17   0         39.95         52.90         5.52 o                         
   3  17   0          7.91          5.94         6.39 o                         
   4  17   0        285.30        334.55        16.18 o                         
   5  17   0          9.07          8.14         3.02 o                         
   6  17   0         34.69         32.24         2.98 o                         
  -6  18   0         72.53         73.54         9.45 o                         
  -5  18   0         62.93         58.13         5.95 o                         
  -4  18   0         72.81         66.16         5.62 o                         
  -3  18   0          1.01         -4.81         4.89 o                         
  -2  18   0         14.16         14.44         4.38 o                         
  -1  18   0        283.24        293.37         9.85 o                         
   0  18   0        138.32        150.95         8.36 o                         
   1  18   0         11.64         14.08         7.59 o                         
   2  18   0          6.83          3.89         9.75 o                         
   3  18   0          0.23          3.76         4.46 o                         
   4  18   0         12.69         17.33         6.74 o                         
   5  18   0         56.35         39.48        11.96 o                         
   6  18   0          5.90         26.93        17.47 o                         
  -4  19   0          2.79         -2.20        10.13 o                         
  -3  19   0         24.76          8.82         4.72 o                         
  -2  19   0          1.84          3.60         6.81 o                         
  -1  19   0          7.85         -0.12         4.28 o                         
   0  19   0         15.21          9.33         7.04 o                         
   1  19   0         61.23         40.05         7.14 o                         
   2  19   0         25.30         22.85         5.13 o                         
   3  19   0          1.63          3.53         4.55 o                         
   4  19   0          3.56          2.40         7.32 o                         
   5  19   0         31.56         47.05        15.94 o                         
  -2  20   0         27.02         25.63         6.77 o                         
  -1  20   0          0.87          1.16         4.54 o                         
   0  20   0          8.35          8.95         8.53 o                         
   1  20   0          1.49         -4.77         5.74 o                         
   2  20   0          3.52          1.98         4.74 o                         
   3  20   0          2.46          3.20         4.29 o                         
  -1 -20   1         36.58         34.66         4.66 o                         
   0 -20   1          7.70          3.46         6.08 o                         
   1 -20   1         22.19         18.19         8.47 o                         
  -4 -19   1          1.07         -3.39         3.39 o                         
  -3 -19   1         12.15         13.55         4.39 o                         
  -2 -19   1         46.29         60.65        15.75 o                         
  -1 -19   1         10.95          3.49        12.60 o                         
   0 -19   1         11.25          4.45         4.34 o                         
   1 -19   1          9.43          8.40         8.60 o                         
   2 -19   1         35.45         43.57        10.56 o                         
   3 -19   1          0.65          3.36         4.93 o                         
   4 -19   1          0.09         -1.85         4.74 o                         
  -6 -18   1         55.24         35.44         9.68 o                         
  -5 -18   1          7.89        -10.57        17.42 o                         
  -4 -18   1         47.23         42.76         6.10 o                         
  -3 -18   1        154.16        171.16         8.77 o                         
  -2 -18   1        185.56        190.34        10.79 o                         
  -1 -18   1          9.90         13.05         6.85 o                         
   0 -18   1         40.91         41.05         5.54 o                         
   1 -18   1         53.76         48.90         4.93 o                         
   2 -18   1          4.62          8.24         4.36 o                         
   3 -18   1          4.77          0.07         5.15 o                         
   4 -18   1          2.19          2.49         4.65 o                         
   5 -18   1          0.00         -4.14         4.78 o                         
   6 -18   1          8.27          9.23        14.26 o                         
  -6 -17   1          2.30         18.56        17.08 o                         
  -5 -17   1          6.94          5.16         2.80 o                         
  -4 -17   1        181.88        188.86         8.47 o                         
  -3 -17   1          1.63          0.25         3.69 o                         
  -2 -17   1          8.85          8.10         5.09 o                         
  -1 -17   1          0.11          1.46         4.31 o                         
   0 -17   1         42.16         45.50         8.41 o                         
   1 -17   1          7.83         11.83         4.84 o                         
   2 -17   1         17.08         11.33         4.14 o                         
   3 -17   1         15.25         15.31         5.90 o                         
   4 -17   1         53.52         43.43         7.89 o                         
   5 -17   1         84.37        100.23         6.54 o                         
   6 -17   1         85.46         83.83         9.27 o                         
   7 -17   1         18.93         22.90         5.19 o                         
  -7 -16   1         53.35         47.57        18.72 o                         
  -6 -16   1          4.95          3.61         1.90 o                         
  -5 -16   1         68.23         90.86         9.07 o                         
  -4 -16   1         56.08         59.83         7.61 o                         
  -3 -16   1         32.34         40.55         6.45 o                         
  -2 -16   1          1.32         -7.27        16.10 o                         
  -1 -16   1         31.97         30.94         4.83 o                         
   0 -16   1          4.51         10.97         4.91 o                         
   1 -16   1          6.03          4.29         4.46 o                         
   2 -16   1         18.40         16.45         4.00 o                         
   3 -16   1          3.28          2.15         4.02 o                         
   4 -16   1         64.68         71.14         8.91 o                         
   5 -16   1          5.84          3.76         4.10 o                         
   6 -16   1         14.50         18.79         8.53 o                         
   7 -16   1          2.59          2.01         5.69 o                         
   8 -16   1          3.42          4.50         4.65 o                         
  -7 -15   1         36.99         41.20        12.34 o                         
  -6 -15   1         76.95         72.29        10.79 o                         
  -5 -15   1          0.00          1.28         4.32 o                         
  -4 -15   1         11.30         14.90         3.72 o                         
  -3 -15   1         96.81         99.00        12.48 o                         
  -2 -15   1        142.10        144.48         7.87 o                         
  -1 -15   1         11.84          8.77         4.26 o                         
   0 -15   1        111.99        117.70         7.82 o                         
   1 -15   1         11.03         13.11         3.67 o                         
   2 -15   1         29.99         21.37         3.90 o                         
   3 -15   1         12.57         15.62         5.23 o                         
   4 -15   1         44.15         42.83         4.58 o                         
   5 -15   1          3.03          5.54         5.71 o                         
   6 -15   1         37.02         24.48         4.50 o                         
   7 -15   1          9.20         -0.77         4.85 o                         
   8 -15   1          6.68          8.29         4.34 o                         
   9 -15   1          0.83          2.99         4.51 o                         
  -8 -14   1         10.38         24.81        10.51 o                         
  -7 -14   1          0.64          4.77         9.91 o                         
  -6 -14   1          0.24          2.50         9.43 o                         
  -5 -14   1          5.27          4.43         3.96 o                         
  -4 -14   1         14.19          8.34        10.44 o                         
  -3 -14   1          4.22          4.44         4.27 o                         
  -2 -14   1         22.21         19.64         6.63 o                         
  -1 -14   1        155.21        140.99         7.76 o                         
   0 -14   1          0.51         -6.64         7.29 o                         
   1 -14   1         24.69         29.52         4.80 o                         
   2 -14   1        263.53        277.83         8.47 o                         
   3 -14   1         41.74         33.19         4.02 o                         
   4 -14   1         26.63         17.25         4.12 o                         
   5 -14   1         54.66         46.67         5.19 o                         
   6 -14   1         11.34         12.06         6.90 o                         
   7 -14   1          2.20          3.30         3.90 o                         
   8 -14   1         37.88         42.59         5.08 o                         
   9 -14   1          2.45         -2.93         4.18 o                         
  -9 -13   1         35.16         20.15        19.55 o                         
  -8 -13   1          4.06          3.85         9.40 o                         
  -7 -13   1        160.70        186.42        17.87 o                         
  -6 -13   1         70.69         78.47         3.68 o                         
  -5 -13   1        171.39        178.33         7.47 o                         
  -4 -13   1          5.75          6.78         3.80 o                         
  -3 -13   1          3.20          5.34         4.95 o                         
  -2 -13   1        410.28        452.90        14.26 o                         
  -1 -13   1         61.13         51.97         4.69 o                         
   0 -13   1        651.23        647.81        18.49 o                         
   1 -13   1        161.30        145.23         7.76 o                         
   2 -13   1          5.10          2.80         3.21 o                         
   3 -13   1          1.35         -0.26         3.26 o                         
   4 -13   1        106.09        108.50         6.26 o                         
   5 -13   1         91.79         83.33         5.59 o                         
   6 -13   1          0.01         -3.54         3.54 o                         
   7 -13   1         37.14         36.51         4.71 o                         
   8 -13   1          0.01          1.40         3.62 o                         
   9 -13   1         11.64         12.05         3.76 o                         
  10 -13   1         13.59         11.17         5.44 o                         
  -9 -12   1         21.30         34.62        10.18 o                         
  -8 -12   1          8.97          5.66         8.56 o                         
  -7 -12   1         28.74         38.48         9.93 o                         
  -6 -12   1         49.03         45.60         6.21 o                         
  -5 -12   1          7.68          4.11         4.87 o                         
  -4 -12   1        131.60        123.73         5.66 o                         
  -3 -12   1        115.31        110.93         5.56 o                         
  -2 -12   1         10.23          9.18         2.94 o                         
  -1 -12   1        173.33        181.43         5.85 o                         
   0 -12   1         42.25         48.16         3.18 o                         
   1 -12   1        235.22        234.33        13.83 o                         
   2 -12   1          0.85          5.16         3.01 o                         
   3 -12   1        163.01        147.93         5.95 o                         
   4 -12   1        132.93        135.28         6.22 o                         
   5 -12   1          3.12          4.37         3.41 o                         
   6 -12   1         84.92         87.89        10.91 o                         
   7 -12   1         67.83         66.34         8.84 o                         
   8 -12   1          1.05          1.98         3.46 o                         
   9 -12   1          0.44          4.74         3.95 o                         
  10 -12   1         36.11         27.89         6.46 o                         
  11 -12   1          9.04         12.32         5.30 o                         
 -10 -11   1          1.85          0.44         8.75 o                         
  -9 -11   1        116.17        116.29        12.64 o                         
  -8 -11   1         11.14         12.54         8.37 o                         
  -7 -11   1         95.48        103.49        16.89 o                         
  -6 -11   1         25.63         23.23         1.99 o                         
  -5 -11   1         46.22         45.67         6.61 o                         
  -4 -11   1        149.68        168.64         7.07 o                         
  -3 -11   1         98.77         97.55         7.11 o                         
  -2 -11   1          0.80         -1.85         1.91 o                         
  -1 -11   1        163.40        198.31         9.49 o                         
   0 -11   1         27.44         22.70         2.53 o                         
   1 -11   1        127.66        151.25         6.07 o                         
   2 -11   1        772.43        794.45        16.78 o                         
   3 -11   1        426.97        412.25        10.22 o                         
   4 -11   1          7.01          1.96         2.53 o                         
   5 -11   1         39.60         32.26         3.79 o                         
   6 -11   1         67.25         71.20         4.59 o                         
   7 -11   1         93.70         90.64         5.31 o                         
   8 -11   1         16.06         10.07         3.39 o                         
   9 -11   1          0.00         -1.95         3.14 o                         
  10 -11   1          0.00         -4.30         4.30 o                         
  11 -11   1          0.60          3.21         4.94 o                         
 -11 -10   1          0.24         -0.94         5.96 o                         
 -10 -10   1         22.92         22.08        13.20 o                         
  -9 -10   1          0.28         -4.66         6.71 o                         
  -8 -10   1         22.15         29.26         8.62 o                         
  -7 -10   1         67.02         53.77         9.84 o                         
  -6 -10   1         18.26         15.99        10.74 o                         
  -5 -10   1         19.13         19.38         3.69 o                         
  -4 -10   1          3.63          4.62         1.38 o                         
  -3 -10   1         36.73         34.32         3.98 o                         
  -2 -10   1        737.22        723.25        15.00 o                         
  -1 -10   1         93.27         76.60         3.58 o                         
   0 -10   1         76.61         76.82         3.79 o                         
   1 -10   1         50.25         60.85         4.46 o                         
   2 -10   1         60.98         66.57         4.07 o                         
   3 -10   1          3.63          1.88         2.74 o                         
   4 -10   1        159.71        171.87         7.41 o                         
   5 -10   1        667.36        673.38        14.72 o                         
   6 -10   1        102.48         96.78         8.11 o                         
   7 -10   1        112.11        112.59         5.80 o                         
   8 -10   1         68.38         58.55         3.97 o                         
   9 -10   1        267.40        270.00        10.12 o                         
  10 -10   1         43.90         38.68         6.14 o                         
  11 -10   1          0.02         -0.58         6.44 o                         
 -10  -9   1         53.62         44.70         7.89 o                         
  -9  -9   1         16.42         18.64         7.20 o                         
  -8  -9   1         55.86         55.54         9.42 o                         
  -7  -9   1         90.87         70.96        11.52 o                         
  -6  -9   1        162.38        121.00        17.01 o                         
  -5  -9   1         47.97         50.97         3.46 o                         
  -4  -9   1        264.11        247.38         9.68 o                         
  -3  -9   1         36.94         38.12         2.98 o                         
  -2  -9   1         51.40         34.49         4.25 o                         
  -1  -9   1         12.37          7.68         1.73 o                         
   0  -9   1       1177.97       1208.52        23.22 o                         
   1  -9   1         24.79         23.88         2.33 o                         
   2  -9   1        428.34        436.00         8.47 o                         
   3  -9   1          0.73          0.23         2.49 o                         
   4  -9   1          0.86          1.47         2.57 o                         
   5  -9   1         67.38         64.24         8.32 o                         
   6  -9   1          1.62          4.13         3.11 o                         
   7  -9   1          6.03          2.89         3.76 o                         
   8  -9   1         37.09         43.29         3.52 o                         
   9  -9   1          1.77         -0.37         4.05 o                         
  10  -9   1          7.32          7.10         4.28 o                         
  11  -9   1         11.72         13.02         4.97 o                         
  12  -9   1          0.77         -3.07         4.89 o                         
 -11  -8   1          9.82          5.06        11.31 o                         
 -10  -8   1          4.78          8.63         5.26 o                         
  -9  -8   1          0.42          7.42         5.84 o                         
  -8  -8   1         69.19         81.62         9.77 o                         
  -7  -8   1         53.69         31.84         9.18 o                         
  -6  -8   1        299.25        314.52        16.84 o                         
  -5  -8   1        268.81        208.75         4.93 o                         
  -4  -8   1          6.53          5.43         1.05 o                         
  -3  -8   1          5.82          3.64         1.35 o                         
  -2  -8   1          0.24         -1.93         2.46 o                         
  -1  -8   1        474.15        523.13        12.15 o                         
   0  -8   1        846.28        987.97        19.16 o                         
   1  -8   1          1.85         -0.15         1.82 o                         
   2  -8   1       1202.46       1218.86        20.22 o                         
   3  -8   1        602.13        602.80        13.88 o                         
   4  -8   1         22.80         17.52         3.86 o                         
   5  -8   1         62.99         50.42         3.96 o                         
   6  -8   1        337.66        320.70         8.40 o                         
   7  -8   1        650.90        699.64        13.38 o                         
   8  -8   1        332.24        344.07         7.89 o                         
   9  -8   1          4.44          3.95         5.56 o                         
  10  -8   1         38.65         33.51         4.92 o                         
  11  -8   1        140.43        139.20        10.17 o                         
  12  -8   1          5.36          0.30         4.77 o                         
 -11  -7   1         88.57        120.15        17.91 o                         
 -10  -7   1         49.95         58.10         5.70 o                         
  -9  -7   1        121.79        124.93        10.49 o                         
  -8  -7   1         12.60         13.97         7.39 o                         
  -7  -7   1         19.71          9.55         6.13 o                         
  -6  -7   1         42.69         32.41         7.29 o                         
  -5  -7   1         87.43         90.87         5.64 o                         
  -4  -7   1        317.27        329.09         7.19 o                         
  -3  -7   1         27.14         26.26         1.39 o                         
  -2  -7   1        187.15        201.67         5.01 o                         
  -1  -7   1       1731.07       1702.74        30.83 o                         
   0  -7   1         81.01        104.28         8.42 o                         
   1  -7   1        190.77        185.40         5.16 o                         
   2  -7   1        131.83        162.15         4.05 o                         
   3  -7   1         61.10         78.48         7.45 o                         
   4  -7   1        155.99        174.86         5.23 o                         
   5  -7   1        433.58        417.93         9.53 o                         
   6  -7   1         22.25         31.23         3.12 o                         
   7  -7   1        139.26        172.57         5.51 o                         
   8  -7   1          6.08          2.67         3.23 o                         
   9  -7   1         18.53         12.66         4.27 o                         
  10  -7   1          0.07          0.74         4.07 o                         
  11  -7   1          9.00          7.43         4.64 o                         
  12  -7   1         11.09         14.73         9.16 o                         
 -11  -6   1         15.48         16.40        10.58 o                         
 -10  -6   1          0.06         12.95        10.02 o                         
  -9  -6   1         37.95         25.01        10.84 o                         
  -8  -6   1        459.71        429.23        17.82 o                         
  -7  -6   1          2.83          4.10         5.22 o                         
  -6  -6   1          6.32          4.09         7.30 o                         
  -5  -6   1        181.21        187.12         8.10 o                         
  -4  -6   1        236.69        236.01         5.29 o                         
  -3  -6   1        124.51        118.89         5.90 o                         
  -2  -6   1       1978.68       2269.68        60.29 o                         
  -1  -6   1        748.55        807.84        15.58 o                         
   0  -6   1        679.62        649.84        14.42 o                         
   1  -6   1         17.46         25.12         3.28 o                         
   2  -6   1        241.19        289.25         6.72 o                         
   3  -6   1       2361.22       2409.17        85.78 o                         
   4  -6   1       1523.92       1670.42        30.05 o                         
   5  -6   1        626.00        668.99        18.90 o                         
   6  -6   1        799.39        863.91        15.10 o                         
   7  -6   1        159.34        180.88         6.09 o                         
   8  -6   1          8.72         11.42         3.15 o                         
   9  -6   1         46.20         40.80         4.14 o                         
  10  -6   1         58.40         70.79         7.71 o                         
  11  -6   1          0.48         -0.40         6.92 o                         
  12  -6   1         11.77         11.28         4.72 o                         
  13  -6   1          6.22          5.86         4.77 o                         
 -12  -5   1         15.60         22.90        10.63 o                         
 -11  -5   1         19.00         20.16         1.20 o                         
 -10  -5   1         21.54         24.14         1.57 o                         
  -9  -5   1         53.72         55.32         2.16 o                         
  -8  -5   1          7.25          6.21         2.04 o                         
  -7  -5   1         13.22         14.84         1.15 o                         
  -6  -5   1        394.12        383.43         7.99 o                         
  -5  -5   1        478.48        507.50        12.56 o                         
  -4  -5   1        137.30        131.92         3.15 o                         
  -3  -5   1        364.74        316.76         6.74 o                         
  -2  -5   1        151.49        178.60         4.24 o                         
  -1  -5   1       3217.13       3101.39       208.71 o                         
   0  -5   1        834.64        859.51        16.14 o                         
   1  -5   1        793.75        706.44        13.59 o                         
   2  -5   1        685.66        741.00        15.75 o                         
   3  -5   1       1965.01       2065.62        36.05 o                         
   4  -5   1       4286.94       4410.47       139.72 o                         
   5  -5   1       1464.67       1450.03        34.79 o                         
   6  -5   1         41.44         41.78         2.61 o                         
   7  -5   1        130.85        145.25         5.94 o                         
   8  -5   1          9.65          9.04         3.31 o                         
   9  -5   1         20.49         23.69         3.71 o                         
  10  -5   1         83.64         92.69         6.12 o                         
  11  -5   1          0.11          0.38         3.02 o                         
  12  -5   1          0.27         -0.30         4.37 o                         
  13  -5   1          1.36          4.62         4.66 o                         
 -13  -4   1         42.58         40.78         2.09 o                         
 -12  -4   1         18.33         18.28         1.65 o                         
 -11  -4   1        204.30        207.68         6.69 o                         
 -10  -4   1          3.64         -0.46         2.91 o                         
  -9  -4   1          5.96          6.97         3.10 o                         
  -8  -4   1       1179.80       1193.91        21.52 o                         
  -7  -4   1          1.38          1.57         1.10 o                         
  -6  -4   1         45.74         33.26         1.90 o                         
  -5  -4   1        347.95        356.66         9.72 o                         
  -4  -4   1        353.01        368.84         9.87 o                         
  -3  -4   1       1452.25       1424.74        25.33 o                         
  -2  -4   1          0.97          2.09         0.84 o                         
  -1  -4   1        872.50        931.11        16.99 o                         
   0  -4   1       5390.24       5333.85       150.23 o                         
   1  -4   1       2356.24       2507.22        63.09 o                         
   2  -4   1        261.79        204.44         8.50 o                         
   3  -4   1       3684.44       3455.04        84.91 o                         
   4  -4   1       3009.28       3110.66        61.69 o                         
   5  -4   1       2196.11       2226.50        34.31 o                         
   6  -4   1          6.85          5.57         1.41 o                         
   7  -4   1         26.50         27.77         2.81 o                         
   8  -4   1        186.15        198.13         7.12 o                         
   9  -4   1          6.80         11.49         3.93 o                         
  10  -4   1          1.14         -1.22         3.48 o                         
  11  -4   1         19.86         26.29         3.10 o                         
  12  -4   1          8.58         13.17         6.62 o                         
  13  -4   1         12.64          7.19         4.37 o                         
 -13  -3   1         16.54         15.68         2.57 o                         
 -12  -3   1          0.08          1.29         3.35 o                         
 -11  -3   1          5.07          5.26         2.05 o                         
 -10  -3   1         72.98         66.64         6.94 o                         
  -9  -3   1          1.86          1.50         1.79 o                         
  -8  -3   1        172.08        176.72         7.37 o                         
  -7  -3   1        315.24        301.74        11.25 o                         
  -6  -3   1          3.25          1.65         1.28 o                         
  -5  -3   1        207.56        207.08         4.64 o                         
  -4  -3   1        308.27        344.02         8.68 o                         
  -3  -3   1         49.32         40.12         1.69 o                         
  -2  -3   1        828.62        887.17        28.39 o                         
  -1  -3   1        219.77        244.29         5.10 o                         
   0  -3   1       5162.24       4977.09       119.64 o                         
   1  -3   1        183.36        219.47         4.96 o                         
   3  -3   1       4704.77       5015.78       120.11 o                         
   4  -3   1       2571.61       2899.76        52.35 o                         
   5  -3   1         50.44         64.22         2.37 o                         
   6  -3   1        267.80        305.72         7.52 o                         
   7  -3   1         74.33         78.34         4.25 o                         
   8  -3   1          1.41          6.16         2.83 o                         
   9  -3   1         64.56         67.84         5.16 o                         
  10  -3   1          2.96         -1.69         2.41 o                         
  11  -3   1         83.43         79.88         6.19 o                         
  12  -3   1         57.64         50.37         4.71 o                         
  13  -3   1          1.18          1.33         4.26 o                         
 -13  -2   1          8.30          7.14         2.32 o                         
 -12  -2   1          6.59          5.52         2.14 o                         
 -11  -2   1         20.05         17.42         2.26 o                         
 -10  -2   1        396.16        387.05        22.43 o                         
  -9  -2   1          1.28          2.70         1.79 o                         
  -8  -2   1          1.92          3.92         1.65 o                         
  -7  -2   1        104.29        115.64         5.21 o                         
  -6  -2   1        909.27        910.82        18.27 o                         
  -5  -2   1       1082.00       1068.38        19.06 o                         
  -4  -2   1        677.35        690.31        12.72 o                         
  -3  -2   1       2249.70       2289.03        56.84 o                         
  -2  -2   1        944.27        980.94        35.54 o                         
  -1  -2   1       1714.91       1818.24        45.32 o                         
   0  -2   1       1442.04       1444.69        36.43 o                         
   1  -2   1       1609.88       1614.02        56.69 o                         
   3  -2   1         45.54         30.89         2.47 o                         
   4  -2   1        541.73        478.00         9.27 o                         
   5  -2   1        316.33        318.28         7.34 o                         
   6  -2   1        321.90        320.10        27.60 o                         
   7  -2   1         91.94         91.43         4.27 o                         
   8  -2   1         43.14         53.60         6.36 o                         
   9  -2   1          8.00          5.63         2.33 o                         
  10  -2   1          2.39          1.08         2.35 o                         
  11  -2   1        238.52        247.71         7.07 o                         
  12  -2   1         71.09         77.42         4.24 o                         
  13  -2   1          0.80          5.00         3.99 o                         
 -13  -1   1         39.46         41.07         3.16 o                         
 -12  -1   1         10.63          4.72         2.48 o                         
 -11  -1   1         30.34         27.81         6.51 o                         
 -10  -1   1        282.12        267.27         7.21 o                         
  -9  -1   1         10.70          4.75         3.81 o                         
  -8  -1   1         83.34         85.70         3.70 o                         
  -7  -1   1         21.61         23.38         1.65 o                         
  -6  -1   1         43.19         54.96         1.85 o                         
  -5  -1   1        261.41        265.46         4.91 o                         
  -4  -1   1         55.84         52.88         2.17 o                         
  -3  -1   1       2035.57       1931.71        38.36 o                         
  -2  -1   1       3633.89       3734.85        89.38 o                         
   0  -1   1         15.76         16.12         2.97 o                         
   3  -1   1       1538.69       1516.02        36.16 o                         
   4  -1   1       1402.69       1504.15        36.08 o                         
   5  -1   1        211.56        234.82         6.60 o                         
   6  -1   1        112.64         93.19         3.83 o                         
   7  -1   1         39.78         46.22         6.55 o                         
   8  -1   1         71.97         82.46         3.58 o                         
   9  -1   1        104.14         98.19         4.03 o                         
  10  -1   1          0.01          0.72         2.27 o                         
  11  -1   1         13.91         16.51         3.82 o                         
  12  -1   1          0.00          1.30         2.86 o                         
  13  -1   1          8.97          3.60         2.86 o                         
 -13   0   1          0.53         -2.51         2.71 o                         
 -12   0   1         29.91         25.11         4.16 o                         
 -11   0   1          0.69          3.46         2.63 o                         
 -10   0   1         12.30          6.32         2.10 o                         
  -9   0   1         14.89         13.40         2.79 o                         
  -8   0   1         12.52         19.66         2.29 o                         
  -7   0   1          6.08          3.86         2.94 o                         
  -6   0   1         41.53         43.92         2.63 o                         
  -5   0   1         71.20         83.33         2.50 o                         
  -4   0   1          2.14          5.97         1.31 o                         
  -3   0   1        434.66        472.38         8.69 o                         
  -2   0   1       1357.84       1464.93        28.95 o                         
  -1   0   1        476.33        269.40         9.03 o                         
   2   0   1        456.68        372.60        12.69 o                         
   3   0   1       1937.56       1865.37        61.99 o                         
   4   0   1       1584.06       1539.72        36.64 o                         
   5   0   1         65.00         74.12         3.63 o                         
   6   0   1        110.44        122.17         3.15 o                         
   7   0   1         37.37         36.38         1.91 o                         
   8   0   1          1.31          2.03         1.67 o                         
   9   0   1         82.67         68.25         5.54 o                         
  10   0   1         17.27         16.34         3.03 o                         
  11   0   1          8.30          6.68         2.54 o                         
  12   0   1         71.49         79.80         5.14 o                         
  13   0   1         64.31         67.48         8.08 o                         
 -13   1   1         32.52         37.48         3.57 o                         
 -12   1   1         37.61         34.16         3.70 o                         
 -11   1   1          0.07         -1.10         2.35 o                         
 -10   1   1        322.86        345.61        12.68 o                         
  -9   1   1         33.22         25.81         2.34 o                         
  -8   1   1        199.47        191.66         5.96 o                         
  -7   1   1        249.59        283.48         7.24 o                         
  -6   1   1         11.86         10.05         1.86 o                         
  -5   1   1         37.33         37.24         1.79 o                         
  -4   1   1       1445.19       1553.75        31.26 o                         
  -3   1   1        592.64        635.57        10.29 o                         
  -2   1   1       7073.13       7074.12       166.64 o                         
  -1   1   1       2219.74       1973.76       145.41 o                         
   2   1   1       1313.14       1455.01        34.49 o                         
   3   1   1          1.98         -0.38         1.51 o                         
   4   1   1          2.78          8.34         1.73 o                         
   5   1   1        654.66        668.35        13.63 o                         
   6   1   1        378.00        334.81         7.75 o                         
   7   1   1        172.21        193.53         6.54 o                         
   8   1   1        171.22        191.55         5.45 o                         
   9   1   1         11.44         13.95         1.94 o                         
  10   1   1         35.03         33.43         2.40 o                         
  11   1   1        113.12        120.01        11.68 o                         
  12   1   1          3.63          6.06         2.75 o                         
  13   1   1         27.69         31.28         3.33 o                         
 -13   2   1         28.07         35.10         3.43 o                         
 -12   2   1         23.59         17.39         2.97 o                         
 -11   2   1         61.30         68.14         4.34 o                         
 -10   2   1        142.95        150.13         7.03 o                         
  -9   2   1         13.74         11.06         4.16 o                         
  -8   2   1         39.83         44.90         6.12 o                         
  -7   2   1        321.87        318.08         8.94 o                         
  -6   2   1         73.89         81.94         3.80 o                         
  -5   2   1        605.42        660.07        10.89 o                         
  -4   2   1         12.04          6.83         1.38 o                         
  -3   2   1       4749.41       4530.95        88.23 o                         
  -2   2   1        381.19        340.45         5.45 o                         
  -1   2   1          2.19          5.71         0.98 o                         
   0   2   1         39.36         50.07         5.16 o                         
   1   2   1        343.43        330.21        14.69 o                         
   2   2   1        119.49        127.39         3.89 o                         
   3   2   1       1690.18       1669.92        40.96 o                         
   4   2   1       4836.77       5066.40       192.60 o                         
   5   2   1        612.57        614.42        12.82 o                         
   6   2   1       1188.68       1269.16        25.41 o                         
   7   2   1        345.29        353.21         8.58 o                         
   8   2   1         49.69         47.77         2.59 o                         
   9   2   1         29.39         40.19         2.57 o                         
  10   2   1         45.40         40.74         4.03 o                         
  11   2   1          0.25          0.12         2.11 o                         
  12   2   1         11.41          7.98         2.61 o                         
  13   2   1         22.16         11.20         3.40 o                         
 -13   3   1          0.01          1.64         8.76 o                         
 -12   3   1         28.34         23.71         3.16 o                         
 -11   3   1          0.01         -2.60         2.60 o                         
 -10   3   1          1.90          2.12         3.61 o                         
  -9   3   1          0.53         -2.10         2.94 o                         
  -8   3   1          0.42          1.73         2.66 o                         
  -7   3   1         44.58         43.15         7.28 o                         
  -6   3   1          6.21          6.34         1.43 o                         
  -5   3   1       1329.85       1484.02        25.72 o                         
  -4   3   1        392.04        491.79         8.72 o                         
  -3   3   1         23.01         32.16         2.07 o                         
  -1   3   1       6027.54       6187.61       208.52 o                         
   0   3   1       2431.92       2289.84        56.57 o                         
   1   3   1       7415.90       7561.09       179.26 o                         
   2   3   1       1158.06       1264.68        32.67 o                         
   3   3   1        272.82        273.00         5.59 o                         
   4   3   1        114.92        116.72         3.21 o                         
   5   3   1        829.50        893.14        18.83 o                         
   6   3   1       1010.08       1036.54        26.44 o                         
   7   3   1        314.52        330.56        10.04 o                         
   8   3   1        203.62        196.57         5.46 o                         
   9   3   1        147.04        145.35         4.78 o                         
  10   3   1        345.69        369.83         8.99 o                         
  11   3   1          2.34          2.23         2.70 o                         
  12   3   1          0.05          3.77         2.28 o                         
  13   3   1          9.33          4.77         2.50 o                         
 -13   4   1         14.24         13.05         4.59 o                         
 -12   4   1        156.79        169.87        25.62 o                         
 -11   4   1          1.74         -2.69         2.69 o                         
 -10   4   1        102.12         93.88         6.94 o                         
  -9   4   1        146.18        156.20         6.56 o                         
  -8   4   1         27.37         28.08         3.44 o                         
  -7   4   1         93.76        103.36         7.73 o                         
  -6   4   1        536.41        518.34        11.16 o                         
  -5   4   1          0.00         -1.61         1.61 o                         
  -4   4   1        438.45        443.56         8.34 o                         
  -3   4   1        193.85        238.39         8.08 o                         
  -2   4   1       2829.12       2938.99       103.19 o                         
   0   4   1        262.27        245.10         5.39 o                         
   1   4   1       3529.17       3578.93        87.63 o                         
   2   4   1       1777.15       1978.62        50.50 o                         
   3   4   1         96.09        101.95         2.78 o                         
   4   4   1       1307.20       1505.43        29.41 o                         
   5   4   1        432.99        551.61        12.84 o                         
   6   4   1        344.64        339.46        10.78 o                         
   7   4   1        352.95        332.08        13.95 o                         
   8   4   1         39.35         30.07         2.79 o                         
   9   4   1         44.92         44.93         2.71 o                         
  10   4   1          0.89         -0.98         1.83 o                         
  11   4   1          0.25          0.94         1.94 o                         
  12   4   1         11.73          6.36         4.51 o                         
  13   4   1         17.97         24.72         2.38 o                         
 -13   5   1          1.40         -1.19         4.41 o                         
 -12   5   1         23.81         13.64         4.94 o                         
 -11   5   1          1.20          2.76         4.02 o                         
 -10   5   1         38.01         39.14         4.34 o                         
  -9   5   1         53.09         64.37         5.15 o                         
  -8   5   1         41.79         42.13         3.87 o                         
  -7   5   1        394.28        427.17         8.61 o                         
  -6   5   1        289.03        304.27         6.56 o                         
  -5   5   1         45.93         44.98         2.63 o                         
  -4   5   1        603.57        565.06        10.74 o                         
  -3   5   1       3697.01       3839.59        94.85 o                         
  -2   5   1        721.28        700.17        13.10 o                         
  -1   5   1       6563.56       6237.32       150.60 o                         
   0   5   1       4167.66       4018.65       114.09 o                         
   1   5   1        591.32        587.11        11.42 o                         
   2   5   1        350.44        385.21        12.12 o                         
   3   5   1         52.92         56.86         2.18 o                         
   4   5   1        340.72        350.02         7.36 o                         
   5   5   1         34.29         33.35         1.79 o                         
   6   5   1         18.13         22.54         1.88 o                         
   7   5   1         11.88         13.76         1.84 o                         
   8   5   1        336.74        347.01        10.84 o                         
   9   5   1        125.65        126.41         4.22 o                         
  10   5   1          1.88          4.36         2.41 o                         
  11   5   1         10.04          9.38         1.88 o                         
  12   5   1         23.91         27.36         4.01 o                         
  13   5   1         10.39          5.85         1.89 o                         
 -13   6   1         12.37         15.36         4.92 o                         
 -12   6   1         28.46         29.74         4.98 o                         
 -11   6   1         19.91         19.98         4.54 o                         
 -10   6   1          6.30          4.55         4.69 o                         
  -9   6   1          5.79          2.03         3.48 o                         
  -8   6   1         23.38         17.80         3.61 o                         
  -7   6   1         36.31         39.72         4.03 o                         
  -6   6   1        658.84        629.31        11.71 o                         
  -5   6   1         13.03          7.44         2.12 o                         
  -4   6   1        154.10        142.54         3.91 o                         
  -3   6   1       5180.93       5134.49       380.47 o                         
  -2   6   1        618.00        538.15        17.41 o                         
  -1   6   1        406.00        415.16         7.60 o                         
   0   6   1        139.37        116.49         3.65 o                         
   1   6   1       2325.80       2373.45        61.84 o                         
   2   6   1        118.88        119.97         7.68 o                         
   3   6   1       2276.40       2804.41        72.04 o                         
   4   6   1        191.93        206.36         6.37 o                         
   5   6   1        671.21        664.46        12.97 o                         
   6   6   1        847.61        811.07        19.14 o                         
   7   6   1       1373.76       1274.68        42.49 o                         
   8   6   1        177.96        186.72         6.82 o                         
   9   6   1        216.13        229.47        10.51 o                         
  10   6   1          3.68          3.70         1.61 o                         
  11   6   1         25.13         19.23         1.79 o                         
  12   6   1         27.92         35.16         2.25 o                         
  13   6   1         11.37         11.62         1.35 o                         
 -12   7   1          7.29          1.17         5.25 o                         
 -11   7   1         39.12         37.85         6.30 o                         
 -10   7   1          0.37         -1.60         5.23 o                         
  -9   7   1         62.15         55.22         4.57 o                         
  -8   7   1        167.05        169.26         5.52 o                         
  -7   7   1         36.97         42.70         3.14 o                         
  -6   7   1       1220.23       1214.24        20.70 o                         
  -5   7   1        671.78        773.36        14.14 o                         
  -4   7   1         38.52         31.64         4.47 o                         
  -3   7   1       1472.91       1550.13        27.24 o                         
  -2   7   1         81.41         85.34         5.54 o                         
  -1   7   1        836.83        858.52        14.47 o                         
   0   7   1        239.40        299.74         7.05 o                         
   1   7   1         99.01        103.81         4.81 o                         
   2   7   1        636.88        638.84        12.84 o                         
   3   7   1        189.18        220.69         5.31 o                         
   4   7   1          8.36          5.17         1.37 o                         
   5   7   1         18.69         29.50         2.51 o                         
   6   7   1          0.02         -0.99         1.18 o                         
   7   7   1        476.29        416.48        11.25 o                         
   8   7   1        317.08        308.82        11.12 o                         
   9   7   1          3.13          0.79         1.25 o                         
  10   7   1          0.12          0.39         1.30 o                         
  11   7   1          6.08          4.38         1.27 o                         
  12   7   1         63.89         74.73        15.81 o                         
 -12   8   1          8.00          6.37         4.87 o                         
 -11   8   1          1.80         -2.55         4.41 o                         
 -10   8   1          3.49          2.66         4.22 o                         
  -9   8   1          4.60          4.14         6.00 o                         
  -8   8   1         79.05         79.30         4.11 o                         
  -7   8   1         75.79         85.40         5.23 o                         
  -6   8   1        614.96        596.21        11.83 o                         
  -5   8   1        505.60        553.05        12.08 o                         
  -4   8   1         10.39         13.29         2.10 o                         
  -3   8   1        115.97         85.63         3.38 o                         
  -2   8   1         40.68         46.53         2.31 o                         
  -1   8   1         49.66         44.25         2.54 o                         
   0   8   1       1665.21       1608.86        29.49 o                         
   1   8   1       1090.77       1233.21        24.13 o                         
   2   8   1        638.22        629.59        12.75 o                         
   3   8   1        625.53        663.30        16.83 o                         
   4   8   1        696.84        759.83        15.02 o                         
   5   8   1        125.30        120.40         7.47 o                         
   6   8   1        184.27        178.68         8.46 o                         
   7   8   1        797.94        851.63        20.46 o                         
   8   8   1        467.80        432.04        17.58 o                         
   9   8   1          7.46          9.50         2.85 o                         
  10   8   1          5.12          5.42         3.68 o                         
  11   8   1          5.40          2.09        10.56 o                         
 -12   9   1         35.99         30.18        12.29 o                         
 -11   9   1          3.17          4.72         4.61 o                         
 -10   9   1         73.65         68.12         5.61 o                         
  -9   9   1          0.40          0.31         2.25 o                         
  -8   9   1        109.24        106.41         5.52 o                         
  -7   9   1         30.93         30.45         3.32 o                         
  -6   9   1         22.91         23.29         3.17 o                         
  -5   9   1        191.97        206.45         6.56 o                         
  -4   9   1         22.63         20.99         5.07 o                         
  -3   9   1          3.64          8.36         2.13 o                         
  -2   9   1        432.37        446.37         8.66 o                         
  -1   9   1        118.41        142.57         3.92 o                         
   0   9   1        204.23        190.21         7.27 o                         
   1   9   1        611.99        580.12        19.74 o                         
   2   9   1        111.06        112.47         4.20 o                         
   3   9   1         34.28         37.25         3.60 o                         
   4   9   1         20.28         16.62         3.15 o                         
   5   9   1         59.61         42.13         2.97 o                         
   6   9   1        331.96        325.73         7.56 o                         
   7   9   1         22.88         18.20         6.58 o                         
   8   9   1         27.59         12.24         6.61 o                         
   9   9   1          2.39          6.34         1.98 o                         
  10   9   1         48.93         64.70        15.30 o                         
  11   9   1          6.87         13.43        12.26 o                         
 -11  10   1          3.39          2.72         4.77 o                         
 -10  10   1          5.10         -1.29         4.81 o                         
  -9  10   1         40.67         38.94         3.60 o                         
  -8  10   1          0.84          1.60         3.02 o                         
  -7  10   1         76.25         78.21         4.45 o                         
  -6  10   1          5.33          4.59         3.18 o                         
  -5  10   1        476.09        500.42        13.17 o                         
  -4  10   1          0.12          2.89         2.22 o                         
  -3  10   1        325.73        372.33         7.83 o                         
  -2  10   1         89.26        102.82         4.39 o                         
  -1  10   1          3.72         12.62         1.99 o                         
   0  10   1        126.46        126.29         9.58 o                         
   1  10   1        493.44        490.85        10.93 o                         
   2  10   1       2590.62       2632.97        47.21 o                         
   3  10   1        751.69        753.40        15.36 o                         
   4  10   1        107.67         94.42         3.81 o                         
   5  10   1       1048.32       1049.89        22.09 o                         
   6  10   1         24.79         20.69         3.39 o                         
   7  10   1         57.19         41.77         5.28 o                         
   8  10   1         25.59         22.44         4.09 o                         
   9  10   1         54.11         64.69         9.14 o                         
  10  10   1         82.08         69.23        13.98 o                         
 -11  11   1          6.83         11.09         5.11 o                         
 -10  11   1          8.22          8.58         5.63 o                         
  -9  11   1         27.70         23.78         3.56 o                         
  -8  11   1        197.14        214.17         7.08 o                         
  -7  11   1         34.68         34.76         3.67 o                         
  -6  11   1         28.65         21.21         3.57 o                         
  -5  11   1        261.42        247.36         7.64 o                         
  -4  11   1        164.47        177.86         5.51 o                         
  -3  11   1          3.24          2.94         2.32 o                         
  -2  11   1         17.62         17.83         2.78 o                         
  -1  11   1         10.42          9.55         2.15 o                         
   0  11   1        463.80        457.89        10.61 o                         
   1  11   1       1981.03       2040.29        58.07 o                         
   2  11   1         65.27         47.29         5.41 o                         
   3  11   1        104.76         98.26         4.59 o                         
   4  11   1         57.19         73.83         5.60 o                         
   5  11   1         10.99          8.43         1.99 o                         
   6  11   1        240.88        182.73         4.98 o                         
   7  11   1         53.10         58.17         5.15 o                         
   8  11   1         10.66          7.27         4.48 o                         
   9  11   1         95.55         80.50        10.80 o                         
  10  11   1         34.70         49.14        19.41 o                         
 -11  12   1          6.32          4.42         5.16 o                         
 -10  12   1         22.89         14.93         5.19 o                         
  -9  12   1        106.98        114.06         5.90 o                         
  -8  12   1          5.06          0.69         3.42 o                         
  -7  12   1          7.99          3.35         3.47 o                         
  -6  12   1          3.92          8.23         3.56 o                         
  -5  12   1         87.55         80.82         4.90 o                         
  -4  12   1         53.48         47.66         4.08 o                         
  -3  12   1          9.12         11.11         2.64 o                         
  -2  12   1         18.13         13.73         2.51 o                         
  -1  12   1         42.58         41.30         3.72 o                         
   0  12   1        461.75        497.92        11.98 o                         
   1  12   1        217.68        239.67        13.42 o                         
   2  12   1        409.77        374.93         9.24 o                         
   3  12   1          0.00          0.76         4.04 o                         
   4  12   1         57.33         52.28         3.28 o                         
   5  12   1        104.44         96.50         5.36 o                         
   6  12   1        190.59        195.58         5.34 o                         
   7  12   1         58.13         67.20         3.16 o                         
   8  12   1         15.81         19.61         8.41 o                         
   9  12   1         20.12         12.40         8.52 o                         
  10  12   1         23.33         15.03         9.68 o                         
 -10  13   1         24.07         21.87         4.39 o                         
  -9  13   1          3.57         -3.59         3.59 o                         
  -8  13   1          3.55          5.81         3.65 o                         
  -7  13   1         97.50        103.43         5.65 o                         
  -6  13   1          1.23         -3.58         3.58 o                         
  -5  13   1        147.38        146.28         6.44 o                         
  -4  13   1        126.39        120.98         6.20 o                         
  -3  13   1         36.89         30.28         2.97 o                         
  -2  13   1        217.53        219.82         7.02 o                         
  -1  13   1       1345.19       1427.54        24.30 o                         
   0  13   1         27.60         30.97         3.57 o                         
   1  13   1       1229.97       1199.24        23.99 o                         
   2  13   1        250.80        257.02         7.29 o                         
   3  13   1        606.22        577.62        12.99 o                         
   4  13   1        236.19        210.44         6.09 o                         
   5  13   1          3.29          2.65         1.81 o                         
   6  13   1         12.73          6.24         1.68 o                         
   7  13   1         63.96         57.78         2.68 o                         
   8  13   1          2.92          7.55         8.20 o                         
   9  13   1        135.29        196.54        17.19 o                         
  -9  14   1         19.18         13.93         5.29 o                         
  -8  14   1         57.83         55.89         4.81 o                         
  -7  14   1          0.00         -3.59         3.59 o                         
  -6  14   1         27.02         22.05         4.17 o                         
  -5  14   1         39.13         39.73         4.36 o                         
  -4  14   1         19.72         14.76         3.82 o                         
  -3  14   1          8.32          9.96         3.53 o                         
  -2  14   1         15.20         16.81         2.86 o                         
  -1  14   1        160.22        161.24         7.20 o                         
   0  14   1         68.53         78.22         4.59 o                         
   1  14   1          2.83          8.88         2.96 o                         
   2  14   1          1.29         -1.50         2.60 o                         
   3  14   1         27.01         27.51         2.75 o                         
   4  14   1        194.44        187.65         5.92 o                         
   5  14   1         25.62         20.23         2.66 o                         
   6  14   1          0.24          0.73         4.55 o                         
   7  14   1         15.12         15.96         7.22 o                         
   8  14   1          0.51         -8.17         8.17 o                         
   9  14   1         20.69         22.80        20.84 o                         
  -9  15   1          6.57          7.79         4.65 o                         
  -8  15   1          3.71          6.99         4.40 o                         
  -7  15   1         13.27          7.56         5.91 o                         
  -6  15   1          6.76         14.75         4.16 o                         
  -5  15   1          3.54          3.55         3.77 o                         
  -4  15   1         36.02         32.54         7.84 o                         
  -3  15   1        113.67        116.08         7.22 o                         
  -2  15   1        610.17        651.92        13.02 o                         
  -1  15   1        281.11        295.27         7.83 o                         
   0  15   1        139.71        146.55         6.26 o                         
   1  15   1        134.96        136.12         6.42 o                         
   2  15   1          3.44          6.70         4.82 o                         
   3  15   1        236.32        209.11         6.66 o                         
   4  15   1          0.01         -0.26         2.22 o                         
   5  15   1          4.70          7.81         4.62 o                         
   6  15   1          1.79          3.44         3.05 o                         
   7  15   1          2.89          0.69         4.77 o                         
   8  15   1         29.00         37.67        10.98 o                         
  -8  16   1          1.04         -2.19         4.50 o                         
  -7  16   1          2.84          3.97         4.51 o                         
  -6  16   1          2.61          0.82         4.20 o                         
  -5  16   1          0.03         -2.52         4.13 o                         
  -4  16   1         26.09         19.04         4.19 o                         
  -3  16   1         71.18         74.22         6.81 o                         
  -2  16   1          4.77          3.41         3.85 o                         
  -1  16   1         89.37         94.88         4.70 o                         
   0  16   1         89.77        108.77         6.44 o                         
   1  16   1        227.59        224.58         7.52 o                         
   2  16   1         80.34         66.06         4.01 o                         
   3  16   1        250.37        240.58         7.38 o                         
   4  16   1        224.41        218.79         6.76 o                         
   5  16   1          4.25          1.75         4.08 o                         
   6  16   1         12.11         11.46         4.78 o                         
   7  16   1          9.96         13.27         2.32 o                         
  -7  17   1         22.34         17.13         4.94 o                         
  -6  17   1          0.36         -7.24         7.24 o                         
  -5  17   1          0.80          4.16         6.83 o                         
  -4  17   1         23.42         20.75         4.59 o                         
  -3  17   1         57.61         61.15         7.09 o                         
  -2  17   1         64.24         68.15         9.25 o                         
  -1  17   1         55.60         57.32         4.74 o                         
   0  17   1         24.84         18.41         4.04 o                         
   1  17   1        129.83        131.41        11.37 o                         
   2  17   1         50.38         43.14         3.58 o                         
   3  17   1         32.31         30.10         3.20 o                         
   4  17   1          7.11         -1.93         7.72 o                         
   5  17   1          6.71         -0.51         5.30 o                         
   6  17   1         32.83         34.24         8.87 o                         
   7  17   1          0.88         13.43        18.20 o                         
  -6  18   1         33.48         31.92         5.32 o                         
  -5  18   1         17.16          2.69         7.48 o                         
  -4  18   1        105.88        103.89         6.89 o                         
  -3  18   1         69.73         58.85         5.21 o                         
  -2  18   1          0.75          5.47         4.33 o                         
  -1  18   1          1.99         -4.91         4.91 o                         
   0  18   1          2.42          3.33         3.96 o                         
   1  18   1          3.62         16.84         9.65 o                         
   2  18   1         84.23         77.36        12.04 o                         
   3  18   1          3.43         -3.05         6.18 o                         
   4  18   1          3.11          9.18         6.68 o                         
   5  18   1         40.38         48.00         6.85 o                         
   6  18   1         19.71         23.11         4.38 o                         
   7  18   1         25.23         23.52         2.60 o                         
  -5  19   1         10.05         10.81         5.58 o                         
  -4  19   1         49.07         50.85         5.67 o                         
  -3  19   1          0.06         -9.08         9.19 o                         
  -2  19   1         31.65         25.37         5.55 o                         
  -1  19   1         71.90         84.15         5.77 o                         
   0  19   1          1.16         -0.69         4.06 o                         
   1  19   1          9.32          7.06         5.10 o                         
   2  19   1         66.28         52.67         5.60 o                         
   3  19   1         12.05         11.49         4.35 o                         
   4  19   1         15.09         11.83         6.72 o                         
   5  19   1          3.45         -0.25         6.23 o                         
  -3  20   1          6.65          5.43         4.78 o                         
  -2  20   1          3.93          3.22         9.64 o                         
  -1  20   1         12.07         14.73         4.65 o                         
   0  20   1          6.38         13.01         4.98 o                         
   1  20   1          5.66          3.20         5.10 o                         
   2  20   1          4.46          4.20        12.92 o                         
   3  20   1        156.23        160.47        37.19 o                         
   4  20   1         53.78         48.00         5.14 o                         
  -3 -19   2         60.86         53.61        12.83 o                         
  -2 -19   2         17.15         36.66        20.82 o                         
  -1 -19   2         29.71         33.76         6.79 o                         
   0 -19   2         27.53         27.37         4.67 o                         
   1 -19   2          3.48          0.07         5.69 o                         
   2 -19   2         45.79         32.41         6.13 o                         
   3 -19   2          0.64         -0.50         7.42 o                         
  -5 -18   2         40.10         67.40        23.20 o                         
  -4 -18   2         10.24          9.67        10.97 o                         
  -3 -18   2          9.51          8.63         5.90 o                         
  -2 -18   2         11.75         25.61         5.68 o                         
  -1 -18   2         15.95         21.44        12.25 o                         
   0 -18   2         56.03         50.62         6.13 o                         
   1 -18   2          8.08          6.01         6.24 o                         
   2 -18   2         58.49         70.40        10.23 o                         
   3 -18   2          7.06          9.98         7.03 o                         
   4 -18   2         20.39         18.28         4.89 o                         
   5 -18   2         44.58         45.58        17.03 o                         
  -6 -17   2        178.98        140.95        26.80 o                         
  -5 -17   2         93.72         78.19         4.88 o                         
  -4 -17   2          3.91         17.75        11.47 o                         
  -3 -17   2          5.10         12.94         4.08 o                         
  -2 -17   2         40.26         56.03         5.32 o                         
  -1 -17   2         14.68         20.08         4.94 o                         
   0 -17   2         48.10         38.02         5.49 o                         
   1 -17   2         24.00         23.42         4.33 o                         
   2 -17   2          1.01         -1.55         4.11 o                         
   3 -17   2          5.62          2.36         5.77 o                         
   4 -17   2        100.85        102.02         6.43 o                         
   5 -17   2        196.98        220.13         9.90 o                         
   6 -17   2         63.48         59.02         5.70 o                         
   7 -17   2          0.50         -1.60         4.83 o                         
  -7 -16   2         53.46         33.46        23.18 o                         
  -6 -16   2         27.53         39.21        12.92 o                         
  -5 -16   2         92.27         85.96        10.45 o                         
  -4 -16   2         42.59         55.20         5.90 o                         
  -3 -16   2        109.22        111.68        11.68 o                         
  -2 -16   2         51.87         52.34         4.87 o                         
  -1 -16   2         22.80         22.80         5.66 o                         
   0 -16   2         64.47         70.36         5.89 o                         
   1 -16   2         91.45         94.62         6.00 o                         
   2 -16   2        106.29         99.44         6.09 o                         
   3 -16   2         83.78         94.54         5.78 o                         
   4 -16   2         43.68         52.66         5.04 o                         
   5 -16   2         18.10         17.16         5.25 o                         
   6 -16   2         33.25         33.55        11.55 o                         
   7 -16   2         15.52         14.61         4.95 o                         
   8 -16   2          1.84          0.49         7.64 o                         
  -7 -15   2          0.02         -0.90         9.86 o                         
  -6 -15   2          0.41         -0.99        11.14 o                         
  -5 -15   2          4.80          4.59         7.26 o                         
  -4 -15   2          4.63         -0.17         2.71 o                         
  -3 -15   2          1.94         -0.57         3.88 o                         
  -2 -15   2        365.83        376.36        16.48 o                         
  -1 -15   2        125.16        143.42        12.20 o                         
   0 -15   2          1.65         -0.88         4.15 o                         
   1 -15   2         58.28         51.50        10.82 o                         
   2 -15   2          3.30          0.03         4.45 o                         
   3 -15   2         12.89         13.33         3.94 o                         
   4 -15   2        235.88        250.89         9.85 o                         
   5 -15   2        121.22        129.39         9.85 o                         
   6 -15   2          0.73         -0.41         4.15 o                         
   7 -15   2         17.00          9.95         4.63 o                         
   8 -15   2          0.20          7.28         4.40 o                         
   9 -15   2          3.27          2.18         4.53 o                         
  -8 -14   2        100.57        105.63        24.51 o                         
  -7 -14   2          0.09         -9.04         9.04 o                         
  -6 -14   2         15.05         24.49        10.45 o                         
  -5 -14   2         58.02         55.59         7.09 o                         
  -4 -14   2         31.13         29.04         5.01 o                         
  -3 -14   2          2.23          3.55         3.93 o                         
  -2 -14   2        209.69        190.96        16.63 o                         
  -1 -14   2          2.33          3.29         8.25 o                         
   0 -14   2          2.81          2.58         3.94 o                         
   1 -14   2        254.90        261.54        22.54 o                         
   2 -14   2        298.33        296.02         9.06 o                         
   3 -14   2         10.91          9.34         3.76 o                         
   4 -14   2          5.95          1.64         3.65 o                         
   5 -14   2         19.86         19.69         4.15 o                         
   6 -14   2         48.58         47.61         4.68 o                         
   7 -14   2          0.00         -2.11         4.09 o                         
   8 -14   2          1.00         -2.62         5.72 o                         
   9 -14   2         12.27          4.51         4.34 o                         
  -8 -13   2          2.91          6.77         9.53 o                         
  -7 -13   2          1.32         -1.80         8.39 o                         
  -6 -13   2         84.77        105.34        22.35 o                         
  -5 -13   2         12.77         12.05         2.38 o                         
  -4 -13   2         49.48         58.66         5.93 o                         
  -3 -13   2        162.19        141.91         8.39 o                         
  -2 -13   2          1.34         -3.19         3.19 o                         
  -1 -13   2         84.99         82.12         6.19 o                         
   0 -13   2        563.67        595.16        17.39 o                         
   1 -13   2         26.75         33.14         4.69 o                         
   2 -13   2        351.02        357.92        23.20 o                         
   3 -13   2        221.00        234.63         7.67 o                         
   4 -13   2          1.56         -0.25         3.44 o                         
   5 -13   2         29.88         25.26         3.94 o                         
   6 -13   2         12.53         10.02         3.83 o                         
   7 -13   2         14.11         18.16         4.71 o                         
   8 -13   2         17.86         18.24         4.38 o                         
   9 -13   2          2.48         -2.46         3.55 o                         
  10 -13   2          3.02          2.12         4.16 o                         
  -9 -12   2          7.45          4.92         8.73 o                         
  -8 -12   2          0.28          3.93         8.18 o                         
  -7 -12   2         20.72         11.18         8.82 o                         
  -6 -12   2          2.10         -7.45         7.45 o                         
  -5 -12   2          5.24          1.68         4.25 o                         
  -4 -12   2         73.58         59.21         4.15 o                         
  -3 -12   2         29.00         36.42         7.58 o                         
  -2 -12   2         99.91         84.83         5.63 o                         
  -1 -12   2        145.43        146.05        10.64 o                         
   0 -12   2        682.63        653.50        18.26 o                         
   1 -12   2        347.20        339.65        18.49 o                         
   2 -12   2          8.95          2.43         4.21 o                         
   3 -12   2          7.68          4.68         3.16 o                         
   4 -12   2         10.72         10.28         4.47 o                         
   5 -12   2         22.25         20.22         3.61 o                         
   6 -12   2          1.32          3.25         3.54 o                         
   7 -12   2          5.10          4.39         3.77 o                         
   8 -12   2         67.34         68.22         4.71 o                         
   9 -12   2         36.93         42.69        10.69 o                         
  10 -12   2         15.75         22.36         4.90 o                         
  11 -12   2          6.14          5.00         4.84 o                         
  -9 -11   2          1.84          2.46         9.20 o                         
  -8 -11   2          4.69         -0.11         9.08 o                         
  -7 -11   2         12.56         26.33        13.90 o                         
  -6 -11   2          1.78          2.01         7.90 o                         
  -5 -11   2         26.05         21.23         9.07 o                         
  -4 -11   2         50.19         40.13         2.85 o                         
  -3 -11   2         78.92         70.52         4.55 o                         
  -2 -11   2          2.05         -2.29         2.74 o                         
  -1 -11   2        129.37        114.97         7.33 o                         
   0 -11   2        241.83        243.18         9.12 o                         
   1 -11   2          0.82         -1.33         3.29 o                         
   2 -11   2          9.72         13.86         3.03 o                         
   3 -11   2         76.24         81.12         4.75 o                         
   4 -11   2        122.82        117.85         7.07 o                         
   5 -11   2        132.66        131.29         5.84 o                         
   6 -11   2         24.34         24.35         3.80 o                         
   7 -11   2         83.42         73.07         4.81 o                         
   8 -11   2         65.19         65.93         6.71 o                         
   9 -11   2         11.05          9.78         3.26 o                         
  10 -11   2         40.53         36.32         5.03 o                         
  11 -11   2          2.49         -2.18         6.14 o                         
 -10 -10   2         19.81         10.63         7.46 o                         
  -9 -10   2          4.59          6.07         8.16 o                         
  -8 -10   2         41.49         34.14         8.88 o                         
  -7 -10   2         93.38         92.74        11.83 o                         
  -6 -10   2          2.32          4.00         7.49 o                         
  -5 -10   2        369.60        313.86         9.46 o                         
  -4 -10   2        235.40        207.20         7.04 o                         
  -3 -10   2          6.74          5.88         3.67 o                         
  -2 -10   2        270.06        283.88        10.07 o                         
  -1 -10   2        845.35        822.31        21.43 o                         
   0 -10   2        108.70        119.29         6.02 o                         
   1 -10   2          8.05          7.96         5.32 o                         
   2 -10   2        157.65        160.91         7.42 o                         
   3 -10   2         27.55         19.56         3.43 o                         
   4 -10   2          1.99          4.48         2.82 o                         
   5 -10   2        131.52        148.47         5.88 o                         
   6 -10   2         63.88         64.61         4.27 o                         
   7 -10   2        291.04        303.17         8.71 o                         
   8 -10   2         55.52         65.90         4.23 o                         
   9 -10   2        107.17        104.64         6.64 o                         
  10 -10   2          6.81          4.42         4.46 o                         
  11 -10   2         35.90         32.78         5.41 o                         
 -11  -9   2          0.47          3.05         5.33 o                         
 -10  -9   2          3.25          7.77        12.38 o                         
  -9  -9   2          0.01         -5.21         6.17 o                         
  -8  -9   2          0.13         -7.56         7.56 o                         
  -7  -9   2         14.32         13.68         9.89 o                         
  -6  -9   2        158.65        144.54        16.53 o                         
  -5  -9   2         20.56         19.29         2.19 o                         
  -4  -9   2         42.98         40.29         3.89 o                         
  -3  -9   2        151.10        141.64         6.40 o                         
  -2  -9   2         62.34         48.42         3.82 o                         
  -1  -9   2        279.81        278.49         9.27 o                         
   0  -9   2         30.76         32.68         6.35 o                         
   1  -9   2         14.14          8.67         3.18 o                         
   2  -9   2        319.64        338.98        10.68 o                         
   3  -9   2        286.92        291.31        11.38 o                         
   4  -9   2         16.63         19.65         2.83 o                         
   5  -9   2        461.76        509.58        15.96 o                         
   6  -9   2         58.06         46.44         4.89 o                         
   7  -9   2         83.74         86.19         4.68 o                         
   8  -9   2         47.05         45.91         3.61 o                         
   9  -9   2        220.15        223.90        10.26 o                         
  10  -9   2        178.54        207.35         8.38 o                         
  11  -9   2         36.04         29.77        11.14 o                         
  12  -9   2          5.98          6.43         5.21 o                         
 -10  -8   2         15.32         17.80         6.33 o                         
  -9  -8   2          6.10          5.83         6.55 o                         
  -8  -8   2        181.76        171.27        19.29 o                         
  -7  -8   2        145.17        125.61        12.18 o                         
  -6  -8   2          8.65         15.37         7.65 o                         
  -5  -8   2         33.97         22.91         7.20 o                         
  -4  -8   2          2.38          0.51         2.34 o                         
  -3  -8   2          0.67          0.43         2.32 o                         
  -2  -8   2        798.67        860.16        20.85 o                         
  -1  -8   2         13.90          4.14         2.10 o                         
   0  -8   2        464.24        472.73        18.01 o                         
   1  -8   2         30.94         34.73         3.25 o                         
   2  -8   2        304.56        324.86        10.02 o                         
   3  -8   2         18.26         17.86         3.37 o                         
   4  -8   2        124.56        120.50         4.64 o                         
   5  -8   2         38.56         52.61         3.74 o                         
   6  -8   2        676.12        742.86        15.39 o                         
   7  -8   2        225.56        256.27         7.69 o                         
   8  -8   2         71.16         71.13         3.96 o                         
   9  -8   2        173.69        166.22         7.23 o                         
  10  -8   2         41.98         36.01         4.54 o                         
  11  -8   2         17.26         13.41         4.87 o                         
  12  -8   2          2.10          8.63         7.14 o                         
 -11  -7   2         69.15         98.48        17.17 o                         
 -10  -7   2          8.82         15.96        10.43 o                         
  -9  -7   2          9.79          6.17         5.85 o                         
  -8  -7   2          3.69          5.84         6.33 o                         
  -7  -7   2        255.72        218.10        14.19 o                         
  -6  -7   2          1.12          9.64         6.15 o                         
  -5  -7   2        147.00        157.59        12.05 o                         
  -4  -7   2         13.53         21.50         3.45 o                         
  -3  -7   2         81.87         85.91         3.58 o                         
  -2  -7   2         25.15         31.21         4.97 o                         
  -1  -7   2        680.60        691.73        16.98 o                         
   0  -7   2         85.63         76.33         7.43 o                         
   1  -7   2         24.88         46.88         4.60 o                         
   2  -7   2         29.61         55.23         8.88 o                         
   3  -7   2         95.93         79.41         3.83 o                         
   4  -7   2        403.12        395.46         9.05 o                         
   5  -7   2         27.89         23.97         4.10 o                         
   6  -7   2        503.34        526.57        11.46 o                         
   7  -7   2       1631.93       1660.09        27.07 o                         
   8  -7   2         54.94         61.62         5.60 o                         
   9  -7   2        185.57        197.03         7.55 o                         
  10  -7   2          0.09          4.49         4.82 o                         
  11  -7   2         21.53         33.96         5.00 o                         
  12  -7   2         19.68          9.79         4.88 o                         
  13  -7   2          8.69          9.53         5.17 o                         
 -11  -6   2         40.81         27.16        11.62 o                         
 -10  -6   2          8.26          6.56        10.74 o                         
  -9  -6   2         12.53         12.41         5.58 o                         
  -8  -6   2        179.82        197.72        13.12 o                         
  -7  -6   2          2.30         -5.09         5.09 o                         
  -6  -6   2        329.48        323.86        15.99 o                         
  -5  -6   2         70.78         63.28        19.55 o                         
  -4  -6   2         88.56         79.80         8.75 o                         
  -3  -6   2         16.38         20.33         3.51 o                         
  -2  -6   2       3283.27       3231.89        83.30 o                         
  -1  -6   2        115.81        112.35         4.61 o                         
   0  -6   2        322.00        290.88        12.51 o                         
   1  -6   2        117.02        122.31         7.24 o                         
   2  -6   2         88.63         94.17         7.08 o                         
   3  -6   2       1176.39       1127.85        65.18 o                         
   4  -6   2        769.14        849.69        16.45 o                         
   5  -6   2        287.51        275.84        13.71 o                         
   6  -6   2        817.03        887.01        17.11 o                         
   7  -6   2        149.60        144.80         4.58 o                         
   8  -6   2         18.87         19.25         3.42 o                         
   9  -6   2          0.02         -0.79         5.88 o                         
  10  -6   2          1.51          3.76         3.92 o                         
  11  -6   2          1.29          2.60         4.10 o                         
  12  -6   2          1.91          2.50         4.50 o                         
  13  -6   2          7.57          4.44         5.72 o                         
 -11  -5   2         23.44         22.09        11.13 o                         
 -10  -5   2        170.84        166.65        19.46 o                         
  -9  -5   2        170.30        141.30         9.54 o                         
  -8  -5   2        195.31        178.86        11.36 o                         
  -7  -5   2        374.62        404.58        17.09 o                         
  -6  -5   2          5.06          9.46         5.45 o                         
  -5  -5   2        333.10        325.86        14.90 o                         
  -4  -5   2        203.93        218.87        12.32 o                         
  -3  -5   2          0.14         -1.62         4.37 o                         
  -2  -5   2        411.13        372.64         9.93 o                         
  -1  -5   2       2764.50       2741.70        70.77 o                         
   0  -5   2          8.42          8.22         2.08 o                         
   1  -5   2        256.57        254.18         9.24 o                         
   2  -5   2       1673.70       1755.24        44.12 o                         
   3  -5   2        381.31        325.70         7.98 o                         
   4  -5   2       2880.03       3080.17        61.71 o                         
   5  -5   2       1585.12       1597.55        28.47 o                         
   6  -5   2        189.19        194.48         5.15 o                         
   7  -5   2         84.90         86.80         4.73 o                         
   8  -5   2          7.39          7.76         2.95 o                         
   9  -5   2         12.46         10.94         3.52 o                         
  10  -5   2         11.51         10.94         3.92 o                         
  11  -5   2          6.78          9.61         8.10 o                         
  12  -5   2         24.37         23.25         4.71 o                         
  13  -5   2         17.02          9.19         4.84 o                         
 -12  -4   2         27.18         35.59        16.18 o                         
 -11  -4   2         60.39         63.50         4.51 o                         
 -10  -4   2          9.09         11.70         2.49 o                         
  -9  -4   2         60.90         65.19         2.33 o                         
  -8  -4   2          6.15          5.24         1.46 o                         
  -7  -4   2        325.36        312.52         6.69 o                         
  -6  -4   2         12.78         10.08         0.87 o                         
  -5  -4   2        308.17        296.46        13.27 o                         
  -4  -4   2        550.63        527.83        31.47 o                         
  -3  -4   2        398.55        483.56        17.77 o                         
  -2  -4   2       1259.75       1243.58        51.58 o                         
  -1  -4   2        574.98        603.43        16.51 o                         
   0  -4   2       3237.79       3144.63        92.04 o                         
   1  -4   2         64.38         99.75         4.18 o                         
   2  -4   2       1483.04       1454.03        29.20 o                         
   3  -4   2        248.80        297.20         6.62 o                         
   4  -4   2       1818.35       1704.62        29.89 o                         
   5  -4   2       3617.20       3627.22        71.45 o                         
   6  -4   2        276.98        277.00         5.37 o                         
   7  -4   2        201.93        208.93         6.31 o                         
   8  -4   2         68.50         68.60         6.62 o                         
   9  -4   2         55.19         60.18         4.32 o                         
  10  -4   2         46.70         58.74         5.97 o                         
  11  -4   2         19.07         20.51         3.10 o                         
  12  -4   2         47.60         39.10         4.81 o                         
  13  -4   2          1.98         -3.83         4.25 o                         
 -13  -3   2         26.90         28.61         4.79 o                         
 -12  -3   2         52.99         46.99         3.22 o                         
 -11  -3   2          8.77          7.96         1.62 o                         
 -10  -3   2         64.66         60.00         3.93 o                         
  -9  -3   2        159.11        158.46         4.95 o                         
  -8  -3   2        334.47        352.55         7.42 o                         
  -7  -3   2          0.98          0.84         1.35 o                         
  -6  -3   2        296.68        299.35         6.40 o                         
  -5  -3   2        249.56        267.08         5.66 o                         
  -4  -3   2       1665.76       1802.42        47.57 o                         
  -3  -3   2       5603.96       5744.38       139.06 o                         
  -2  -3   2       1050.42        996.35        35.70 o                         
  -1  -3   2        257.43        243.77         6.53 o                         
   0  -3   2        137.73        115.11         3.95 o                         
   1  -3   2         80.51         73.15         6.44 o                         
   2  -3   2       7380.02       6812.61       582.06 o                         
   3  -3   2       1849.13       1587.27        27.57 o                         
   4  -3   2         34.90         37.74         4.99 o                         
   5  -3   2        108.41         96.89         2.80 o                         
   6  -3   2        192.29        198.74         5.64 o                         
   7  -3   2        107.95         85.94         6.24 o                         
   8  -3   2        188.31        192.79         6.77 o                         
   9  -3   2         34.39         27.44         2.91 o                         
  10  -3   2          6.52          4.13         2.51 o                         
  11  -3   2          7.80          7.26         2.78 o                         
  12  -3   2          4.28          3.44         3.98 o                         
  13  -3   2        140.27        143.95         8.53 o                         
 -13  -2   2          0.11          0.77         2.05 o                         
 -12  -2   2         20.82         19.40         2.89 o                         
 -11  -2   2        104.58        113.41         4.25 o                         
 -10  -2   2         85.29         88.06         5.41 o                         
  -9  -2   2        681.47        696.10        21.67 o                         
  -8  -2   2         26.45         30.09         1.90 o                         
  -7  -2   2         50.79         52.93         3.69 o                         
  -6  -2   2        679.66        664.70        12.63 o                         
  -5  -2   2        333.02        361.53         7.39 o                         
  -4  -2   2        581.50        609.36        11.49 o                         
  -3  -2   2        638.86        585.37        10.95 o                         
  -2  -2   2         37.19         44.22         6.14 o                         
   0  -2   2       2419.23       2325.70        57.63 o                         
   2  -2   2       7716.97       7521.95       177.92 o                         
   3  -2   2       1634.83       1768.22        35.00 o                         
   4  -2   2        517.50        511.59         9.37 o                         
   5  -2   2       2143.06       2296.04        55.18 o                         
   6  -2   2        169.98        190.11         5.18 o                         
   7  -2   2        211.60        217.96         6.77 o                         
   8  -2   2        272.35        253.75        12.72 o                         
   9  -2   2          4.10          2.89         2.19 o                         
  10  -2   2        218.41        230.91         7.07 o                         
  11  -2   2        140.35        137.50         5.36 o                         
  12  -2   2          0.65          3.52         4.39 o                         
  13  -2   2         28.87         37.46        15.33 o                         
 -13  -1   2          1.06          2.63         2.28 o                         
 -12  -1   2          5.76          2.91         2.20 o                         
 -11  -1   2         85.09        101.12         4.69 o                         
 -10  -1   2         11.69         16.00         3.06 o                         
  -9  -1   2        393.50        406.46         9.66 o                         
  -8  -1   2        128.39        132.57         4.28 o                         
  -7  -1   2          1.25         -0.21         1.14 o                         
  -6  -1   2          0.22          0.67         1.83 o                         
  -5  -1   2       1038.52       1040.45        18.80 o                         
  -4  -1   2        320.50        296.02         7.67 o                         
  -3  -1   2       1023.77       1066.97        22.26 o                         
  -2  -1   2       1153.34       1189.81        51.53 o                         
  -1  -1   2       6435.05       6547.51       155.43 o                         
   0  -1   2         46.78         63.03         2.29 o                         
   1  -1   2        346.07        309.87        13.47 o                         
   2  -1   2       5536.85       4946.44       116.87 o                         
   3  -1   2       1787.55       1647.11        72.42 o                         
   4  -1   2        472.70        427.06        11.05 o                         
   5  -1   2        468.82        444.07        11.60 o                         
   6  -1   2          1.62          1.70         2.82 o                         
   7  -1   2        448.66        449.78         9.56 o                         
   8  -1   2         94.71         86.03         3.62 o                         
   9  -1   2        101.93         82.67         3.84 o                         
  10  -1   2         16.15          8.72         2.44 o                         
  11  -1   2        186.07        195.45        10.24 o                         
  12  -1   2        107.04        126.68         5.40 o                         
  13  -1   2         10.48          4.03         4.06 o                         
  14  -1   2          0.45         -2.57         5.07 o                         
 -13   0   2         14.56         17.68         2.83 o                         
 -12   0   2          6.72          1.40         2.48 o                         
 -11   0   2        124.20        135.10         5.57 o                         
 -10   0   2         18.99         19.61         2.45 o                         
  -9   0   2         14.33         14.09         1.98 o                         
  -8   0   2         85.93         83.62         4.68 o                         
  -7   0   2        132.81        144.01         6.10 o                         
  -6   0   2        565.12        592.44        11.92 o                         
  -5   0   2        702.12        725.01        13.47 o                         
  -4   0   2       1235.74       1272.60        24.03 o                         
  -3   0   2         63.62         50.22         1.98 o                         
  -2   0   2       2978.99       2927.82        71.05 o                         
   0   0   2        201.98        157.79         7.78 o                         
   1   0   2         81.14         75.54         3.01 o                         
   2   0   2       4669.90       4815.50       160.00 o                         
   4   0   2        279.58        267.89         6.97 o                         
   5   0   2        147.65        148.53         4.71 o                         
   6   0   2         49.60         41.20         3.41 o                         
   7   0   2         85.54         85.61         3.78 o                         
   8   0   2        879.19        859.93        25.26 o                         
   9   0   2        519.97        478.38        10.41 o                         
  10   0   2        159.67        154.44         5.03 o                         
  11   0   2          0.03         -2.37         2.37 o                         
  12   0   2         14.45         18.72         2.91 o                         
  13   0   2         39.14         33.95         3.71 o                         
  14   0   2          2.62         -3.37         4.77 o                         
 -13   1   2         29.17         21.54         3.83 o                         
 -12   1   2          3.10         -0.31         4.71 o                         
 -11   1   2         91.05         97.43         4.38 o                         
 -10   1   2         33.27         51.62         5.64 o                         
  -9   1   2         80.27         76.26         3.93 o                         
  -8   1   2        234.79        221.99         6.48 o                         
  -7   1   2         79.21         79.92         3.79 o                         
  -6   1   2        122.64        141.82         3.60 o                         
  -5   1   2        113.14        102.88         3.06 o                         
  -4   1   2        882.96        958.63        15.54 o                         
  -3   1   2         35.46         30.80         1.52 o                         
  -2   1   2        988.16       1158.76        23.63 o                         
  -1   1   2       1873.03       1912.30        46.85 o                         
   0   1   2        811.52        760.06        18.65 o                         
   1   1   2       1487.23       1316.07        45.48 o                         
   2   1   2        222.47        215.46         4.41 o                         
   4   1   2       2433.39       2412.04        56.85 o                         
   5   1   2       2016.16       2055.85        39.72 o                         
   6   1   2         60.47         84.75         3.98 o                         
   7   1   2         13.23         15.58         1.78 o                         
   8   1   2          0.28          0.05         1.53 o                         
   9   1   2         99.66         78.48         3.58 o                         
  10   1   2        266.89        270.20         6.93 o                         
  11   1   2         17.32         15.39         2.55 o                         
  12   1   2          0.14         -1.07         2.70 o                         
  13   1   2          0.31          2.72         2.96 o                         
  14   1   2         22.75         24.02         3.84 o                         
 -13   2   2          4.00         -0.28         3.46 o                         
 -12   2   2         55.04         58.08         5.64 o                         
 -11   2   2         12.66         14.55         3.29 o                         
 -10   2   2         44.37         58.99         6.49 o                         
  -9   2   2          5.77          4.51         2.81 o                         
  -8   2   2        229.52        252.04        11.22 o                         
  -7   2   2        127.55        143.00         4.92 o                         
  -6   2   2          4.80          7.48         1.55 o                         
  -5   2   2        353.11        451.03         8.19 o                         
  -4   2   2        229.05        212.24         4.63 o                         
  -3   2   2          1.17          3.00         1.06 o                         
  -2   2   2        845.17        852.65        13.06 o                         
  -1   2   2       1355.16       1435.17        36.18 o                         
   0   2   2       1780.60       1766.53        43.60 o                         
   2   2   2       7576.04       7283.60       242.70 o                         
   3   2   2          3.57          5.68         0.95 o                         
   4   2   2         29.38         50.69         4.06 o                         
   5   2   2        293.61        308.68         6.92 o                         
   6   2   2         10.06         11.80         1.65 o                         
   7   2   2          1.72          1.55         1.66 o                         
   8   2   2        101.34        115.77         4.13 o                         
   9   2   2         39.82         42.93         4.08 o                         
  10   2   2         58.80         51.72         3.56 o                         
  11   2   2         31.79         39.81         7.35 o                         
  12   2   2         84.05         97.77         5.29 o                         
  13   2   2          0.66          4.15         2.79 o                         
  14   2   2          5.12          4.10         4.57 o                         
 -13   3   2          5.45          8.80         4.78 o                         
 -12   3   2         19.21         18.06         3.03 o                         
 -11   3   2         13.73         12.82         3.70 o                         
 -10   3   2        199.77        207.80        25.48 o                         
  -9   3   2        163.67        156.71         9.40 o                         
  -8   3   2         13.83         10.33         2.85 o                         
  -7   3   2         25.88         21.72         2.78 o                         
  -6   3   2       1095.78       1112.70        19.76 o                         
  -5   3   2        109.93        104.34         4.59 o                         
  -4   3   2        316.82        327.67         6.99 o                         
  -3   3   2       1816.32       1930.70        33.92 o                         
  -2   3   2         23.45         28.82         2.04 o                         
   0   3   2        239.05        196.20         5.04 o                         
   2   3   2       2442.63       2531.64        61.96 o                         
   3   3   2       2495.27       2561.68        62.58 o                         
   4   3   2        321.95        359.49         7.06 o                         
   5   3   2        246.39        300.39         8.92 o                         
   6   3   2          1.52          9.93         2.31 o                         
   7   3   2         69.74         59.08         3.79 o                         
   8   3   2       1119.37       1096.36        28.03 o                         
   9   3   2         24.83         26.05         3.26 o                         
  10   3   2         52.61         55.92         3.04 o                         
  11   3   2          1.99         -0.72         3.52 o                         
  12   3   2          1.81          3.39         5.55 o                         
  13   3   2         31.53         28.60         3.10 o                         
 -13   4   2          2.13          9.84         4.26 o                         
 -12   4   2          1.78         -0.75         3.18 o                         
 -11   4   2          2.98          3.02         3.84 o                         
 -10   4   2         14.51         15.30         8.00 o                         
  -9   4   2          6.00          3.55         3.97 o                         
  -8   4   2         46.81         53.54         3.87 o                         
  -7   4   2        326.97        345.07         7.20 o                         
  -6   4   2         14.33         20.77         2.22 o                         
  -5   4   2          0.52          1.21         1.75 o                         
  -4   4   2         45.33         69.18         2.81 o                         
  -3   4   2        268.31        307.95         8.45 o                         
  -2   4   2        483.18        533.05         9.79 o                         
  -1   4   2        232.61        212.28         4.93 o                         
   0   4   2          7.92          5.84         1.29 o                         
   1   4   2       1656.20       1773.17        45.43 o                         
   2   4   2       1291.27       1368.87        62.61 o                         
   3   4   2        714.00        717.78        13.25 o                         
   4   4   2         22.74         20.16         1.94 o                         
   5   4   2          1.75          5.95         1.22 o                         
   6   4   2        132.18        131.99         4.35 o                         
   7   4   2        251.36        242.03         8.04 o                         
   8   4   2        260.39        249.26        14.10 o                         
   9   4   2        433.89        436.38        13.03 o                         
  10   4   2         15.50         13.20         2.21 o                         
  11   4   2         14.13         13.10         2.28 o                         
  12   4   2         48.03         42.85         5.08 o                         
  13   4   2          3.53          1.07         2.40 o                         
 -13   5   2          0.42          0.90         5.90 o                         
 -12   5   2         76.69         85.93        13.66 o                         
 -11   5   2         34.93         49.22         4.84 o                         
 -10   5   2         18.61         14.84         4.88 o                         
  -9   5   2          0.21         -2.78         3.26 o                         
  -8   5   2         99.72        113.10         5.56 o                         
  -7   5   2          8.63          6.80         2.24 o                         
  -6   5   2        714.94        709.06        13.72 o                         
  -5   5   2         45.90         41.21         2.50 o                         
  -4   5   2       2053.18       1957.51        28.10 o                         
  -3   5   2       3287.84       3292.81        82.40 o                         
  -2   5   2          5.72          3.18         1.47 o                         
  -1   5   2       2499.66       2457.34        68.86 o                         
   0   5   2         81.48        111.79         3.43 o                         
   1   5   2       2727.08       2649.82        66.98 o                         
   2   5   2         19.24         12.24         2.57 o                         
   3   5   2        326.82        372.24         9.46 o                         
   4   5   2       3119.51       3488.28        86.51 o                         
   5   5   2        178.95        173.76         4.96 o                         
   6   5   2       1031.29       1143.07        24.45 o                         
   7   5   2        610.72        647.55        14.66 o                         
   8   5   2          5.06          8.98         3.45 o                         
   9   5   2         25.19         20.37         2.73 o                         
  10   5   2        235.59        208.20        16.72 o                         
  11   5   2         40.69         42.42         2.68 o                         
  12   5   2         77.27         81.36         3.99 o                         
  13   5   2          4.10          7.13         2.37 o                         
 -12   6   2          9.91          5.23         4.61 o                         
 -11   6   2          3.10         -3.28         4.91 o                         
 -10   6   2        201.52        203.44        16.61 o                         
  -9   6   2        281.30        285.13         9.55 o                         
  -8   6   2          4.77          1.92         1.91 o                         
  -7   6   2        114.13        108.52         4.47 o                         
  -6   6   2        334.93        316.10         7.08 o                         
  -5   6   2          0.43          0.32         1.67 o                         
  -4   6   2        572.81        606.41        10.09 o                         
  -3   6   2       1281.65       1489.90        26.03 o                         
  -2   6   2          2.87          2.18         1.59 o                         
  -1   6   2         76.82         61.75         4.12 o                         
   0   6   2        203.98        240.72         5.76 o                         
   1   6   2        329.80        292.40         9.04 o                         
   2   6   2       3344.56       3284.95        82.88 o                         
   3   6   2        175.02        204.29         8.97 o                         
   4   6   2          4.73          5.10         1.27 o                         
   5   6   2          5.85          6.00         1.92 o                         
   6   6   2         53.23         56.21         2.47 o                         
   7   6   2         32.88         31.40         2.39 o                         
   8   6   2        249.85        239.77        10.23 o                         
   9   6   2          2.61          1.24         2.15 o                         
  10   6   2        201.09        195.31        12.44 o                         
  11   6   2        126.73        140.29        10.49 o                         
  12   6   2         27.94         36.94         2.40 o                         
  13   6   2          1.23          1.95         1.89 o                         
 -12   7   2         22.95         13.18         7.24 o                         
 -11   7   2          8.45          7.14         9.31 o                         
 -10   7   2          0.39          2.61         4.19 o                         
  -9   7   2          5.10          3.62         3.74 o                         
  -8   7   2        125.79        109.25         4.59 o                         
  -7   7   2          2.13          1.10         2.49 o                         
  -6   7   2        165.77        161.16         5.19 o                         
  -5   7   2         62.67         68.41         3.08 o                         
  -4   7   2        213.26        248.21         6.66 o                         
  -3   7   2       6675.75       6789.01       234.78 o                         
  -2   7   2       1414.16       1395.24        22.52 o                         
  -1   7   2        846.64        930.19        15.54 o                         
   0   7   2        549.98        553.59        17.44 o                         
   1   7   2        768.78        880.80        16.88 o                         
   2   7   2       3564.61       3918.37       126.13 o                         
   3   7   2         12.41         10.97         1.84 o                         
   4   7   2         28.61         12.99         1.41 o                         
   5   7   2        243.41        297.58         6.73 o                         
   6   7   2        705.57        721.86        18.13 o                         
   7   7   2          2.45          6.97         3.38 o                         
   8   7   2         58.90         48.59         3.82 o                         
   9   7   2        160.58        152.26        17.94 o                         
  10   7   2          0.46         -1.65         2.27 o                         
  11   7   2          1.88          1.47         1.66 o                         
  12   7   2          5.45          5.71         1.64 o                         
  13   7   2         48.27         48.43         2.65 o                         
 -12   8   2          3.84         -0.50         6.15 o                         
 -11   8   2        119.45        133.06         7.84 o                         
 -10   8   2          3.16          8.54         5.55 o                         
  -9   8   2         38.87         34.19         4.40 o                         
  -8   8   2         56.05         54.10         3.59 o                         
  -7   8   2        206.53        202.14         6.06 o                         
  -6   8   2        382.90        393.58         8.86 o                         
  -5   8   2         34.55         53.86         3.61 o                         
  -4   8   2         24.11         27.12         4.13 o                         
  -3   8   2         22.15         20.48         2.14 o                         
  -2   8   2        251.01        270.58         5.77 o                         
  -1   8   2         12.55         16.44         2.44 o                         
   0   8   2        175.49        155.46         4.72 o                         
   1   8   2        664.27        652.41        13.27 o                         
   2   8   2         55.26         55.74         2.85 o                         
   3   8   2        314.28        325.03         8.14 o                         
   4   8   2         28.23         30.10         2.84 o                         
   5   8   2        402.78        415.68         9.03 o                         
   6   8   2        407.90        346.63         7.85 o                         
   7   8   2          0.03          0.99         1.53 o                         
   8   8   2        295.43        271.69         8.34 o                         
   9   8   2         32.66         25.63         3.28 o                         
  10   8   2         16.16         19.54         1.98 o                         
  11   8   2          0.29         -1.45         3.00 o                         
  12   8   2          6.42          3.76         1.27 o                         
 -12   9   2          6.74         -4.85         4.85 o                         
 -11   9   2          0.07         -4.57         4.57 o                         
 -10   9   2          6.59          6.57         4.49 o                         
  -9   9   2         13.82         10.76         3.13 o                         
  -8   9   2         86.61         89.13         6.59 o                         
  -7   9   2         10.56          5.66         2.87 o                         
  -6   9   2        377.08        357.63         8.49 o                         
  -5   9   2        402.09        396.75         8.25 o                         
  -4   9   2        442.17        474.79         9.30 o                         
  -3   9   2       1343.10       1371.08        24.62 o                         
  -2   9   2          4.68          0.21         1.87 o                         
  -1   9   2         61.74         45.54         2.38 o                         
   0   9   2        973.11       1093.93        42.10 o                         
   1   9   2       1535.89       1593.99        29.41 o                         
   2   9   2        268.12        225.16         6.04 o                         
   3   9   2        365.21        414.80         9.21 o                         
   4   9   2       1682.98       1729.72        31.64 o                         
   5   9   2        259.70        241.03         6.04 o                         
   6   9   2       1720.78       1578.85        29.21 o                         
   7   9   2         71.68         60.74         2.89 o                         
   8   9   2         27.65         21.60         2.57 o                         
   9   9   2         14.42         12.19         2.12 o                         
  10   9   2         10.57         11.77         1.46 o                         
  11   9   2          1.95         13.12        11.73 o                         
 -11  10   2         20.82         22.99         9.63 o                         
 -10  10   2         19.85         11.00         4.57 o                         
  -9  10   2        154.93        151.05         5.98 o                         
  -8  10   2         18.11         13.78         3.29 o                         
  -7  10   2         10.02          8.77         3.39 o                         
  -6  10   2         15.35         12.89         3.10 o                         
  -5  10   2         15.79         21.39         3.83 o                         
  -4  10   2        232.09        226.98         5.79 o                         
  -3  10   2        586.05        634.28        11.81 o                         
  -2  10   2        711.90        754.58        13.55 o                         
  -1  10   2        397.28        424.03         8.36 o                         
   0  10   2        172.99        177.17         8.39 o                         
   1  10   2         41.22         44.91         2.89 o                         
   2  10   2       1474.56       1530.62        28.77 o                         
   3  10   2       1896.90       1947.67        35.67 o                         
   4  10   2        427.61        417.80        18.43 o                         
   5  10   2          0.21         -1.60         1.60 o                         
   6  10   2         81.27         62.95         5.55 o                         
   7  10   2        134.59        102.80         5.88 o                         
   8  10   2          0.07          3.24         5.61 o                         
   9  10   2        128.10        108.34         4.57 o                         
  10  10   2          0.00          1.16         1.50 o                         
  11  10   2          8.08         20.55        12.75 o                         
 -11  11   2          1.04         -1.25         4.88 o                         
 -10  11   2         12.28         10.92         4.84 o                         
  -9  11   2         19.69         23.78         3.76 o                         
  -8  11   2        122.14        118.54         5.67 o                         
  -7  11   2         68.27         60.29         4.13 o                         
  -6  11   2          0.14         -2.76         2.94 o                         
  -5  11   2         27.82         26.35         2.88 o                         
  -4  11   2         47.82         45.77         4.63 o                         
  -3  11   2        221.31        237.14         5.98 o                         
  -2  11   2        870.50        914.31        17.26 o                         
  -1  11   2         86.68         97.16         3.80 o                         
   0  11   2         48.32         48.52         3.08 o                         
   1  11   2        863.35        842.03        18.50 o                         
   2  11   2         12.82         19.45         2.28 o                         
   3  11   2        414.58        378.92        11.77 o                         
   4  11   2        612.10        567.97        12.34 o                         
   5  11   2        309.02        316.50         7.75 o                         
   6  11   2          9.76          7.91         3.46 o                         
   7  11   2         11.26         12.32         2.55 o                         
   8  11   2         16.19         17.79         2.44 o                         
   9  11   2         11.22         10.18         2.37 o                         
  10  11   2          0.66          7.69         6.28 o                         
 -11  12   2          1.05         -5.70         8.28 o                         
 -10  12   2          0.28          4.63         7.21 o                         
  -9  12   2         66.24         67.37         4.89 o                         
  -8  12   2         52.44         47.37         4.24 o                         
  -7  12   2         26.21         29.68         3.83 o                         
  -6  12   2         83.84         79.70         4.73 o                         
  -5  12   2        101.90        105.46         5.54 o                         
  -4  12   2         28.59         36.46         3.42 o                         
  -3  12   2        340.21        307.69         8.93 o                         
  -2  12   2         91.16         97.35         4.13 o                         
  -1  12   2         64.40         63.42         4.81 o                         
   0  12   2        705.91        737.64        15.85 o                         
   1  12   2        234.69        235.10         6.80 o                         
   2  12   2       1239.67       1230.26        37.20 o                         
   3  12   2       1781.07       1677.17        46.62 o                         
   4  12   2       1179.62       1156.94        31.78 o                         
   5  12   2        353.84        304.92         7.65 o                         
   6  12   2         23.86         16.00         1.92 o                         
   7  12   2         50.75         43.76         2.77 o                         
   8  12   2        112.97        121.94        12.24 o                         
   9  12   2         71.55         74.46         3.21 o                         
  10  12   2          2.64         12.24         7.28 o                         
 -10  13   2         20.02         22.96         4.26 o                         
  -9  13   2        112.66         96.34         5.37 o                         
  -8  13   2         34.83         31.00         4.20 o                         
  -7  13   2          0.42         -0.72         3.46 o                         
  -6  13   2         44.43         56.69         4.67 o                         
  -5  13   2          1.33          0.65         3.50 o                         
  -4  13   2          1.65          3.02         2.76 o                         
  -3  13   2         74.82         66.46         3.52 o                         
  -2  13   2         10.97         14.28         2.69 o                         
  -1  13   2        200.71        198.84         5.63 o                         
   0  13   2          0.36          2.09         2.74 o                         
   1  13   2         23.72         23.21         4.48 o                         
   2  13   2          4.97          7.75         2.70 o                         
   3  13   2        429.57        434.68        15.61 o                         
   4  13   2         24.53         26.88         5.01 o                         
   5  13   2        196.23        196.98         5.85 o                         
   6  13   2         62.06         52.47         4.62 o                         
   7  13   2         68.70         67.08         6.52 o                         
   8  13   2          6.46         24.83         9.30 o                         
   9  13   2          1.22         -1.30         7.85 o                         
  -9  14   2         25.98         34.87         7.26 o                         
  -8  14   2          4.46          0.45         4.60 o                         
  -7  14   2          2.43         -1.04         5.29 o                         
  -6  14   2         32.91         21.72         4.21 o                         
  -5  14   2        121.19        130.38        11.23 o                         
  -4  14   2         37.23         41.86         3.36 o                         
  -3  14   2         41.17         38.90         4.43 o                         
  -2  14   2         34.42         37.64         3.15 o                         
  -1  14   2        286.83        296.13         7.25 o                         
   0  14   2        501.28        510.14        10.49 o                         
   1  14   2       2067.20       2060.97        39.16 o                         
   2  14   2        127.83        122.19         5.29 o                         
   3  14   2          0.63         -1.29         2.76 o                         
   4  14   2         67.17         52.11         4.50 o                         
   5  14   2        112.62        104.84         4.74 o                         
   6  14   2        196.30        202.95         6.53 o                         
   7  14   2         21.09         27.23         2.07 o                         
   8  14   2          2.44          2.44         1.72 o                         
   9  14   2         39.60         42.74        10.88 o                         
  -9  15   2          0.33         10.87         4.73 o                         
  -8  15   2          8.23          6.61         5.67 o                         
  -7  15   2         10.11          3.65         4.57 o                         
  -6  15   2          2.23          2.75         4.03 o                         
  -5  15   2         31.78         17.97         7.79 o                         
  -4  15   2          2.83          7.71         3.82 o                         
  -3  15   2          3.15          3.87         2.86 o                         
  -2  15   2        140.34        131.07         5.31 o                         
  -1  15   2         12.61         13.56         2.89 o                         
   0  15   2          3.93          9.13         2.75 o                         
   1  15   2        186.73        195.78         8.56 o                         
   2  15   2        382.10        399.82        10.29 o                         
   3  15   2        535.24        524.36        12.47 o                         
   4  15   2         85.45         94.62         4.65 o                         
   5  15   2        160.47        164.92         5.54 o                         
   6  15   2         15.83         15.76         2.51 o                         
   7  15   2         33.43         28.38         3.29 o                         
   8  15   2          0.18         -2.64         3.28 o                         
  -8  16   2          0.58         -1.34         4.46 o                         
  -7  16   2         37.49         35.27         4.91 o                         
  -6  16   2          0.50         -0.37         4.19 o                         
  -5  16   2         26.72         22.43         4.78 o                         
  -4  16   2          1.01         -4.00         4.68 o                         
  -3  16   2         18.38         17.42         4.99 o                         
  -2  16   2         36.36         35.91         3.79 o                         
  -1  16   2        105.70         93.96         4.91 o                         
   0  16   2          1.59          2.36         2.75 o                         
   1  16   2         12.20         12.06         3.27 o                         
   2  16   2          0.04         -3.02         3.02 o                         
   3  16   2         55.05         62.89         7.66 o                         
   4  16   2          9.14         -0.47         4.74 o                         
   5  16   2          0.30          1.21         2.24 o                         
   6  16   2         43.54         47.17         6.07 o                         
   7  16   2         13.57         21.20         2.09 o                         
   8  16   2         26.00         17.13         2.25 o                         
  -7  17   2          0.97          2.96         6.89 o                         
  -6  17   2          2.46          4.28         7.62 o                         
  -5  17   2         11.73          0.07         7.70 o                         
  -4  17   2          0.22         -3.36         4.01 o                         
  -3  17   2         29.70         30.29         5.52 o                         
  -2  17   2         64.21         67.01         9.84 o                         
  -1  17   2        218.99        244.54         8.60 o                         
   0  17   2          0.35          2.46         2.85 o                         
   1  17   2         31.56         27.07         4.78 o                         
   2  17   2          0.05          0.52         2.88 o                         
   3  17   2         25.06         26.71         4.56 o                         
   4  17   2         49.71         41.78         4.04 o                         
   5  17   2          0.47         -1.18         4.16 o                         
   6  17   2          2.21         -0.13         5.05 o                         
   7  17   2         25.46         27.12         6.52 o                         
   8  17   2          7.59          6.71         1.93 o                         
  -6  18   2          9.98         10.13         4.95 o                         
  -5  18   2          2.64          0.28         4.73 o                         
  -4  18   2          0.03         -4.26         4.26 o                         
  -3  18   2         28.24         25.38         4.62 o                         
  -2  18   2          2.14         -1.54         4.52 o                         
  -1  18   2          3.00          6.76         4.05 o                         
   0  18   2          0.65         -2.45         3.81 o                         
   1  18   2         11.55          8.05         4.66 o                         
   2  18   2          5.73          3.77         4.02 o                         
   3  18   2          0.30         -3.11         3.11 o                         
   4  18   2          3.22          0.22         2.65 o                         
   5  18   2         12.82          9.79         2.54 o                         
   6  18   2         44.32         43.38         7.29 o                         
   7  18   2         40.76         33.72         3.46 o                         
  -5  19   2         12.21          8.23         5.27 o                         
  -4  19   2         30.17         31.41         5.55 o                         
  -3  19   2          0.16          4.72         6.68 o                         
  -2  19   2         18.33         13.96         6.18 o                         
  -1  19   2          1.13          0.43         4.26 o                         
   0  19   2          0.19          2.28         4.03 o                         
   1  19   2         18.42         28.45         4.43 o                         
   2  19   2          1.26         -0.50         4.67 o                         
   3  19   2        248.80        251.30        21.33 o                         
   4  19   2          1.55         -0.77        13.18 o                         
   5  19   2         27.53         16.79         9.53 o                         
   6  19   2          1.87         -4.90        21.94 o                         
  -3  20   2          1.94         -4.64         4.64 o                         
  -2  20   2         15.69         15.41         5.92 o                         
  -1  20   2          0.02         -1.42         4.35 o                         
   0  20   2          1.47          3.97         4.57 o                         
   1  20   2         20.26         10.39         4.33 o                         
   2  20   2          5.47          5.84         4.90 o                         
   3  20   2          1.33         -2.30         7.92 o                         
   4  20   2         29.09         25.03         4.81 o                         
  -2 -19   3         14.23          0.87        12.70 o                         
  -1 -19   3          4.93         -5.84         7.09 o                         
   0 -19   3          4.62         11.86         7.03 o                         
   1 -19   3         17.14          9.26         7.94 o                         
   2 -19   3          8.85          7.41         8.76 o                         
   3 -19   3         10.52         11.98         5.00 o                         
  -4 -18   3         27.68         46.04        10.14 o                         
  -3 -18   3          1.30          7.34         3.80 o                         
  -2 -18   3          7.80          2.72         9.85 o                         
  -1 -18   3          0.00         -4.79         4.79 o                         
   0 -18   3         52.42         32.35         5.54 o                         
   1 -18   3          2.88         -2.57         4.11 o                         
   2 -18   3          0.03          0.84         5.81 o                         
   3 -18   3         53.30         63.02        15.09 o                         
   4 -18   3         39.56         41.00         5.33 o                         
   5 -18   3          7.28          8.80         8.71 o                         
  -6 -17   3         55.49         20.73        22.96 o                         
  -5 -17   3         55.19         59.28         4.52 o                         
  -4 -17   3          3.66         -1.79         8.07 o                         
  -3 -17   3         23.63         27.51         4.05 o                         
  -2 -17   3         27.91         21.41         5.23 o                         
  -1 -17   3         10.61         11.80         4.47 o                         
   0 -17   3         37.02         42.85         9.09 o                         
   1 -17   3         29.28         23.38         4.68 o                         
   2 -17   3         53.13         62.99         5.17 o                         
   3 -17   3         48.04         41.48         5.15 o                         
   4 -17   3        170.69        183.57         8.47 o                         
   5 -17   3        134.73        140.25        12.56 o                         
   6 -17   3          4.31          4.36         4.87 o                         
  -6 -16   3         23.42         32.55        20.62 o                         
  -5 -16   3          0.02         -3.08         5.06 o                         
  -4 -16   3          2.33          4.99         8.20 o                         
  -3 -16   3          0.55         -0.04         3.29 o                         
  -2 -16   3          8.36         11.63         3.97 o                         
  -1 -16   3         12.32         11.86         4.35 o                         
   0 -16   3          0.18         -0.32         6.20 o                         
   1 -16   3          6.69          8.85        14.25 o                         
   2 -16   3         63.26         77.80        14.38 o                         
   3 -16   3        144.70        159.52         7.80 o                         
   4 -16   3          0.49          0.96         4.36 o                         
   5 -16   3         75.22         60.39         9.07 o                         
   6 -16   3        130.11        127.42         7.61 o                         
   7 -16   3          2.11         -4.55         4.65 o                         
  -7 -15   3         16.10         37.04        18.37 o                         
  -6 -15   3         27.85         59.48        14.31 o                         
  -5 -15   3        101.53        117.70        10.89 o                         
  -4 -15   3          3.74          3.12         2.59 o                         
  -3 -15   3         33.08         26.88         7.34 o                         
  -2 -15   3         15.76         17.92         4.82 o                         
  -1 -15   3         33.83         31.91         5.46 o                         
   0 -15   3         63.28         83.84         7.23 o                         
   1 -15   3          1.17         -1.65         4.22 o                         
   2 -15   3         79.20         85.01         6.34 o                         
   3 -15   3         31.11         27.22         4.23 o                         
   4 -15   3        114.82        108.38         6.98 o                         
   5 -15   3          0.09          0.99         4.02 o                         
   6 -15   3          8.18          6.94         9.02 o                         
   7 -15   3         10.95          6.27         7.99 o                         
   8 -15   3          2.70         -3.13         4.41 o                         
  -7 -14   3         43.09         25.71        11.77 o                         
  -6 -14   3         79.94         81.25        14.69 o                         
  -5 -14   3          2.26          1.22         3.27 o                         
  -4 -14   3          8.19          8.54         3.55 o                         
  -3 -14   3          5.07          4.62         3.58 o                         
  -2 -14   3         50.66         51.68         9.31 o                         
  -1 -14   3         43.92         56.50         4.95 o                         
   0 -14   3        133.98        149.15         8.02 o                         
   1 -14   3        634.43        667.77        21.94 o                         
   2 -14   3        169.58        171.17         9.44 o                         
   3 -14   3          7.75          7.97         3.69 o                         
   4 -14   3        157.85        166.64        10.00 o                         
   5 -14   3         21.68         21.22         5.99 o                         
   6 -14   3          0.00         -4.41         4.41 o                         
   7 -14   3          2.90          2.87         4.61 o                         
   8 -14   3          0.05         -4.75         4.75 o                         
   9 -14   3          0.10          8.16         4.51 o                         
  -8 -13   3          5.98         12.50         9.29 o                         
  -7 -13   3        103.35         86.79        14.31 o                         
  -6 -13   3         63.88         76.01        13.63 o                         
  -5 -13   3         54.63         55.27         3.08 o                         
  -4 -13   3          5.40          4.12         2.24 o                         
  -3 -13   3        190.00        194.33        14.90 o                         
  -2 -13   3        128.96        121.62         6.64 o                         
  -1 -13   3        408.06        400.60        13.16 o                         
   0 -13   3         20.58         20.82         5.35 o                         
   1 -13   3        534.06        525.01        16.35 o                         
   2 -13   3        389.60        403.54        12.22 o                         
   3 -13   3          8.66          8.72         3.49 o                         
   4 -13   3          8.19          7.40         3.73 o                         
   5 -13   3         22.81         32.17         4.17 o                         
   6 -13   3         29.73         20.99         4.18 o                         
   7 -13   3         10.57         18.48         4.49 o                         
   8 -13   3         20.26         23.02         4.38 o                         
   9 -13   3          0.26         -3.80         4.55 o                         
  10 -13   3          8.07          5.85         3.60 o                         
  -8 -12   3         20.93         24.23        10.20 o                         
  -7 -12   3          3.44         -9.33         9.33 o                         
  -6 -12   3          0.32         -7.76         7.76 o                         
  -5 -12   3         15.84         15.78         4.63 o                         
  -4 -12   3        198.80        200.35        15.78 o                         
  -3 -12   3          7.02          3.07         2.69 o                         
  -2 -12   3        165.05        170.84         7.36 o                         
  -1 -12   3        199.85        180.19        12.90 o                         
   0 -12   3        669.36        690.08        22.73 o                         
   1 -12   3          6.87         -0.32         4.21 o                         
   2 -12   3        217.26        212.53        10.88 o                         
   3 -12   3        108.63        117.68         5.60 o                         
   4 -12   3        121.94        129.25        13.77 o                         
   5 -12   3         65.16         69.24         4.56 o                         
   6 -12   3         29.07         28.87         4.05 o                         
   7 -12   3         34.53         37.34         4.34 o                         
   8 -12   3          3.91         -2.26         3.85 o                         
   9 -12   3         44.40         40.98         4.47 o                         
  10 -12   3          1.22          0.14         4.72 o                         
  -9 -11   3         38.11         17.63         9.14 o                         
  -8 -11   3          1.62         -4.37         8.59 o                         
  -7 -11   3          1.86         10.94         8.44 o                         
  -6 -11   3         36.35         29.75        10.03 o                         
  -5 -11   3          1.18          6.92         8.69 o                         
  -4 -11   3        513.62        436.49        12.85 o                         
  -3 -11   3        531.17        479.70        14.01 o                         
  -2 -11   3        160.87        152.94         8.02 o                         
  -1 -11   3       1538.83       1529.48        53.97 o                         
   0 -11   3         65.94         76.23         5.67 o                         
   1 -11   3         46.46         45.53         4.24 o                         
   2 -11   3         14.14         17.66         8.39 o                         
   3 -11   3         67.78         75.06         9.92 o                         
   4 -11   3        165.16        190.48         7.23 o                         
   5 -11   3         26.96         28.31         3.65 o                         
   6 -11   3        168.15        172.97        14.73 o                         
   7 -11   3        116.34        118.63         6.10 o                         
   8 -11   3         52.24         54.76         5.16 o                         
   9 -11   3         50.64         40.73         3.80 o                         
  10 -11   3          5.55          3.27         4.48 o                         
  11 -11   3          4.52         -1.23         4.53 o                         
  -9 -10   3          0.28         -7.11         7.11 o                         
  -8 -10   3         14.03          9.17         8.38 o                         
  -7 -10   3          0.01         -4.50         7.29 o                         
  -6 -10   3         54.87         62.53        10.70 o                         
  -5 -10   3        165.62        159.64        14.85 o                         
  -4 -10   3         36.07         26.63         4.25 o                         
  -3 -10   3         20.18         17.53         7.54 o                         
  -2 -10   3       1051.39        994.48        26.28 o                         
  -1 -10   3          2.93          3.22         2.68 o                         
   0 -10   3         16.51         15.88         3.13 o                         
   1 -10   3          1.76          1.14         3.03 o                         
   2 -10   3         79.30         95.04         6.00 o                         
   3 -10   3          9.93          8.53         2.89 o                         
   4 -10   3         78.19         78.90        11.63 o                         
   5 -10   3         28.25         28.44         3.64 o                         
   6 -10   3          1.15         -1.11         3.08 o                         
   7 -10   3         13.81         15.80         4.42 o                         
   8 -10   3         80.74         74.81         4.37 o                         
   9 -10   3          3.45          0.82         2.81 o                         
  10 -10   3         15.45          7.41         6.20 o                         
  11 -10   3         26.62         22.68         4.88 o                         
 -10  -9   3         10.27          9.56         7.37 o                         
  -9  -9   3         10.50         18.98         8.04 o                         
  -8  -9   3          7.57         13.43         8.09 o                         
  -7  -9   3          4.59          1.15         7.46 o                         
  -6  -9   3        610.64        577.43        37.03 o                         
  -5  -9   3        234.95        224.97        16.09 o                         
  -4  -9   3         14.86         22.92         1.73 o                         
  -3  -9   3        209.15        227.44        11.93 o                         
  -2  -9   3          6.55          4.93         2.25 o                         
  -1  -9   3        178.16        157.17         6.37 o                         
   0  -9   3         86.84         89.35         5.99 o                         
   1  -9   3        254.48        261.15         8.89 o                         
   2  -9   3          0.00          1.16         6.04 o                         
   3  -9   3          1.27          3.29         2.57 o                         
   4  -9   3         18.89         21.32         3.35 o                         
   5  -9   3        124.99        141.08         6.81 o                         
   6  -9   3          7.13          4.69         3.06 o                         
   7  -9   3         26.43         25.23         3.61 o                         
   8  -9   3        108.79        111.71         5.15 o                         
   9  -9   3         66.21         74.81         5.33 o                         
  10  -9   3        135.09        154.29        19.25 o                         
  11  -9   3          5.42          1.71         4.32 o                         
  12  -9   3         35.26         33.23         5.55 o                         
 -11  -8   3         25.65         18.79         5.47 o                         
 -10  -8   3         39.81         47.60         8.36 o                         
  -9  -8   3         73.76         66.19         9.75 o                         
  -8  -8   3        376.45        385.40        20.11 o                         
  -7  -8   3        214.99        207.51        15.18 o                         
  -6  -8   3        770.18        634.66        25.82 o                         
  -5  -8   3        153.73        173.82        14.01 o                         
  -4  -8   3        783.01        769.09        30.63 o                         
  -3  -8   3        913.98        940.55        22.69 o                         
  -2  -8   3         85.24        114.03         4.83 o                         
  -1  -8   3         29.24         42.49         3.62 o                         
   0  -8   3        298.51        298.03        16.76 o                         
   1  -8   3        338.54        390.87        23.83 o                         
   2  -8   3        249.35        251.28         8.59 o                         
   3  -8   3         21.30         25.90         3.88 o                         
   4  -8   3        122.48        140.80         5.04 o                         
   5  -8   3        418.65        464.60        12.21 o                         
   6  -8   3        107.44         95.04         5.20 o                         
   7  -8   3          1.19         -2.64         3.05 o                         
   8  -8   3        386.25        384.55        10.20 o                         
   9  -8   3          0.16         -2.28         3.82 o                         
  10  -8   3         94.64         98.58         8.66 o                         
  11  -8   3         36.53         46.95         5.46 o                         
  12  -8   3          7.23          1.55         4.84 o                         
 -10  -7   3         36.60         49.80        11.62 o                         
  -9  -7   3          0.15         -1.16         6.10 o                         
  -8  -7   3        420.54        446.53        20.86 o                         
  -7  -7   3          0.68          7.75         6.87 o                         
  -6  -7   3          2.22          1.36         6.58 o                         
  -5  -7   3        149.76        165.38        22.55 o                         
  -4  -7   3        178.21        190.05        13.06 o                         
  -3  -7   3        283.72        278.18         8.19 o                         
  -2  -7   3        420.28        439.31        11.93 o                         
  -1  -7   3       1051.27        995.59        23.95 o                         
   0  -7   3        267.61        241.50         7.79 o                         
   1  -7   3          0.42          1.52         2.36 o                         
   2  -7   3          0.18         -2.47         2.47 o                         
   3  -7   3        632.34        670.83        15.09 o                         
   4  -7   3          9.88         13.64         2.44 o                         
   5  -7   3        309.54        346.34         8.36 o                         
   6  -7   3        264.69        282.81         9.48 o                         
   7  -7   3        974.41       1011.36        37.40 o                         
   8  -7   3        370.39        371.24         7.41 o                         
   9  -7   3         60.52         73.43         4.82 o                         
  10  -7   3          0.91          1.74         3.88 o                         
  11  -7   3         15.89         16.81         5.98 o                         
  12  -7   3         33.06         41.61         5.33 o                         
  13  -7   3          1.24          2.12         4.99 o                         
 -11  -6   3          6.40         14.22        11.44 o                         
 -10  -6   3         19.74          9.98         5.09 o                         
  -9  -6   3        166.96        187.24        24.41 o                         
  -8  -6   3        549.21        530.31        21.79 o                         
  -7  -6   3          0.37         -1.22         5.76 o                         
  -6  -6   3       1441.44       1442.81        43.41 o                         
  -5  -6   3        509.69        509.67        21.01 o                         
  -4  -6   3         87.02        110.23        10.16 o                         
  -3  -6   3        452.22        485.23        12.59 o                         
  -2  -6   3        117.29        105.45         4.09 o                         
  -1  -6   3       1737.40       2013.73        55.19 o                         
   0  -6   3        849.55        939.17        25.45 o                         
   1  -6   3          0.03          1.15         2.27 o                         
   2  -6   3        540.40        578.80        14.65 o                         
   3  -6   3        166.42        234.52         7.96 o                         
   4  -6   3        173.04        200.61         5.60 o                         
   5  -6   3         19.06         20.74         2.88 o                         
   6  -6   3         84.88         80.51         5.40 o                         
   7  -6   3         20.02         19.01         3.27 o                         
   8  -6   3         21.16         12.11         3.39 o                         
   9  -6   3         60.88         61.44         4.38 o                         
  10  -6   3          5.49          7.13         3.45 o                         
  11  -6   3          2.36          5.15         4.36 o                         
  12  -6   3          3.68          2.02         4.42 o                         
  13  -6   3          1.13          4.04         4.79 o                         
 -11  -5   3          0.28          3.66        10.21 o                         
 -10  -5   3          0.01         -7.06         9.30 o                         
  -9  -5   3        138.63        126.03        10.55 o                         
  -8  -5   3         65.39         78.62        10.25 o                         
  -7  -5   3          9.69         13.06         6.05 o                         
  -6  -5   3        212.91        205.68        18.22 o                         
  -5  -5   3        708.03        666.60        23.82 o                         
  -4  -5   3        587.31        578.69        21.50 o                         
  -3  -5   3        164.47        181.87        11.27 o                         
  -2  -5   3        606.75        566.99        14.10 o                         
  -1  -5   3       1112.11       1120.15        24.96 o                         
   0  -5   3       2357.73       2321.53        63.88 o                         
   1  -5   3       1609.48       1617.26        34.42 o                         
   2  -5   3          0.21          2.99         2.49 o                         
   3  -5   3       1355.57       1410.64        25.44 o                         
   4  -5   3       1353.65       1263.72        23.07 o                         
   5  -5   3        166.04        124.38         4.33 o                         
   6  -5   3       1109.82       1146.23        21.04 o                         
   7  -5   3        282.10        286.95         8.13 o                         
   8  -5   3        365.61        366.30        11.14 o                         
   9  -5   3        149.26        153.23         6.03 o                         
  10  -5   3         29.82         31.75         3.24 o                         
  11  -5   3          7.49          5.64         4.12 o                         
  12  -5   3          0.64         -2.35         4.20 o                         
  13  -5   3          5.63          6.08         4.64 o                         
 -11  -4   3         82.27        107.66        16.22 o                         
 -10  -4   3         46.99         55.03        12.43 o                         
  -9  -4   3         17.92         10.51         4.77 o                         
  -8  -4   3        334.69        356.66        15.83 o                         
  -7  -4   3         12.64         12.16         7.38 o                         
  -6  -4   3         18.44         28.12         8.68 o                         
  -5  -4   3         98.77         96.44         8.83 o                         
  -4  -4   3        792.53        845.54        26.95 o                         
  -3  -4   3        957.40       1025.93        30.87 o                         
  -2  -4   3       1475.47       1557.24        32.95 o                         
  -1  -4   3       2556.33       2804.70        99.15 o                         
   0  -4   3       2383.78       2345.65        60.58 o                         
   1  -4   3        227.35        257.10         7.41 o                         
   2  -4   3       1037.32        998.76        26.06 o                         
   3  -4   3       1531.10       1518.37        26.99 o                         
   4  -4   3         48.36         69.44        11.27 o                         
   5  -4   3        217.18        220.99         9.03 o                         
   6  -4   3        942.10        971.69        15.71 o                         
   7  -4   3        141.90        144.71         5.38 o                         
   8  -4   3        229.28        230.24         6.93 o                         
   9  -4   3         52.71         49.27         3.58 o                         
  10  -4   3         15.03          9.46         2.82 o                         
  11  -4   3         24.17         26.73         3.20 o                         
  12  -4   3         10.99         11.29         4.31 o                         
  13  -4   3          0.06          0.09         4.34 o                         
 -11  -3   3          0.24         -1.09         3.18 o                         
 -10  -3   3          1.75         -0.16         2.50 o                         
  -9  -3   3        153.02        148.48         5.52 o                         
  -8  -3   3         35.24         30.03         1.74 o                         
  -7  -3   3        853.30        843.18        15.99 o                         
  -6  -3   3        175.92        169.09         3.86 o                         
  -5  -3   3        524.59        551.04        19.29 o                         
  -4  -3   3        772.12        716.22        23.11 o                         
  -3  -3   3       3823.60       4102.51       101.76 o                         
  -2  -3   3        872.52        863.53        19.27 o                         
  -1  -3   3         33.26         45.28         5.66 o                         
   0  -3   3          3.67         -0.21         3.79 o                         
   1  -3   3        707.58        755.18        22.36 o                         
   2  -3   3          4.50          5.68         5.04 o                         
   3  -3   3        513.57        585.67        13.40 o                         
   4  -3   3        717.74        708.51        15.60 o                         
   5  -3   3        557.05        512.98         9.85 o                         
   6  -3   3          4.70          1.10         2.07 o                         
   7  -3   3         37.57         42.47         6.84 o                         
   8  -3   3          0.12          1.45         2.45 o                         
   9  -3   3         59.27         70.63         4.28 o                         
  10  -3   3          0.38          0.03         3.02 o                         
  11  -3   3         32.07         24.28         3.12 o                         
  12  -3   3          1.68          2.63         4.02 o                         
  13  -3   3         12.09         13.23         4.73 o                         
 -13  -2   3         15.96         13.25         1.52 o                         
 -12  -2   3          3.73          4.28         2.35 o                         
 -11  -2   3         13.53         10.09         1.75 o                         
 -10  -2   3         49.50         50.63         4.91 o                         
  -9  -2   3        199.82        207.46        10.78 o                         
  -8  -2   3         88.07         83.04         2.88 o                         
  -7  -2   3          6.48          4.09         3.06 o                         
  -6  -2   3        216.71        232.43         5.20 o                         
  -5  -2   3        129.86        124.99         3.09 o                         
  -4  -2   3        755.47        774.75        28.19 o                         
  -3  -2   3       3618.92       3562.38        88.30 o                         
  -2  -2   3          3.92         -2.48         3.69 o                         
  -1  -2   3       3170.32       3109.12        76.95 o                         
   0  -2   3        397.36        410.48         9.82 o                         
   1  -2   3        299.97        342.37        15.21 o                         
   2  -2   3       2544.73       2585.58        63.59 o                         
   3  -2   3         34.16         34.69         2.48 o                         
   4  -2   3        576.74        611.32        13.16 o                         
   5  -2   3          1.80          2.63         2.26 o                         
   6  -2   3         18.87         19.32         3.28 o                         
   7  -2   3         33.55         31.67         2.05 o                         
   8  -2   3         30.68         27.27         2.49 o                         
   9  -2   3         22.68         18.82         2.50 o                         
  10  -2   3         60.49         47.78         4.65 o                         
  11  -2   3         89.56         89.82         4.68 o                         
  12  -2   3          0.06          2.24         2.80 o                         
  13  -2   3         64.35         64.21         5.42 o                         
 -13  -1   3          1.56          4.45         2.06 o                         
 -12  -1   3         23.12         18.43         2.84 o                         
 -11  -1   3         98.41         88.68         4.00 o                         
 -10  -1   3         98.06        112.27         7.64 o                         
  -9  -1   3         70.30         83.56         4.21 o                         
  -8  -1   3         99.71         97.88         3.02 o                         
  -7  -1   3          0.35          9.48         1.86 o                         
  -6  -1   3         43.36         42.49         2.93 o                         
  -5  -1   3        631.44        658.78        15.20 o                         
  -4  -1   3         29.06         28.51         2.07 o                         
  -3  -1   3         42.90         50.46         2.77 o                         
  -2  -1   3        579.39        581.58        10.89 o                         
  -1  -1   3       3215.40       3143.76        77.07 o                         
   0  -1   3        857.45        929.02        16.49 o                         
   1  -1   3         84.21        106.84         4.09 o                         
   2  -1   3       1735.80       1599.10        31.89 o                         
   3  -1   3         13.88         16.32         1.69 o                         
   4  -1   3       2172.88       2161.14        51.51 o                         
   5  -1   3        310.80        305.82         6.86 o                         
   6  -1   3        150.25        176.08         4.58 o                         
   7  -1   3         29.79         20.14         2.97 o                         
   8  -1   3         53.99         55.40         5.30 o                         
   9  -1   3         98.66        100.62         4.27 o                         
  10  -1   3        263.72        268.83        10.06 o                         
  11  -1   3         16.58         17.84         2.76 o                         
  12  -1   3          8.95          6.94         2.81 o                         
  13  -1   3         92.13        112.43        13.14 o                         
  14  -1   3          0.13         -0.85         4.19 o                         
 -13   0   3          1.36          0.73         2.45 o                         
 -12   0   3          1.67         -2.08         3.10 o                         
 -11   0   3        164.87        168.22         5.64 o                         
 -10   0   3         40.78         41.49         4.61 o                         
  -9   0   3         90.81         79.89         8.24 o                         
  -8   0   3        280.54        296.86         6.49 o                         
  -7   0   3        153.75        141.26         4.36 o                         
  -6   0   3        100.79        119.69         6.82 o                         
  -5   0   3        308.28        268.31         6.10 o                         
  -4   0   3       1966.37       2044.05        41.54 o                         
  -3   0   3         59.72         81.93         2.11 o                         
  -2   0   3        880.42        910.59        20.29 o                         
  -1   0   3       2355.15       2419.24        59.77 o                         
   0   0   3       1473.77       1543.52        38.91 o                         
   1   0   3       3256.99       3116.02       106.14 o                         
   2   0   3       1793.49       1604.15        39.30 o                         
   3   0   3       3158.68       2982.54       100.43 o                         
   4   0   3        229.97        221.39         4.99 o                         
   5   0   3        180.94        185.23         5.63 o                         
   6   0   3         52.73         46.85         6.25 o                         
   7   0   3          5.80          7.32         2.13 o                         
   8   0   3        613.18        567.95        23.83 o                         
   9   0   3        366.98        373.06         8.56 o                         
  10   0   3          2.92          1.15         2.34 o                         
  11   0   3         39.24         46.68         5.03 o                         
  12   0   3         87.87         89.45         4.88 o                         
  13   0   3          4.02          0.73         2.89 o                         
  14   0   3          2.02          6.85         5.40 o                         
 -13   1   3          2.24          4.06         2.77 o                         
 -12   1   3          3.51          2.17         2.59 o                         
 -11   1   3        108.10        106.60         5.14 o                         
 -10   1   3         11.90          6.67         2.13 o                         
  -9   1   3         37.11         33.64         3.00 o                         
  -8   1   3        121.96         98.19        14.17 o                         
  -7   1   3          3.01          2.32         1.62 o                         
  -6   1   3          0.39          0.96         1.58 o                         
  -5   1   3        420.37        402.51         7.70 o                         
  -4   1   3        351.87        375.17         6.72 o                         
  -3   1   3        395.87        363.03         6.41 o                         
  -2   1   3        575.45        642.12        10.44 o                         
  -1   1   3       5019.61       5115.64       122.35 o                         
   0   1   3       2191.60       2136.37        52.52 o                         
   2   1   3       1726.23       1581.91        37.84 o                         
   3   1   3        258.04        269.04         5.58 o                         
   4   1   3        259.85        298.26         7.64 o                         
   5   1   3        695.56        737.86        14.63 o                         
   6   1   3        264.42        244.18         6.80 o                         
   7   1   3        126.78        148.35         5.36 o                         
   8   1   3         57.59         61.94         3.74 o                         
   9   1   3          0.98          7.50         2.13 o                         
  10   1   3        210.22        209.13         5.94 o                         
  11   1   3         81.02        102.63         4.59 o                         
  12   1   3         85.63         88.05         5.91 o                         
  13   1   3          1.10         -2.97         2.97 o                         
  14   1   3          3.28          6.08         5.02 o                         
 -13   2   3         56.29         73.20        11.45 o                         
 -12   2   3         34.36         40.41         3.44 o                         
 -11   2   3         11.88         11.24         3.18 o                         
 -10   2   3        211.35        224.55         6.98 o                         
  -9   2   3        119.04        105.56         5.31 o                         
  -8   2   3         15.98         18.58         2.71 o                         
  -7   2   3        466.19        448.61         8.46 o                         
  -6   2   3        282.71        279.62         5.96 o                         
  -5   2   3        233.97        212.90         4.91 o                         
  -4   2   3        375.84        390.94         6.57 o                         
  -3   2   3       1454.03       1456.31        20.88 o                         
  -2   2   3       7854.04       7939.97       328.16 o                         
  -1   2   3       2451.69       2412.46        59.58 o                         
   0   2   3       5439.57       5244.22       125.17 o                         
   1   2   3        535.21        418.79        10.16 o                         
   2   2   3        502.80        520.77        12.56 o                         
   3   2   3        752.07        829.20        14.24 o                         
   4   2   3         76.77         87.98         2.37 o                         
   5   2   3       1695.95       1735.72        33.85 o                         
   6   2   3        509.36        477.95        10.09 o                         
   7   2   3        160.80        195.93         5.09 o                         
   8   2   3        198.40        229.86         5.85 o                         
   9   2   3         34.00         37.42         2.48 o                         
  10   2   3        398.49        418.42         9.48 o                         
  11   2   3        210.23        238.27        12.47 o                         
  12   2   3          3.47          2.61         2.91 o                         
  13   2   3          8.98          9.05         3.10 o                         
  14   2   3          6.46          5.64         3.20 o                         
 -13   3   3          2.39          1.50         3.04 o                         
 -12   3   3         11.11         10.16         2.91 o                         
 -11   3   3          0.00          1.40         2.55 o                         
 -10   3   3          0.81         -1.45         3.27 o                         
  -9   3   3          6.20          1.53         3.05 o                         
  -8   3   3         52.53         47.62         4.76 o                         
  -7   3   3        109.11        111.17         4.08 o                         
  -6   3   3        150.65        179.05         7.43 o                         
  -5   3   3         18.15         24.31         2.51 o                         
  -4   3   3         21.83         27.69         1.78 o                         
  -3   3   3          3.68          2.91         1.23 o                         
  -2   3   3        177.38        149.81         5.37 o                         
  -1   3   3       9848.31       9671.34       324.16 o                         
   0   3   3        794.73        861.63        22.07 o                         
   1   3   3        514.74        619.32        11.44 o                         
   2   3   3         32.47         66.45         2.97 o                         
   3   3   3        793.11        804.64        16.35 o                         
   4   3   3       1820.32       1735.42        34.07 o                         
   5   3   3        316.54        325.73         7.43 o                         
   6   3   3         19.35         19.49         2.17 o                         
   7   3   3        247.30        262.77         8.22 o                         
   8   3   3       1573.69       1501.37        37.14 o                         
   9   3   3        101.59         93.75         5.17 o                         
  10   3   3         55.36         60.38         3.89 o                         
  11   3   3         21.55         16.94         2.85 o                         
  12   3   3         16.50         12.93         2.83 o                         
  13   3   3          0.18         -4.21         4.21 o                         
  14   3   3          1.92          3.99         3.56 o                         
 -13   4   3          6.27         12.15         4.33 o                         
 -12   4   3          2.76          3.60         2.83 o                         
 -11   4   3          0.04          0.87         3.66 o                         
 -10   4   3        140.71        144.59         6.80 o                         
  -9   4   3        187.34        197.00         7.50 o                         
  -8   4   3        238.66        245.95         8.03 o                         
  -7   4   3         34.25         35.15         4.04 o                         
  -6   4   3        556.55        584.45        11.68 o                         
  -5   4   3         32.58         32.22         1.86 o                         
  -4   4   3        100.06         99.58         3.03 o                         
  -3   4   3        141.19        120.42         4.38 o                         
  -2   4   3          3.83          7.87         1.43 o                         
   1   4   3        286.08        345.55         7.12 o                         
   2   4   3         35.95         50.99         2.75 o                         
   3   4   3        849.36        818.75        14.95 o                         
   4   4   3        601.08        598.55        11.90 o                         
   5   4   3       2459.49       2741.19        66.23 o                         
   6   4   3       1665.43       1717.33        46.33 o                         
   7   4   3        704.32        748.48        20.00 o                         
   8   4   3       2433.29       2405.37        58.79 o                         
   9   4   3          1.15         -0.23         2.62 o                         
  10   4   3        647.40        662.25        18.25 o                         
  11   4   3          0.29          3.06         2.83 o                         
  12   4   3         11.37          9.58         2.61 o                         
  13   4   3        307.51        352.89        10.31 o                         
  14   4   3         32.27         31.98         4.78 o                         
 -12   5   3          0.30         -4.03         4.03 o                         
 -11   5   3          0.82          5.80         4.01 o                         
 -10   5   3          6.45          4.32         3.69 o                         
  -9   5   3         12.62          4.84         5.68 o                         
  -8   5   3        380.66        384.03         7.97 o                         
  -7   5   3        455.92        468.56        10.69 o                         
  -6   5   3          2.46          3.56         2.19 o                         
  -5   5   3         27.42         36.42         2.07 o                         
  -4   5   3        124.04        149.07         4.07 o                         
  -3   5   3        669.95        677.52        11.29 o                         
  -2   5   3       1321.10       1332.99        23.19 o                         
  -1   5   3       1201.36       1264.28        20.13 o                         
   0   5   3        704.69        659.90        13.18 o                         
   1   5   3       2426.90       2288.40        58.59 o                         
   2   5   3         60.64         64.11         2.60 o                         
   3   5   3        108.21         94.79         7.51 o                         
   4   5   3        962.94        996.63        18.24 o                         
   5   5   3         60.34         56.26         2.43 o                         
   6   5   3        131.60        161.78         4.20 o                         
   7   5   3        378.14        371.20        20.41 o                         
   8   5   3        366.42        354.92        11.19 o                         
   9   5   3         28.55         29.51         3.69 o                         
  10   5   3        112.30        119.02        11.11 o                         
  11   5   3         33.58         34.24         2.65 o                         
  12   5   3         76.09        101.12         5.39 o                         
  13   5   3          0.00         -2.35         2.35 o                         
 -12   6   3         32.03         30.98         4.86 o                         
 -11   6   3         22.76         31.38         4.60 o                         
 -10   6   3         17.02         15.03         4.25 o                         
  -9   6   3          7.51          8.47         3.62 o                         
  -8   6   3        145.51        155.88         5.06 o                         
  -7   6   3        308.86        305.63         7.58 o                         
  -6   6   3         18.36         15.03         2.56 o                         
  -5   6   3         38.45         35.40         2.14 o                         
  -4   6   3         51.94         25.39         2.78 o                         
  -3   6   3         42.44         43.61         6.30 o                         
  -2   6   3       1293.38       1240.05        20.00 o                         
  -1   6   3        927.43        794.03        13.31 o                         
   0   6   3        151.76        124.00         3.15 o                         
   1   6   3        710.75        657.56        12.92 o                         
   2   6   3        415.00        427.78         8.94 o                         
   3   6   3       7223.90       8202.20       197.22 o                         
   4   6   3        204.72        165.50         4.39 o                         
   5   6   3        674.54        689.31        13.34 o                         
   6   6   3       1731.43       1811.78        31.93 o                         
   7   6   3          3.01          6.10         2.20 o                         
   8   6   3       2963.15       2960.19        85.99 o                         
   9   6   3         53.69         43.10         3.44 o                         
  10   6   3        135.45        134.33         6.39 o                         
  11   6   3        175.48        170.86         7.29 o                         
  12   6   3         97.18         86.15         4.13 o                         
  13   6   3        104.48        100.28         8.18 o                         
 -12   7   3          1.36         -4.33         7.58 o                         
 -11   7   3          5.47          5.73         4.40 o                         
 -10   7   3        125.41        167.40         7.85 o                         
  -9   7   3        112.49        100.46         6.42 o                         
  -8   7   3          0.03          2.06         2.57 o                         
  -7   7   3          8.75          9.36         2.73 o                         
  -6   7   3         32.33         30.87         2.85 o                         
  -5   7   3        152.84        148.72         4.64 o                         
  -4   7   3       1054.76       1028.57        16.03 o                         
  -3   7   3          0.22          1.82         2.86 o                         
  -2   7   3        157.54        162.03         4.12 o                         
  -1   7   3        366.29        420.35         7.88 o                         
   0   7   3        155.67        199.06         5.10 o                         
   1   7   3        827.12        887.38        21.01 o                         
   2   7   3        460.39        409.25         8.84 o                         
   3   7   3         37.13         39.10         3.73 o                         
   4   7   3         50.38         50.18         3.38 o                         
   5   7   3         25.41         20.00         1.63 o                         
   6   7   3         29.54         26.20         1.83 o                         
   7   7   3        124.85        111.06         3.73 o                         
   8   7   3         41.73         36.14         4.60 o                         
   9   7   3        171.02        167.50         6.90 o                         
  10   7   3         74.38         68.52         9.83 o                         
  11   7   3         10.23          8.66         3.76 o                         
  12   7   3         22.91         21.53         2.26 o                         
  13   7   3         40.56         34.54         2.50 o                         
 -12   8   3         37.18         44.49         5.53 o                         
 -11   8   3          3.30          4.64         5.18 o                         
 -10   8   3          2.37          2.63         5.06 o                         
  -9   8   3         38.47         42.16         2.85 o                         
  -8   8   3          4.20         -2.16         2.72 o                         
  -7   8   3         45.84         39.33         3.39 o                         
  -6   8   3        274.06        271.22        11.49 o                         
  -5   8   3          1.55         -0.01         1.93 o                         
  -4   8   3         70.45         92.39         3.91 o                         
  -3   8   3        243.81        213.63         5.25 o                         
  -2   8   3        660.22        638.24        11.40 o                         
  -1   8   3       1265.21       1382.05        30.71 o                         
   0   8   3         25.79         26.22         3.73 o                         
   1   8   3         72.43        117.76         5.69 o                         
   2   8   3        190.21        191.41         5.13 o                         
   3   8   3       1044.64       1067.74        23.59 o                         
   4   8   3         60.11         44.91         2.56 o                         
   5   8   3        440.71        471.35        10.00 o                         
   6   8   3        656.41        619.19        14.88 o                         
   7   8   3        549.61        513.43        10.79 o                         
   8   8   3        303.56        290.88         8.84 o                         
   9   8   3         13.30         11.48         2.59 o                         
  10   8   3        156.85        170.24        24.03 o                         
  11   8   3        110.95        119.10         7.42 o                         
  12   8   3          5.65          6.65         3.64 o                         
  13   8   3          2.76          0.97         1.60 o                         
 -12   9   3          0.15         -4.91         4.91 o                         
 -11   9   3         36.11         29.97         5.54 o                         
 -10   9   3         13.42          7.84         4.50 o                         
  -9   9   3         20.08         21.99         3.09 o                         
  -8   9   3         23.66         20.03         3.27 o                         
  -7   9   3         75.12         67.71         4.11 o                         
  -6   9   3         16.17         17.46         2.98 o                         
  -5   9   3         19.85         18.92         2.81 o                         
  -4   9   3        179.52        188.08         6.66 o                         
  -3   9   3         36.24         28.93         3.93 o                         
  -2   9   3          1.70         -1.14         1.80 o                         
  -1   9   3        184.79        215.49         5.00 o                         
   0   9   3          0.51          3.28         1.63 o                         
   1   9   3       1380.34       1310.08        24.67 o                         
   2   9   3         78.89         61.27         3.53 o                         
   3   9   3          6.55          9.12         2.32 o                         
   4   9   3        655.21        676.19        21.33 o                         
   5   9   3        328.52        305.02         7.25 o                         
   6   9   3        687.13        605.99        16.48 o                         
   7   9   3          0.08         -1.92         1.92 o                         
   8   9   3        300.87        284.55        11.76 o                         
   9   9   3        489.14        486.48        17.54 o                         
  10   9   3          5.86         -2.37        10.38 o                         
  11   9   3          5.23         11.67         1.82 o                         
  12   9   3         21.14         22.64         1.79 o                         
 -11  10   3          5.07         -0.42         9.07 o                         
 -10  10   3          1.08         -0.21         4.51 o                         
  -9  10   3         11.38         16.54         4.08 o                         
  -8  10   3         27.13         24.65         5.02 o                         
  -7  10   3        205.42        192.14         6.38 o                         
  -6  10   3        155.84        155.47         5.93 o                         
  -5  10   3         28.72         27.32         2.64 o                         
  -4  10   3        923.51        996.20        18.67 o                         
  -3  10   3          7.86         14.38         2.30 o                         
  -2  10   3        836.52        914.08        15.97 o                         
  -1  10   3         80.82         69.98         3.41 o                         
   0  10   3        323.86        335.94         6.92 o                         
   1  10   3         36.01         30.43         3.92 o                         
   2  10   3         53.65         73.64         4.71 o                         
   3  10   3         88.54        101.19         3.90 o                         
   4  10   3        231.55        205.16         5.64 o                         
   5  10   3        416.86        375.27         8.72 o                         
   6  10   3       1488.41       1390.06        26.40 o                         
   7  10   3        195.76        171.32         4.99 o                         
   8  10   3          9.72         10.52         1.81 o                         
   9  10   3         83.34         80.34         5.05 o                         
  10  10   3        121.85        142.11        21.33 o                         
  11  10   3         15.63         14.65         1.60 o                         
 -11  11   3         22.80         28.56         5.53 o                         
 -10  11   3          0.04         -0.71         4.63 o                         
  -9  11   3          0.06          2.75         3.31 o                         
  -8  11   3         32.02         38.71         6.87 o                         
  -7  11   3          6.58          3.39         3.16 o                         
  -6  11   3          0.96          1.99         3.60 o                         
  -5  11   3          0.15         -2.43         2.43 o                         
  -4  11   3        466.05        445.00        12.43 o                         
  -3  11   3         95.87        118.81         4.39 o                         
  -2  11   3          7.81          7.60         2.28 o                         
  -1  11   3          7.18          9.26         2.20 o                         
   0  11   3         56.78         67.61         3.30 o                         
   1  11   3        247.98        256.59         6.91 o                         
   2  11   3         77.33         57.87         3.23 o                         
   3  11   3        480.56        435.03         9.98 o                         
   4  11   3        697.64        688.95        17.42 o                         
   5  11   3        145.99        122.77         4.56 o                         
   6  11   3         27.79         16.88         3.04 o                         
   7  11   3        581.30        524.16        16.48 o                         
   8  11   3          2.87          0.69         1.63 o                         
   9  11   3         23.08         28.85         5.91 o                         
  10  11   3         37.69         32.40         2.70 o                         
 -10  12   3         22.68         24.59         3.32 o                         
  -9  12   3          1.72         -2.33         3.59 o                         
  -8  12   3         12.56          7.83         3.61 o                         
  -7  12   3          2.55          1.17         3.33 o                         
  -6  12   3         19.70          7.21         3.33 o                         
  -5  12   3          1.40         -2.10         2.57 o                         
  -4  12   3        507.09        498.72        10.78 o                         
  -3  12   3         36.09         33.82         2.99 o                         
  -2  12   3         97.42        104.60         7.02 o                         
  -1  12   3        412.68        433.16         9.97 o                         
   0  12   3        114.32        122.04         4.21 o                         
   1  12   3         33.23         33.25         2.90 o                         
   2  12   3         13.22          8.58         2.40 o                         
   3  12   3        302.02        291.03         7.63 o                         
   4  12   3        369.77        354.79         8.79 o                         
   5  12   3        121.05        110.84         7.05 o                         
   6  12   3         53.50         46.78         3.71 o                         
   7  12   3        120.01        118.58         7.62 o                         
   8  12   3          0.25         -1.63         1.63 o                         
   9  12   3          0.84         -0.73        10.47 o                         
  10  12   3          1.59          3.66         7.52 o                         
 -10  13   3         10.32         13.18         5.42 o                         
  -9  13   3         92.79         98.97         9.77 o                         
  -8  13   3         16.27         12.93         3.83 o                         
  -7  13   3         28.59         29.31         4.56 o                         
  -6  13   3        279.08        312.55        13.02 o                         
  -5  13   3         13.54          8.21         2.83 o                         
  -4  13   3        121.61        126.84         5.02 o                         
  -3  13   3         58.62         61.02         3.46 o                         
  -2  13   3          0.98          4.78         2.52 o                         
  -1  13   3         32.90         36.00         2.88 o                         
   0  13   3          0.47         -2.66         2.92 o                         
   1  13   3         72.15         88.05         4.68 o                         
   2  13   3        394.26        386.40        15.78 o                         
   3  13   3         10.11          2.66         2.38 o                         
   4  13   3        355.90        375.31        11.33 o                         
   5  13   3        620.45        556.33        12.53 o                         
   6  13   3          0.07          1.42         2.13 o                         
   7  13   3         23.52         21.82         8.29 o                         
   8  13   3          1.73         -1.86         3.82 o                         
   9  13   3        161.03        166.26        12.18 o                         
  10  13   3         84.32         99.64        12.73 o                         
  -9  14   3         33.73         26.77         4.98 o                         
  -8  14   3          1.79          2.30         3.83 o                         
  -7  14   3          2.81          5.26         4.10 o                         
  -6  14   3          7.08          6.00         3.87 o                         
  -5  14   3          1.37          3.79         5.14 o                         
  -4  14   3         44.94         40.77         3.41 o                         
  -3  14   3         21.21         16.25         2.91 o                         
  -2  14   3          1.42          3.81         3.03 o                         
  -1  14   3        108.45        110.76         4.96 o                         
   0  14   3        236.70        216.50         7.03 o                         
   1  14   3        143.61        146.64         7.68 o                         
   2  14   3        328.48        325.53         8.81 o                         
   3  14   3         34.68         39.49         3.12 o                         
   4  14   3          0.51          1.78         4.34 o                         
   5  14   3        174.56        164.37        10.32 o                         
   6  14   3          0.45         -2.32         2.32 o                         
   7  14   3         23.20         22.79         6.61 o                         
   8  14   3          0.20          2.73         2.34 o                         
   9  14   3          2.93          5.70         2.09 o                         
  -9  15   3        123.64        113.86        12.37 o                         
  -8  15   3         80.59         75.03         7.04 o                         
  -7  15   3          2.84         -0.41         3.82 o                         
  -6  15   3          6.47          6.86         4.08 o                         
  -5  15   3        215.91        211.13         8.65 o                         
  -4  15   3         14.45         14.56         3.88 o                         
  -3  15   3          1.10          1.90         2.79 o                         
  -2  15   3         16.72         20.96         4.19 o                         
  -1  15   3        156.62        146.97         5.36 o                         
   0  15   3        171.39        177.79         5.68 o                         
   1  15   3          3.11         -0.13         3.30 o                         
   2  15   3          4.26          4.52         3.72 o                         
   3  15   3        412.21        407.84        11.33 o                         
   4  15   3         43.07         51.23         3.33 o                         
   5  15   3         26.88         32.86         2.82 o                         
   6  15   3          2.19          1.61         2.14 o                         
   7  15   3         54.02         68.19         3.70 o                         
   8  15   3         10.46          6.00         1.79 o                         
   9  15   3         65.95         72.22         4.07 o                         
  -8  16   3          0.00         -2.22         4.46 o                         
  -7  16   3          3.46         -0.09         7.60 o                         
  -6  16   3         19.29         22.60         4.62 o                         
  -5  16   3         47.44         48.46         5.20 o                         
  -4  16   3         27.02         28.68         5.40 o                         
  -3  16   3          0.90         -0.36         3.75 o                         
  -2  16   3          8.69          9.75         3.17 o                         
  -1  16   3         35.58         34.44         3.34 o                         
   0  16   3          3.32          2.95         2.73 o                         
   1  16   3        252.58        253.57         8.07 o                         
   2  16   3         49.07         45.38         4.75 o                         
   3  16   3         14.15         11.26         2.89 o                         
   4  16   3         19.72          8.55         6.49 o                         
   5  16   3         67.56         52.79         8.89 o                         
   6  16   3         14.82         10.30         4.22 o                         
   7  16   3          0.11         -0.65         2.01 o                         
   8  16   3         68.76         75.47         6.45 o                         
  -7  17   3        132.74        146.11         7.91 o                         
  -6  17   3          0.96         -6.23         6.23 o                         
  -5  17   3         27.86         32.39         5.08 o                         
  -4  17   3          0.18          0.02         4.06 o                         
  -3  17   3          2.59          3.49         4.02 o                         
  -2  17   3          8.48         11.48         4.05 o                         
  -1  17   3         17.96         13.74         4.64 o                         
   0  17   3         35.61         35.21         3.77 o                         
   1  17   3          6.42          9.37         3.46 o                         
   2  17   3         41.00         41.94         7.36 o                         
   3  17   3        129.97        143.17         6.05 o                         
   4  17   3         12.04          9.12         2.68 o                         
   5  17   3          4.53          8.77         2.57 o                         
   6  17   3        114.07        122.86         5.41 o                         
   7  17   3        129.06        123.12         6.89 o                         
   8  17   3          6.51          5.20         2.74 o                         
  -6  18   3         30.58         36.24         5.44 o                         
  -5  18   3          5.46         16.29         4.99 o                         
  -4  18   3          6.62          2.95         4.58 o                         
  -3  18   3         17.33         11.75         5.91 o                         
  -2  18   3          3.40          0.57         4.05 o                         
  -1  18   3         35.97         40.03         4.85 o                         
   0  18   3         33.64         36.75         5.19 o                         
   1  18   3          0.97          1.19         3.00 o                         
   2  18   3         16.44          7.59         5.93 o                         
   3  18   3         24.89         31.34         4.30 o                         
   4  18   3         44.92         47.60         4.91 o                         
   5  18   3          2.95         -0.39         4.97 o                         
   6  18   3          0.32          0.80         4.02 o                         
   7  18   3          0.97          0.22         2.15 o                         
   8  18   3        257.38        277.61        10.95 o                         
  -5  19   3         39.36         45.47         5.96 o                         
  -4  19   3          0.01         -1.25         4.64 o                         
  -3  19   3         15.45         14.77         4.95 o                         
  -2  19   3         56.34         55.75         6.54 o                         
  -1  19   3          0.56         -2.98         4.10 o                         
   0  19   3          6.02          6.00         4.16 o                         
   1  19   3         47.34         52.08         4.68 o                         
   2  19   3          4.59          8.68         5.04 o                         
   3  19   3         38.51         32.40         5.91 o                         
   4  19   3        113.41        116.26        10.44 o                         
   5  19   3         10.65         12.76         8.56 o                         
   6  19   3         50.87         45.18        11.37 o                         
  -4  20   3         12.40         14.14         6.63 o                         
  -3  20   3          5.88          4.10         4.79 o                         
  -2  20   3         63.01         68.93        11.27 o                         
  -1  20   3         18.96          6.78         5.02 o                         
   0  20   3          1.47         -4.73         4.73 o                         
   1  20   3         53.65         55.71         5.23 o                         
   2  20   3          0.95         -1.79         5.09 o                         
   3  20   3         10.28         11.80         5.91 o                         
   4  20   3          2.32          0.04        14.12 o                         
   5  20   3         57.35         61.09         5.56 o                         
  -1  21   3          0.22          0.32         7.67 o                         
   0  21   3         16.78         16.61         4.67 o                         
   1  21   3         22.29         18.92         9.41 o                         
   2  21   3          2.15         -2.35         8.19 o                         
   0 -19   4         15.25          1.85        14.38 o                         
   1 -19   4         18.32         27.54         5.15 o                         
  -3 -18   4          1.31          5.57         5.69 o                         
  -2 -18   4          1.58          4.71        17.37 o                         
  -1 -18   4         48.87         41.64         6.21 o                         
   0 -18   4         99.61        107.59         8.77 o                         
   1 -18   4         66.39         73.53         6.93 o                         
   2 -18   4         14.04          6.93         4.35 o                         
   3 -18   4         21.03         23.76         5.03 o                         
   4 -18   4         12.88         11.85         6.26 o                         
  -5 -17   4          6.07         44.78        21.62 o                         
  -4 -17   4         11.30          7.43        10.08 o                         
  -3 -17   4         19.79         18.27        11.26 o                         
  -2 -17   4        136.74        146.61         9.45 o                         
  -1 -17   4          0.73         -7.46         7.46 o                         
   0 -17   4          0.35          3.29         4.75 o                         
   1 -17   4          5.32         10.84         7.37 o                         
   2 -17   4         25.69         25.88         4.58 o                         
   3 -17   4         59.63         50.26         5.24 o                         
   4 -17   4         17.31         10.73         6.02 o                         
   5 -17   4         34.13         38.95         9.88 o                         
   6 -17   4          0.24          0.35        10.99 o                         
  -6 -16   4          0.00          2.50        19.29 o                         
  -5 -16   4         34.07         44.12        14.92 o                         
  -4 -16   4          1.32         26.08        13.40 o                         
  -3 -16   4         18.26         20.83         3.74 o                         
  -2 -16   4         49.48         52.87        11.54 o                         
  -1 -16   4         43.21         50.82         5.18 o                         
   0 -16   4         26.39         30.99         5.14 o                         
   1 -16   4        134.15        143.62        14.80 o                         
   2 -16   4          0.95         -2.57         3.86 o                         
   3 -16   4        105.48        122.89         9.23 o                         
   4 -16   4         39.28         38.69         4.94 o                         
   5 -16   4          2.95          5.20         6.18 o                         
   6 -16   4          5.73          2.46         4.59 o                         
   7 -16   4          6.40          5.72         4.79 o                         
  -6 -15   4          0.46         -4.75        12.95 o                         
  -5 -15   4         31.60         30.88        12.08 o                         
  -4 -15   4         32.48         39.09         9.80 o                         
  -3 -15   4         52.35         48.55         7.65 o                         
  -2 -15   4          0.07         -4.68         4.84 o                         
  -1 -15   4         64.30         52.47         5.02 o                         
   0 -15   4         22.23         26.37         4.81 o                         
   1 -15   4          0.32          1.14         4.27 o                         
   2 -15   4         36.03         33.60         6.19 o                         
   3 -15   4         51.21         60.19         4.95 o                         
   4 -15   4         17.37         12.69         4.17 o                         
   5 -15   4          8.73         13.74         4.19 o                         
   6 -15   4          5.70          6.65         5.17 o                         
   7 -15   4         68.24         60.56         6.02 o                         
   8 -15   4          0.00         -2.65         4.49 o                         
  -7 -14   4          2.85         15.96        16.33 o                         
  -6 -14   4          8.55          9.38        10.51 o                         
  -5 -14   4          5.41          4.59        30.97 o                         
  -4 -14   4          4.70         -5.04         8.24 o                         
  -3 -14   4          2.95         -1.26         5.73 o                         
  -2 -14   4        150.20        160.66        12.71 o                         
  -1 -14   4         52.76         43.23         9.39 o                         
   0 -14   4        158.20        146.88         8.11 o                         
   1 -14   4         26.87         18.02         4.52 o                         
   2 -14   4          2.38         -0.55         4.29 o                         
   3 -14   4         75.00         53.23         7.76 o                         
   4 -14   4         15.43         14.60         3.99 o                         
   5 -14   4         63.55         58.49         4.85 o                         
   6 -14   4          5.18          2.63         4.13 o                         
   7 -14   4          0.98         -0.06         4.22 o                         
   8 -14   4          1.71          1.80         4.23 o                         
   9 -14   4          5.43          1.89         4.44 o                         
  -8 -13   4          0.79          1.58        14.25 o                         
  -7 -13   4          4.64          0.95        11.69 o                         
  -6 -13   4          4.33          5.81        10.49 o                         
  -5 -13   4         14.46          3.59        27.76 o                         
  -4 -13   4         12.42          7.58         3.32 o                         
  -3 -13   4        111.15        102.73         5.75 o                         
  -2 -13   4         29.51         22.01         3.58 o                         
  -1 -13   4         69.62         70.65         6.00 o                         
   0 -13   4         49.38         52.96         5.59 o                         
   1 -13   4        124.19        107.94        13.64 o                         
   2 -13   4         21.27         19.75         4.53 o                         
   3 -13   4          3.82          6.15         3.57 o                         
   4 -13   4         39.35         34.48         4.16 o                         
   5 -13   4        100.21         92.73         5.52 o                         
   6 -13   4          0.25          1.40         3.85 o                         
   7 -13   4          0.21         -5.73         5.73 o                         
   8 -13   4         18.32          8.80         4.20 o                         
   9 -13   4          5.16          2.38         4.28 o                         
  10 -13   4         98.44         87.10         8.14 o                         
  -8 -12   4         14.28         24.24        10.53 o                         
  -7 -12   4          0.49         -3.73         8.34 o                         
  -6 -12   4         40.57         68.83        12.44 o                         
  -5 -12   4         27.78         23.66        19.16 o                         
  -4 -12   4        140.02        136.96         7.49 o                         
  -3 -12   4        393.19        375.03        11.85 o                         
  -2 -12   4        456.03        437.64        14.87 o                         
  -1 -12   4        459.31        425.95        13.49 o                         
   0 -12   4        516.11        515.23        15.63 o                         
   1 -12   4        151.32        155.25        10.15 o                         
   2 -12   4         21.08         19.53         4.35 o                         
   3 -12   4        138.92        145.02         6.03 o                         
   4 -12   4         13.73         17.95         4.63 o                         
   5 -12   4        186.50        202.99         7.32 o                         
   6 -12   4        189.79        198.72        16.03 o                         
   7 -12   4         26.34         20.39         4.01 o                         
   8 -12   4         76.30         69.77         5.10 o                         
   9 -12   4         10.71          7.38         3.59 o                         
  10 -12   4          0.02         -3.39         4.56 o                         
  -9 -11   4          5.50          9.61        14.83 o                         
  -8 -11   4          9.43          6.56         8.89 o                         
  -7 -11   4          8.15         10.60         9.61 o                         
  -6 -11   4          0.52         -7.18         7.18 o                         
  -5 -11   4         73.01         59.81        11.08 o                         
  -4 -11   4        416.62        400.83        12.93 o                         
  -3 -11   4         11.85          9.28         6.71 o                         
  -2 -11   4          0.94         -0.03         6.12 o                         
  -1 -11   4        249.79        246.77         9.10 o                         
   0 -11   4          8.74          4.87         3.67 o                         
   1 -11   4         59.29         64.81         4.84 o                         
   2 -11   4          5.25          5.06         3.82 o                         
   3 -11   4          9.48          5.23         3.09 o                         
   4 -11   4          4.61          3.09         3.37 o                         
   5 -11   4         40.74         36.75         3.90 o                         
   6 -11   4          0.34          0.20         3.41 o                         
   7 -11   4         15.69         10.68         3.73 o                         
   8 -11   4        119.59        116.67         6.33 o                         
   9 -11   4         42.63         38.31         4.07 o                         
  10 -11   4         11.60         14.63         4.74 o                         
  11 -11   4          6.08          7.38         4.75 o                         
  -9 -10   4         20.71         20.93         9.11 o                         
  -8 -10   4         37.69         43.15        10.50 o                         
  -7 -10   4          9.46          3.95         7.41 o                         
  -6 -10   4          1.87         -6.77         6.77 o                         
  -5 -10   4        493.11        509.06        46.83 o                         
  -4 -10   4        477.89        437.39        13.04 o                         
  -3 -10   4         55.73         48.67         4.87 o                         
  -2 -10   4       1083.55       1085.29        26.58 o                         
  -1 -10   4        392.78        423.43        12.63 o                         
   0 -10   4          1.50          2.02         2.95 o                         
   1 -10   4        116.87        137.20         9.37 o                         
   2 -10   4        211.36        228.64         9.96 o                         
   3 -10   4        155.63        142.59         8.51 o                         
   4 -10   4         55.41         65.22         4.35 o                         
   5 -10   4         25.17         27.88         3.53 o                         
   6 -10   4         11.85          8.95         3.46 o                         
   7 -10   4         53.13         51.78         5.96 o                         
   8 -10   4          4.26          4.03         3.52 o                         
   9 -10   4         73.48         62.01         5.06 o                         
  10 -10   4          1.24         -4.25         4.25 o                         
  11 -10   4         32.70         40.04         6.02 o                         
 -10  -9   4         18.82         20.05        12.09 o                         
  -9  -9   4          4.05          6.56         8.02 o                         
  -8  -9   4         73.17         87.88        14.20 o                         
  -7  -9   4         34.44         26.13         8.81 o                         
  -6  -9   4        467.19        498.65        24.44 o                         
  -5  -9   4        187.49        210.93        15.79 o                         
  -4  -9   4          6.48          2.57         0.95 o                         
  -3  -9   4        139.58        145.15        11.40 o                         
  -2  -9   4        587.47        562.51        15.36 o                         
  -1  -9   4         75.66         65.06         5.24 o                         
   0  -9   4        346.55        332.35        13.41 o                         
   1  -9   4        139.96        139.82         6.41 o                         
   2  -9   4         10.50         11.32         3.34 o                         
   3  -9   4          3.72          3.34         3.00 o                         
   4  -9   4        206.48        217.34         6.68 o                         
   5  -9   4          0.02         -2.78         2.78 o                         
   6  -9   4         30.26         34.74         6.05 o                         
   7  -9   4        125.33        123.32         5.71 o                         
   8  -9   4         56.85         43.45         3.98 o                         
   9  -9   4         71.93         57.02         5.00 o                         
  10  -9   4          5.41          1.72         5.61 o                         
  11  -9   4          3.56          2.42         4.42 o                         
  12  -9   4          1.55          0.15         8.97 o                         
 -10  -8   4          9.79         10.29        10.69 o                         
  -9  -8   4          8.45         17.79         7.93 o                         
  -8  -8   4        138.35        114.94        12.63 o                         
  -7  -8   4         55.41         49.17        10.57 o                         
  -6  -8   4        126.97        117.66        12.47 o                         
  -5  -8   4         70.34         75.65        13.94 o                         
  -4  -8   4        203.36        185.28        36.17 o                         
  -3  -8   4        123.38        121.67         6.20 o                         
  -2  -8   4        197.85        210.35        14.68 o                         
  -1  -8   4         50.73         39.56         5.73 o                         
   0  -8   4        121.52        142.24         5.98 o                         
   1  -8   4        525.18        550.22        25.95 o                         
   2  -8   4         70.61         80.87         5.21 o                         
   3  -8   4         87.06         95.11         4.42 o                         
   4  -8   4          3.16          4.16         2.59 o                         
   5  -8   4          3.72          5.89         2.83 o                         
   6  -8   4        204.32        223.01         7.02 o                         
   7  -8   4        294.64        277.50         7.90 o                         
   8  -8   4        174.97        170.17         7.40 o                         
   9  -8   4        355.91        386.88        11.12 o                         
  10  -8   4        254.96        283.33        17.60 o                         
  11  -8   4         16.27         13.98         5.47 o                         
  12  -8   4         12.45         16.19         5.16 o                         
 -10  -7   4        138.47        189.22        26.16 o                         
  -9  -7   4         82.32         73.32        11.58 o                         
  -8  -7   4         35.89         46.65         8.54 o                         
  -7  -7   4        385.23        412.71        20.47 o                         
  -6  -7   4         70.81         65.63         9.98 o                         
  -5  -7   4       1270.78       1269.36        40.84 o                         
  -4  -7   4       1309.02       1177.24        58.31 o                         
  -3  -7   4        159.81        164.78         5.52 o                         
  -2  -7   4          2.65          7.92         1.91 o                         
  -1  -7   4        269.89        232.78         7.54 o                         
   0  -7   4         60.30         45.92         3.69 o                         
   1  -7   4       1822.58       1861.70        40.32 o                         
   2  -7   4         21.07         22.10         3.10 o                         
   3  -7   4        100.36        122.26         7.17 o                         
   4  -7   4         60.88         54.88         3.21 o                         
   5  -7   4         33.15         41.03         3.15 o                         
   6  -7   4        747.79        758.14        15.45 o                         
   7  -7   4         30.45         35.94         4.98 o                         
   8  -7   4         49.08         46.71         2.93 o                         
   9  -7   4         87.78         98.05         5.52 o                         
  10  -7   4         26.34         17.94         4.10 o                         
  11  -7   4          5.48          6.38         5.72 o                         
  12  -7   4          0.35         -1.53         4.70 o                         
 -10  -6   4         58.76         50.99         7.90 o                         
  -9  -6   4          5.55          7.82         6.47 o                         
  -8  -6   4         24.16         29.92         7.81 o                         
  -7  -6   4         61.28         65.04        13.75 o                         
  -6  -6   4          0.99          4.39         6.46 o                         
  -5  -6   4         64.43         67.95         9.13 o                         
  -4  -6   4        125.73        148.79        19.61 o                         
  -3  -6   4        472.87        443.41         9.17 o                         
  -2  -6   4        843.25        827.65        25.30 o                         
  -1  -6   4        415.20        406.31        11.15 o                         
   0  -6   4         90.20         92.08         4.38 o                         
   1  -6   4        202.61        188.12         7.20 o                         
   2  -6   4         62.14         62.42         6.97 o                         
   3  -6   4        132.64        142.94         4.90 o                         
   4  -6   4         98.52         84.79         3.83 o                         
   5  -6   4         96.90        103.51         4.78 o                         
   6  -6   4         45.63         56.07         4.70 o                         
   7  -6   4        432.86        454.77        12.06 o                         
   8  -6   4         91.96         88.33         4.98 o                         
   9  -6   4        107.21        106.67         7.59 o                         
  10  -6   4          4.27          5.70         3.56 o                         
  11  -6   4          1.78         -0.46         5.50 o                         
  12  -6   4         24.68         31.18         5.12 o                         
  13  -6   4          1.21         -0.81         4.74 o                         
 -11  -5   4          0.20          7.95        10.62 o                         
 -10  -5   4          0.68          6.83         4.98 o                         
  -9  -5   4          9.69         16.66        13.34 o                         
  -8  -5   4         28.27         28.61         7.39 o                         
  -7  -5   4       1862.24       1888.65        54.01 o                         
  -6  -5   4        615.08        613.75        23.69 o                         
  -5  -5   4         38.34         39.70         7.51 o                         
  -4  -5   4        849.28        812.69        62.71 o                         
  -3  -5   4         52.03         45.94         7.01 o                         
  -2  -5   4        698.68        734.88        14.38 o                         
  -1  -5   4       2032.93       2026.03       108.77 o                         
   0  -5   4        273.98        271.97         9.04 o                         
   1  -5   4        439.67        514.27        13.29 o                         
   2  -5   4       4074.19       4014.49       100.64 o                         
   3  -5   4        700.43        714.75        39.24 o                         
   4  -5   4         19.09         16.15         3.13 o                         
   5  -5   4        140.48        165.39         7.35 o                         
   6  -5   4        212.12        263.96         6.68 o                         
   7  -5   4       1890.07       1947.83        32.28 o                         
   8  -5   4        733.68        716.65        16.22 o                         
   9  -5   4          0.84         -2.05         3.05 o                         
  10  -5   4          2.20          1.68         2.61 o                         
  11  -5   4         27.49         26.98         6.23 o                         
  12  -5   4         11.02          7.01         4.56 o                         
  13  -5   4          1.21          0.63         4.66 o                         
 -11  -4   4         29.06         26.17        11.80 o                         
 -10  -4   4        123.15        130.03         7.29 o                         
  -9  -4   4        144.76        152.52        11.08 o                         
  -8  -4   4        126.48        122.52        11.50 o                         
  -7  -4   4         73.35         68.29         8.69 o                         
  -6  -4   4          2.20         -0.76         5.27 o                         
  -5  -4   4         20.47         35.65         6.73 o                         
  -4  -4   4         19.96         18.40         5.69 o                         
  -3  -4   4        128.65        125.19        10.00 o                         
  -2  -4   4         62.48         56.13         2.85 o                         
  -1  -4   4        245.01        270.38         7.74 o                         
   0  -4   4         52.37         33.27         7.13 o                         
   1  -4   4        826.32        900.87        27.42 o                         
   2  -4   4         32.17         18.48         7.23 o                         
   3  -4   4         35.60         32.66         2.93 o                         
   4  -4   4        535.94        529.22        22.48 o                         
   5  -4   4          0.19          1.08         1.91 o                         
   6  -4   4        206.10        183.91         5.08 o                         
   7  -4   4          7.87          2.59         2.68 o                         
   8  -4   4         26.50         30.51         3.31 o                         
   9  -4   4          2.92          2.78         2.73 o                         
  10  -4   4         41.45         40.94         3.34 o                         
  11  -4   4          2.33         -4.09         4.09 o                         
  12  -4   4          0.88         -3.52         4.23 o                         
  13  -4   4          1.69          5.42         5.20 o                         
 -11  -3   4        128.21        155.89        20.07 o                         
 -10  -3   4          6.79          6.19        10.23 o                         
  -9  -3   4        324.33        333.52        16.55 o                         
  -8  -3   4        733.40        749.75        25.56 o                         
  -7  -3   4        113.65        103.69         9.74 o                         
  -6  -3   4        360.44        352.92        15.88 o                         
  -5  -3   4         46.74         45.67         6.40 o                         
  -4  -3   4       1333.02       1429.67        40.51 o                         
  -3  -3   4        453.92        444.83        17.29 o                         
  -2  -3   4        704.10        691.51        13.15 o                         
  -1  -3   4       2266.81       2236.44        58.36 o                         
   0  -3   4       1381.18       1354.31        28.76 o                         
   1  -3   4        189.00        169.62         9.35 o                         
   2  -3   4          0.98          5.22         6.26 o                         
   3  -3   4       1621.90       1605.32        33.08 o                         
   4  -3   4       4272.43       4261.92       137.82 o                         
   5  -3   4       1455.27       1480.20        30.45 o                         
   6  -3   4        516.28        593.68        24.85 o                         
   7  -3   4         64.12         54.06         3.90 o                         
   8  -3   4         13.58          7.96         2.21 o                         
   9  -3   4          1.78          2.01         2.19 o                         
  10  -3   4         45.72         40.16         3.18 o                         
  11  -3   4         44.47         52.84         3.66 o                         
  12  -3   4         44.59         48.33         7.92 o                         
  13  -3   4         35.97         39.60         5.16 o                         
 -12  -2   4          4.55          5.59         0.87 o                         
 -11  -2   4        345.57        330.00         7.87 o                         
 -10  -2   4        116.45        104.94         4.51 o                         
  -9  -2   4        190.77        171.61         4.06 o                         
  -8  -2   4          4.01          1.67         1.58 o                         
  -7  -2   4          0.59          1.75         1.77 o                         
  -6  -2   4        655.16        615.74        12.09 o                         
  -5  -2   4          2.40          4.11         1.73 o                         
  -4  -2   4        210.13        237.18        11.79 o                         
  -3  -2   4        359.57        384.30        15.04 o                         
  -2  -2   4        491.78        488.94        11.85 o                         
  -1  -2   4        110.32        114.11         4.86 o                         
   0  -2   4        225.55        206.31         6.03 o                         
   1  -2   4        438.26        434.40        10.54 o                         
   2  -2   4       1399.15       1472.63        36.56 o                         
   3  -2   4       3083.51       3142.22        76.95 o                         
   4  -2   4          9.09         11.02         2.04 o                         
   5  -2   4        350.54        390.88        14.76 o                         
   6  -2   4       1011.79        992.40        20.28 o                         
   7  -2   4        248.80        245.63        10.72 o                         
   8  -2   4         41.03         27.43         2.25 o                         
   9  -2   4         63.95         65.17         3.34 o                         
  10  -2   4         12.21         10.45         2.63 o                         
  11  -2   4          7.14          2.78         2.71 o                         
  12  -2   4         38.60         46.10         7.40 o                         
  13  -2   4         27.91         28.66         4.75 o                         
  14  -2   4         66.19         54.11         5.49 o                         
 -13  -1   4         25.52         22.87         2.71 o                         
 -12  -1   4          0.40         -0.73         1.74 o                         
 -11  -1   4          3.17          5.37         1.84 o                         
 -10  -1   4        321.61        320.66        12.06 o                         
  -9  -1   4         26.65         21.77         4.98 o                         
  -8  -1   4         22.30         23.22         2.60 o                         
  -7  -1   4        118.56        115.13         3.42 o                         
  -6  -1   4        514.10        551.06        13.52 o                         
  -5  -1   4          9.22         15.05         1.50 o                         
  -4  -1   4         36.40         30.90         2.09 o                         
  -3  -1   4       1705.57       1686.88        35.11 o                         
  -2  -1   4        154.09        171.27         5.22 o                         
  -1  -1   4         34.27         55.07         2.28 o                         
   0  -1   4       2653.57       2620.63        65.42 o                         
   2  -1   4          0.89          7.18         1.73 o                         
   3  -1   4         19.43         25.55         2.81 o                         
   4  -1   4          4.44          1.67         1.35 o                         
   5  -1   4         72.89         71.41         3.47 o                         
   6  -1   4         53.19         46.71         2.75 o                         
   7  -1   4         34.25         36.74         2.99 o                         
   8  -1   4        765.50        759.26        19.04 o                         
   9  -1   4        173.41        169.93         5.21 o                         
  10  -1   4        196.10        200.91         5.99 o                         
  11  -1   4         19.76         17.53         2.81 o                         
  12  -1   4          0.04         -1.01         3.10 o                         
  13  -1   4         16.00         13.45         4.30 o                         
  14  -1   4          6.14          2.10         4.50 o                         
 -13   0   4         46.33         47.33         4.28 o                         
 -12   0   4        119.71        139.73         9.49 o                         
 -11   0   4         15.96         12.61         2.27 o                         
 -10   0   4        230.35        222.86         6.41 o                         
  -9   0   4        110.79        106.39         4.11 o                         
  -8   0   4          0.19          1.84         1.93 o                         
  -7   0   4          1.86          2.23         1.90 o                         
  -6   0   4         13.46         16.96         2.77 o                         
  -5   0   4          1.13          2.29         1.36 o                         
  -4   0   4         18.76         33.91         1.67 o                         
  -3   0   4       1034.16       1083.17        19.62 o                         
  -2   0   4         35.85         35.29         1.59 o                         
  -1   0   4          1.50          0.76         0.83 o                         
   1   0   4         43.47         43.38         2.71 o                         
   2   0   4       4798.98       4506.10       107.79 o                         
   3   0   4       1227.06       1201.98        20.73 o                         
   4   0   4       1154.92       1140.22        22.57 o                         
   5   0   4       1305.56       1411.24        27.66 o                         
   6   0   4        324.47        302.47         8.42 o                         
   7   0   4         62.31         64.18         3.55 o                         
   8   0   4          1.69          4.43         2.40 o                         
   9   0   4          0.02         -2.22         2.51 o                         
  10   0   4         48.71         42.72         3.79 o                         
  11   0   4          1.94          2.50         3.82 o                         
  12   0   4         79.19        100.23         5.10 o                         
  13   0   4         71.24         72.32         5.31 o                         
  14   0   4          3.72         -4.79         5.13 o                         
 -13   1   4         18.98         16.67         4.11 o                         
 -12   1   4        146.14        170.03         6.30 o                         
 -11   1   4          0.42          1.01         2.34 o                         
 -10   1   4         74.83         73.16         7.83 o                         
  -9   1   4        163.87        165.69         5.89 o                         
  -8   1   4        322.45        320.99         6.75 o                         
  -7   1   4        307.89        306.07         6.65 o                         
  -6   1   4         33.91         33.52         2.10 o                         
  -5   1   4        416.42        401.06         8.50 o                         
  -4   1   4        250.07        256.81         5.06 o                         
  -3   1   4        986.74       1006.86        16.15 o                         
  -2   1   4         16.20         21.73         1.40 o                         
  -1   1   4        489.03        461.76         7.80 o                         
   0   1   4        614.26        566.29        10.60 o                         
   1   1   4       8418.00       8112.49       271.75 o                         
   2   1   4        245.37        213.61         3.92 o                         
   3   1   4         68.50         99.91         2.48 o                         
   4   1   4        528.39        549.68        11.32 o                         
   5   1   4        103.94        116.44         3.39 o                         
   6   1   4        880.25        896.25        17.75 o                         
   7   1   4         77.07         86.12         4.68 o                         
   8   1   4          2.23         -1.64         2.16 o                         
   9   1   4          0.64         -2.44         2.44 o                         
  10   1   4          1.43          3.61         2.23 o                         
  11   1   4         13.62         20.49         3.41 o                         
  12   1   4        186.36        187.89         6.16 o                         
  13   1   4         24.03         23.40         3.77 o                         
  14   1   4          2.94          2.23         5.29 o                         
 -13   2   4         51.21         49.59         5.45 o                         
 -12   2   4         28.36         25.54         4.62 o                         
 -11   2   4          0.78          4.29         2.37 o                         
 -10   2   4        128.99        132.94         6.28 o                         
  -9   2   4         65.78         54.38         3.63 o                         
  -8   2   4          1.22         -1.81         1.81 o                         
  -7   2   4         24.88         15.50         2.89 o                         
  -6   2   4         30.92         20.93         1.98 o                         
  -5   2   4       2138.98       2206.94        31.46 o                         
  -4   2   4       1004.91       1008.54        15.19 o                         
  -3   2   4        323.12        322.46         5.99 o                         
  -2   2   4       2835.49       2912.89        97.17 o                         
  -1   2   4       3036.33       3089.66        76.18 o                         
   1   2   4       1824.99       1694.83        42.14 o                         
   2   2   4       4411.59       4330.64       146.95 o                         
   3   2   4       1255.66       1169.44        22.57 o                         
   4   2   4        698.35        733.75        14.42 o                         
   5   2   4          1.48          1.87         1.39 o                         
   6   2   4        804.02        805.65        16.27 o                         
   7   2   4        734.25        743.16        15.12 o                         
   8   2   4        216.64        184.91         6.01 o                         
   9   2   4        168.07        202.67        10.81 o                         
  10   2   4        260.07        260.54         8.25 o                         
  11   2   4        224.64        225.86        12.67 o                         
  12   2   4         82.45         85.80         5.61 o                         
  13   2   4        121.79        146.27         9.38 o                         
  14   2   4          4.93         12.99         5.45 o                         
 -12   3   4         55.35         50.73         3.50 o                         
 -11   3   4          7.43          3.89         2.48 o                         
 -10   3   4          2.30          0.17         3.23 o                         
  -9   3   4         51.49         36.68         4.70 o                         
  -8   3   4         54.95         50.05         2.77 o                         
  -7   3   4        210.76        229.51         6.02 o                         
  -6   3   4        296.71        320.01         6.90 o                         
  -5   3   4        195.33        216.25         4.50 o                         
  -4   3   4         87.60         97.07         2.81 o                         
  -3   3   4         11.43         12.65         2.52 o                         
  -2   3   4        365.41        358.89         6.48 o                         
  -1   3   4       2323.04       2513.73        51.54 o                         
   0   3   4        679.97        699.04        11.38 o                         
   1   3   4         40.20         81.63         2.23 o                         
   2   3   4        562.50        478.57        10.17 o                         
   3   3   4          0.52          2.52         1.67 o                         
   4   3   4       1972.41       1995.97        39.13 o                         
   5   3   4        345.35        376.77         7.12 o                         
   6   3   4         16.47         16.81         2.13 o                         
   7   3   4        159.26        155.71         4.85 o                         
   8   3   4         30.14         39.55         3.93 o                         
   9   3   4        229.83        224.50         7.53 o                         
  10   3   4         85.65         93.08         7.01 o                         
  11   3   4         78.01         89.04        12.00 o                         
  12   3   4         10.78          8.62         2.98 o                         
  13   3   4          2.41          0.71         4.18 o                         
  14   3   4         12.33         14.34         3.28 o                         
 -12   4   4         14.53         17.42         2.98 o                         
 -11   4   4         20.81         28.43         4.11 o                         
 -10   4   4         11.64         13.89         4.91 o                         
  -9   4   4          0.41          0.17         3.14 o                         
  -8   4   4          3.81          2.87         2.08 o                         
  -7   4   4         68.84         71.71         3.69 o                         
  -6   4   4         48.43         50.54         6.49 o                         
  -5   4   4          4.14          5.67         1.74 o                         
  -4   4   4         13.26          8.77         1.55 o                         
  -3   4   4        657.77        637.43        11.92 o                         
  -2   4   4        235.00        216.66         4.67 o                         
  -1   4   4         48.53         67.56         3.74 o                         
   0   4   4         71.26        116.62         2.76 o                         
   1   4   4       1710.01       1568.59        32.26 o                         
   2   4   4        568.35        555.18        10.70 o                         
   3   4   4          2.66          6.68         2.91 o                         
   4   4   4        884.00        932.20        25.46 o                         
   5   4   4         49.39         64.00         2.88 o                         
   6   4   4         92.13         87.09         3.33 o                         
   7   4   4        192.15        179.34        10.37 o                         
   8   4   4          7.18          9.87         2.61 o                         
   9   4   4        501.67        488.97        14.04 o                         
  10   4   4        845.27        879.69        23.03 o                         
  11   4   4         41.03         41.95         3.09 o                         
  12   4   4         15.25          7.80         2.74 o                         
  13   4   4         82.22         91.23        10.87 o                         
  14   4   4          0.01         -2.18         3.16 o                         
 -12   5   4          1.95         -4.07         4.07 o                         
 -11   5   4         11.97          6.06         3.99 o                         
 -10   5   4         15.12         24.79         9.91 o                         
  -9   5   4         27.79         32.48         3.90 o                         
  -8   5   4         11.81         14.54         2.56 o                         
  -7   5   4        644.91        653.48        13.95 o                         
  -6   5   4          0.09         -1.07         1.74 o                         
  -5   5   4        123.75        140.48         3.84 o                         
  -4   5   4        503.18        551.66         9.79 o                         
  -3   5   4        315.76        325.76         6.73 o                         
  -2   5   4         80.14         91.61         2.80 o                         
  -1   5   4        202.59        180.62         4.00 o                         
   0   5   4       1780.23       1639.05        28.97 o                         
   1   5   4        669.81        638.97        12.33 o                         
   2   5   4         85.70         69.10         5.76 o                         
   3   5   4          8.25          9.41         1.65 o                         
   4   5   4        294.57        334.00         7.17 o                         
   5   5   4        210.97        220.52         5.67 o                         
   6   5   4        419.63        412.27         9.45 o                         
   7   5   4        982.06        971.34        25.61 o                         
   8   5   4          2.86          4.17         4.97 o                         
   9   5   4        692.63        789.03        21.53 o                         
  10   5   4        598.88        643.84        18.11 o                         
  11   5   4        101.81        117.78         6.16 o                         
  12   5   4          0.28         -0.54         2.78 o                         
  13   5   4          1.52          7.89         2.97 o                         
  14   5   4          5.79          5.75         4.34 o                         
 -12   6   4          0.12         -3.27         4.17 o                         
 -11   6   4         38.96         39.18         5.95 o                         
 -10   6   4         80.70         72.32        10.65 o                         
  -9   6   4          1.14         -1.45         3.44 o                         
  -8   6   4         12.10         11.49         2.67 o                         
  -7   6   4         81.78         78.86         4.35 o                         
  -6   6   4        116.37        109.89         6.55 o                         
  -5   6   4        110.99        120.12         3.76 o                         
  -4   6   4         72.87         60.54         3.39 o                         
  -3   6   4        323.55        352.08         7.50 o                         
  -2   6   4       1651.28       1660.26        26.32 o                         
  -1   6   4        572.98        644.06        11.15 o                         
   0   6   4          4.62          9.44         1.46 o                         
   1   6   4          5.93         11.96         1.79 o                         
   2   6   4        152.68        158.86         7.06 o                         
   3   6   4        715.60        725.08        14.01 o                         
   4   6   4       1006.01       1003.56        18.64 o                         
   5   6   4        234.64        226.82         5.47 o                         
   6   6   4          0.27         -1.39         1.57 o                         
   7   6   4        204.01        190.51         8.49 o                         
   8   6   4         96.07         98.51        12.12 o                         
   9   6   4         17.32         18.73         3.72 o                         
  10   6   4        232.71        227.27         8.58 o                         
  11   6   4        134.87        129.58         6.55 o                         
  12   6   4         15.17         19.65         2.57 o                         
  13   6   4         50.49         35.32         4.10 o                         
 -12   7   4          4.47          2.20         4.49 o                         
 -11   7   4          7.28          5.22         4.33 o                         
 -10   7   4         14.73         25.27         4.46 o                         
  -9   7   4          6.20          4.30         2.14 o                         
  -8   7   4         13.20         11.34         2.87 o                         
  -7   7   4         41.91         46.09         3.48 o                         
  -6   7   4         45.39         45.52         2.94 o                         
  -5   7   4        103.31         98.71         4.72 o                         
  -4   7   4         86.67         87.12         4.56 o                         
  -3   7   4          0.01         -0.02         1.67 o                         
  -2   7   4       3170.19       3425.45        87.62 o                         
  -1   7   4        121.29        162.73         5.87 o                         
   0   7   4         82.88         96.27         5.40 o                         
   1   7   4         23.43         11.39         2.45 o                         
   2   7   4       1555.67       1544.56        28.11 o                         
   3   7   4        725.40        793.58        15.36 o                         
   4   7   4        929.06       1024.52        19.28 o                         
   5   7   4       1951.00       1908.34        34.89 o                         
   6   7   4        219.59        260.47         6.23 o                         
   7   7   4         39.47         40.98         2.38 o                         
   8   7   4       2018.95       1946.54        49.34 o                         
   9   7   4         44.42         49.41         6.99 o                         
  10   7   4         83.10         75.61         5.09 o                         
  11   7   4         28.65         29.05         3.38 o                         
  12   7   4          0.07         -2.88         4.36 o                         
  13   7   4         46.01         44.05         3.47 o                         
 -12   8   4         64.84         66.31        11.38 o                         
 -11   8   4          2.97         -0.07         7.09 o                         
 -10   8   4         23.30         19.29         4.50 o                         
  -9   8   4         15.26         18.74         2.90 o                         
  -8   8   4        352.16        337.89         8.62 o                         
  -7   8   4         20.71         17.63         4.33 o                         
  -6   8   4         85.91         86.43         3.75 o                         
  -5   8   4         99.43        102.40         5.95 o                         
  -4   8   4        192.27        196.81         4.82 o                         
  -3   8   4        279.43        279.72         6.62 o                         
  -2   8   4        376.00        352.46         7.07 o                         
  -1   8   4         34.59         36.10         3.55 o                         
   0   8   4         21.96         31.19         6.92 o                         
   1   8   4        211.83        191.15         5.36 o                         
   2   8   4        539.85        525.37        11.02 o                         
   3   8   4          8.19          4.89         1.79 o                         
   4   8   4        129.29        139.00         5.28 o                         
   5   8   4          1.36          4.31         2.50 o                         
   6   8   4         27.24         19.99         2.96 o                         
   7   8   4         82.38         76.65         3.94 o                         
   8   8   4        170.68        166.24         5.27 o                         
   9   8   4         51.86         58.51         4.78 o                         
  10   8   4        117.35        109.12         6.00 o                         
  11   8   4          1.41          3.69         3.91 o                         
  12   8   4          4.76          6.24         2.16 o                         
  13   8   4          2.33          5.78         2.16 o                         
 -11   9   4         10.58          8.62         5.32 o                         
 -10   9   4          6.73         12.09         5.05 o                         
  -9   9   4          3.73          5.64         3.00 o                         
  -8   9   4          1.80          1.56         3.00 o                         
  -7   9   4          2.90          2.88         2.92 o                         
  -6   9   4         24.29         28.93         3.08 o                         
  -5   9   4          2.81         -0.43         2.11 o                         
  -4   9   4         44.94         53.02         4.83 o                         
  -3   9   4        107.46        113.32         3.83 o                         
  -2   9   4        294.76        315.20         6.63 o                         
  -1   9   4        367.04        372.54         7.37 o                         
   0   9   4         20.06         15.13         1.79 o                         
   1   9   4         55.76         79.14         3.68 o                         
   2   9   4        395.32        435.32         9.64 o                         
   3   9   4        285.75        269.60         7.10 o                         
   4   9   4         77.38        102.87         3.76 o                         
   5   9   4         80.56         66.46         3.53 o                         
   6   9   4        339.85        307.36         7.36 o                         
   7   9   4          1.60          3.87         1.86 o                         
   8   9   4         32.14         35.58         4.11 o                         
   9   9   4          0.13          1.67         2.70 o                         
  10   9   4          0.17         -2.51         2.51 o                         
  11   9   4         43.60         59.42         4.91 o                         
  12   9   4         15.43         10.83         2.12 o                         
  13   9   4          0.99         -0.40         1.82 o                         
 -11  10   4          0.70          3.43        10.39 o                         
 -10  10   4         40.75         35.14         5.13 o                         
  -9  10   4          0.92          1.34         3.13 o                         
  -8  10   4         43.74         35.49         4.86 o                         
  -7  10   4          7.34          7.73         3.21 o                         
  -6  10   4          3.37          5.85         2.62 o                         
  -5  10   4         17.77         14.19         2.45 o                         
  -4  10   4        378.35        401.54         8.83 o                         
  -3  10   4          0.97         -0.16         2.09 o                         
  -2  10   4        213.08        242.69         5.69 o                         
  -1  10   4         14.95         17.38         2.07 o                         
   0  10   4        123.77        134.28         3.81 o                         
   1  10   4         26.99         27.21         2.43 o                         
   2  10   4        337.49        352.40        12.87 o                         
   3  10   4         13.56         13.19         2.02 o                         
   4  10   4         10.10          3.02         1.86 o                         
   5  10   4        102.38         92.50         3.76 o                         
   6  10   4       1224.18       1164.23        30.39 o                         
   7  10   4          7.22          1.14         1.89 o                         
   8  10   4        204.52        191.05         5.44 o                         
   9  10   4         83.85         76.15         5.30 o                         
  10  10   4         28.17         45.28         6.11 o                         
  11  10   4         25.08         21.15         3.23 o                         
  12  10   4          2.27          0.37         1.80 o                         
 -11  11   4          0.22          2.25         4.90 o                         
 -10  11   4         83.23         81.52         6.23 o                         
  -9  11   4          1.05          2.95         3.43 o                         
  -8  11   4         31.06         37.18         5.11 o                         
  -7  11   4          2.92          2.07         3.18 o                         
  -6  11   4          3.37          4.20         3.52 o                         
  -5  11   4        295.65        273.62         7.42 o                         
  -4  11   4         46.60         61.37         5.12 o                         
  -3  11   4         24.81         27.11         3.15 o                         
  -2  11   4        209.02        212.57         8.90 o                         
  -1  11   4          4.11         -2.14         2.41 o                         
   0  11   4        283.36        268.74         6.77 o                         
   1  11   4         55.02         46.91         4.03 o                         
   2  11   4        118.86        129.28         6.62 o                         
   3  11   4         32.41         31.01         2.48 o                         
   4  11   4         91.97         84.00         3.87 o                         
   5  11   4        237.30        217.51        10.11 o                         
   6  11   4        216.18        206.69         7.00 o                         
   7  11   4        227.28        219.39         8.28 o                         
   8  11   4         66.72         65.08         5.87 o                         
   9  11   4          0.24         -3.30         3.30 o                         
  10  11   4         12.86         12.52         2.81 o                         
  11  11   4         28.54         24.82         5.11 o                         
  12  11   4         31.13         28.23         1.78 o                         
 -10  12   4          5.19         -1.10         3.67 o                         
  -9  12   4          6.93          7.59         3.74 o                         
  -8  12   4         12.59         16.38         5.32 o                         
  -7  12   4        106.56        113.78         6.61 o                         
  -6  12   4         41.00         30.09         4.41 o                         
  -5  12   4          2.39          2.44         2.56 o                         
  -4  12   4        171.62        177.32         7.22 o                         
  -3  12   4        138.17        139.96         4.80 o                         
  -2  12   4        238.43        240.77         6.47 o                         
  -1  12   4        491.48        484.46        12.93 o                         
   0  12   4        585.24        567.28        10.93 o                         
   1  12   4         16.59         16.26         4.01 o                         
   2  12   4         56.87         53.22         3.14 o                         
   3  12   4          9.08          7.18         2.29 o                         
   4  12   4          0.91         -1.58         2.10 o                         
   5  12   4        160.62        157.27        10.20 o                         
   6  12   4        327.63        265.33         7.08 o                         
   7  12   4        160.19        156.41         5.08 o                         
   8  12   4          1.20          0.61         1.86 o                         
   9  12   4         95.55         91.63         8.89 o                         
  10  12   4         42.98         45.38         4.65 o                         
  11  12   4        309.82        336.38        12.21 o                         
 -10  13   4          1.26         -1.55         6.06 o                         
  -9  13   4          0.00         -3.79         3.79 o                         
  -8  13   4         42.25         41.59         6.58 o                         
  -7  13   4         34.40         30.04         4.76 o                         
  -6  13   4          0.53          4.36         3.44 o                         
  -5  13   4          8.67          2.56         2.79 o                         
  -4  13   4          0.20          0.95         2.70 o                         
  -3  13   4        232.18        209.96         6.01 o                         
  -2  13   4         22.14         31.02         3.96 o                         
  -1  13   4        329.91        324.91         7.53 o                         
   0  13   4         27.67         28.40         2.69 o                         
   1  13   4        512.71        485.45        15.39 o                         
   2  13   4        128.75        116.45         4.95 o                         
   3  13   4         50.91         48.58         6.71 o                         
   4  13   4         96.90         92.26         4.33 o                         
   5  13   4          4.70          5.73         2.27 o                         
   6  13   4         72.34         75.26         5.51 o                         
   7  13   4          0.22          0.75         1.98 o                         
   8  13   4          0.68          0.84         3.41 o                         
   9  13   4         33.23         44.91         5.69 o                         
  10  13   4        133.25        135.85         7.52 o                         
  11  13   4          0.13          0.00         1.59 o                         
  -9  14   4          2.45          4.98         4.55 o                         
  -8  14   4         29.35         18.66         4.29 o                         
  -7  14   4        115.39        115.84         6.19 o                         
  -6  14   4        166.93        167.72        11.52 o                         
  -5  14   4        107.49         94.87         8.14 o                         
  -4  14   4         50.25         52.15         6.21 o                         
  -3  14   4        141.16        134.10         6.83 o                         
  -2  14   4         17.38         17.06         3.06 o                         
  -1  14   4         15.91         19.09         3.56 o                         
   0  14   4        397.54        384.49         8.50 o                         
   1  14   4         77.35         85.31         5.57 o                         
   2  14   4        138.98        129.99         5.78 o                         
   3  14   4        240.29        251.92         8.50 o                         
   4  14   4        130.02        100.42         4.72 o                         
   5  14   4        331.82        347.23         8.92 o                         
   6  14   4          7.05          6.61         2.20 o                         
   7  14   4        123.42        123.40         4.69 o                         
   8  14   4         86.51         75.30         7.75 o                         
   9  14   4         22.75         25.25         3.39 o                         
  10  14   4         36.64         47.77         3.96 o                         
  -9  15   4          7.25          1.62         4.84 o                         
  -8  15   4         13.91         20.60         4.77 o                         
  -7  15   4          0.33          0.40         4.75 o                         
  -6  15   4          0.54          0.02         3.71 o                         
  -5  15   4          1.59          3.74         4.94 o                         
  -4  15   4          8.55          3.85         3.64 o                         
  -3  15   4          2.54         -1.15         2.78 o                         
  -2  15   4        105.81        105.68         4.69 o                         
  -1  15   4         31.66         33.99         3.81 o                         
   0  15   4         46.42         55.57         3.73 o                         
   1  15   4         12.74         14.95         2.65 o                         
   2  15   4        132.46        131.18         5.84 o                         
   3  15   4        802.80        767.17        16.98 o                         
   4  15   4        183.19        174.25         8.24 o                         
   5  15   4          0.52          0.97         5.32 o                         
   6  15   4          8.57          2.96         5.59 o                         
   7  15   4          9.64          3.44         3.61 o                         
   8  15   4         38.82         38.42         3.09 o                         
   9  15   4          0.01         -0.25         1.80 o                         
  10  15   4          0.87         -1.88         1.88 o                         
  -8  16   4         35.13         33.47         5.22 o                         
  -7  16   4          1.48         10.06         4.49 o                         
  -6  16   4          2.21         -1.26         6.64 o                         
  -5  16   4         46.91         56.46         5.35 o                         
  -4  16   4          8.15          1.34         5.46 o                         
  -3  16   4          1.24         -2.68         3.62 o                         
  -2  16   4         20.51         19.12         3.34 o                         
  -1  16   4          1.02          1.27         2.80 o                         
   0  16   4         16.14         13.78         2.90 o                         
   1  16   4        131.40        132.60         5.14 o                         
   2  16   4         13.92         10.37         3.16 o                         
   3  16   4        330.16        337.65         9.32 o                         
   4  16   4          5.06          7.51         3.75 o                         
   5  16   4          2.43          4.67         2.71 o                         
   6  16   4        236.33        216.60         6.71 o                         
   7  16   4         15.91         18.36         4.99 o                         
   8  16   4         15.88         15.93         3.85 o                         
   9  16   4          9.22          6.61         1.91 o                         
  -7  17   4         33.96         29.97         5.78 o                         
  -6  17   4          1.20         -7.88         7.88 o                         
  -5  17   4         43.43         34.17         8.63 o                         
  -4  17   4         42.18         42.80         8.40 o                         
  -3  17   4          1.58          4.51         4.41 o                         
  -2  17   4        112.78        107.38         6.57 o                         
  -1  17   4         17.50         13.43         3.90 o                         
   0  17   4        405.79        417.00         9.57 o                         
   1  17   4        349.91        348.26         8.41 o                         
   2  17   4          0.49         -5.08         5.08 o                         
   3  17   4          0.52         -2.80         2.80 o                         
   4  17   4          0.03         -5.18         5.30 o                         
   5  17   4         20.16         18.42         4.25 o                         
   6  17   4          1.80          0.74         2.41 o                         
   7  17   4         10.34         13.11         3.22 o                         
   8  17   4         10.12         13.74         2.30 o                         
   9  17   4        426.46        469.55        15.63 o                         
  -6  18   4        138.48        146.93        12.26 o                         
  -5  18   4          2.48          8.23         4.95 o                         
  -4  18   4         59.84         67.05         5.53 o                         
  -3  18   4         36.30         38.25         7.80 o                         
  -2  18   4         20.57         17.11         4.36 o                         
  -1  18   4          9.20          8.40         4.13 o                         
   0  18   4          1.60          0.58         3.89 o                         
   1  18   4         17.11         15.01         3.82 o                         
   2  18   4         40.30         37.93         3.35 o                         
   3  18   4        107.29        133.60        14.12 o                         
   4  18   4        126.01        129.46         5.90 o                         
   5  18   4          0.53         -3.44         3.44 o                         
   6  18   4         24.03         28.45         2.95 o                         
   7  18   4         32.74         36.79         2.94 o                         
   8  18   4         48.17         48.49         5.78 o                         
  -5  19   4         24.95          9.17        16.76 o                         
  -4  19   4         13.38         -5.01         6.83 o                         
  -3  19   4         68.52         74.88         6.61 o                         
  -2  19   4         20.49         20.40         4.58 o                         
  -1  19   4         61.40         64.03         5.99 o                         
   0  19   4         14.39         12.77         8.80 o                         
   1  19   4          6.75          4.33         5.86 o                         
   2  19   4         14.49         12.16         4.37 o                         
   3  19   4          9.95          9.58         5.68 o                         
   4  19   4        103.29        112.05         9.38 o                         
   5  19   4         30.02         32.26         3.84 o                         
   6  19   4          7.63         13.93         4.40 o                         
   7  19   4        251.69        294.60        12.60 o                         
  -4  20   4         11.65          8.76         9.05 o                         
  -3  20   4         13.70          9.24         5.70 o                         
  -2  20   4          2.12         -1.32         4.43 o                         
  -1  20   4          2.06         -6.58         7.66 o                         
   0  20   4         33.65         36.17         7.93 o                         
   1  20   4         41.07         38.83         4.76 o                         
   2  20   4         17.03         18.10         4.27 o                         
   3  20   4         17.51         19.23         4.02 o                         
   4  20   4          6.37          8.88        10.54 o                         
   5  20   4          0.01         -1.70        13.76 o                         
  -1  21   4          1.47         -3.31         7.26 o                         
   0  21   4          2.36         19.66         9.92 o                         
   1  21   4         43.90         44.82         6.15 o                         
   2  21   4          0.42         -4.06         7.09 o                         
   3  21   4         19.06         20.33         8.16 o                         
  -2 -18   5        100.17         93.82         7.46 o                         
  -1 -18   5         10.06         -0.19        10.46 o                         
   0 -18   5         53.44         44.02        10.91 o                         
   1 -18   5          1.38          2.35         4.29 o                         
   2 -18   5          0.38          0.43         7.61 o                         
   3 -18   5         27.05         23.90         7.63 o                         
  -4 -17   5         17.79         19.85         5.40 o                         
  -3 -17   5          1.22          0.10         2.21 o                         
  -2 -17   5         41.29         41.00         6.01 o                         
  -1 -17   5         87.88         98.73         9.17 o                         
   0 -17   5          0.47         -4.59         4.59 o                         
   1 -17   5          2.33          4.53        10.35 o                         
   2 -17   5         34.45         51.33         6.32 o                         
   3 -17   5         14.80         14.23         7.67 o                         
   4 -17   5          3.25         -0.91         4.38 o                         
   5 -17   5         69.31          8.49        21.60 o                         
  -5 -16   5         10.09         10.52        19.91 o                         
  -4 -16   5        139.12        168.78         8.84 o                         
  -3 -16   5          0.03          7.79         5.29 o                         
  -2 -16   5        108.39        137.96        13.97 o                         
  -1 -16   5         20.21         23.12         6.39 o                         
   0 -16   5         16.55         13.25         4.62 o                         
   1 -16   5         75.79         76.49        10.32 o                         
   2 -16   5          7.08          5.10         6.45 o                         
   3 -16   5          7.86          2.87         8.45 o                         
   4 -16   5         16.33         17.41         6.23 o                         
   5 -16   5          9.28         12.75         4.97 o                         
   6 -16   5          0.75         -7.43         7.43 o                         
   7 -16   5         16.78         18.17         5.06 o                         
  -6 -15   5         12.45         19.74        17.97 o                         
  -5 -15   5         32.60         23.72        17.48 o                         
  -4 -15   5          6.42          4.02         7.62 o                         
  -3 -15   5         42.71         53.61        12.35 o                         
  -2 -15   5          6.57          4.72         9.93 o                         
  -1 -15   5          6.92         10.92         5.72 o                         
   0 -15   5         33.65         36.56         4.87 o                         
   1 -15   5         20.33         17.23         4.75 o                         
   2 -15   5         59.96         66.36         8.89 o                         
   3 -15   5         12.39         13.67         4.14 o                         
   4 -15   5         25.58         27.38         5.96 o                         
   5 -15   5          2.17          2.30         9.94 o                         
   6 -15   5         28.46         20.51         5.51 o                         
   7 -15   5          1.43          2.00         4.59 o                         
   8 -15   5         17.44          6.33         5.56 o                         
  -7 -14   5          9.75          8.93        17.97 o                         
  -6 -14   5         83.38        112.64        15.97 o                         
  -5 -14   5         46.24         36.41        12.43 o                         
  -4 -14   5         96.85         84.85         3.35 o                         
  -3 -14   5         88.99         92.16         5.60 o                         
  -2 -14   5         20.32         13.51         3.52 o                         
  -1 -14   5        405.52        426.26        14.32 o                         
   0 -14   5          1.54         -4.83         7.37 o                         
   1 -14   5         13.36          5.68         6.35 o                         
   2 -14   5        207.92        225.75        18.04 o                         
   3 -14   5          8.35          3.08         3.67 o                         
   4 -14   5          0.13         -2.13         7.06 o                         
   5 -14   5          0.25          2.31         4.51 o                         
   6 -14   5         13.53          8.00         4.23 o                         
   7 -14   5         78.57         73.95         5.56 o                         
   8 -14   5          2.27         -0.38         4.32 o                         
   9 -14   5         47.65         37.08         5.21 o                         
  -7 -13   5        212.34        226.42        23.96 o                         
  -6 -13   5         23.31         28.65        13.12 o                         
  -5 -13   5        105.25        122.87        16.37 o                         
  -4 -13   5         10.71         12.83         4.30 o                         
  -3 -13   5         11.44         16.02         6.82 o                         
  -2 -13   5        117.00        124.07         6.66 o                         
  -1 -13   5          0.02         -1.20         3.28 o                         
   0 -13   5          7.07         -2.56         8.45 o                         
   1 -13   5         54.33         65.17        11.96 o                         
   2 -13   5         82.57         85.61         8.11 o                         
   3 -13   5          2.05         -0.21         3.36 o                         
   4 -13   5         37.67         28.99         4.46 o                         
   5 -13   5         12.47         11.85         4.08 o                         
   6 -13   5          9.95          4.55         3.95 o                         
   7 -13   5         41.29         39.12         4.74 o                         
   8 -13   5         26.23         16.35         4.46 o                         
   9 -13   5          5.28          7.27         4.45 o                         
  -8 -12   5          0.37        -15.82        15.82 o                         
  -7 -12   5          0.24         -4.09         9.11 o                         
  -6 -12   5         10.88          7.03         9.49 o                         
  -5 -12   5          9.78         13.78         9.88 o                         
  -4 -12   5         20.38         20.98         2.51 o                         
  -3 -12   5         34.51         31.29         3.08 o                         
  -2 -12   5         16.63         19.11         3.29 o                         
  -1 -12   5         17.28          5.61         3.67 o                         
   0 -12   5         54.00         51.74         4.62 o                         
   1 -12   5         39.40         34.33         4.55 o                         
   2 -12   5          0.60          4.36         4.53 o                         
   3 -12   5          8.51          6.75         3.36 o                         
   4 -12   5         45.25         51.82         4.67 o                         
   5 -12   5         10.63         13.43         3.86 o                         
   6 -12   5        255.47        289.45         9.25 o                         
   7 -12   5         15.67         14.62         4.67 o                         
   8 -12   5         73.41         68.42         5.19 o                         
   9 -12   5          1.32          5.46         3.52 o                         
  10 -12   5         81.96         73.74        10.51 o                         
  -8 -11   5         16.50         32.23        10.07 o                         
  -7 -11   5         52.02         65.95        12.51 o                         
  -6 -11   5          8.18         17.24         9.01 o                         
  -5 -11   5          7.26          8.01        15.70 o                         
  -4 -11   5         78.66         81.24         5.45 o                         
  -3 -11   5         60.80         57.67         4.15 o                         
  -2 -11   5         94.94         88.90         9.87 o                         
  -1 -11   5        645.34        640.92        17.84 o                         
   0 -11   5        584.12        610.45        17.27 o                         
   1 -11   5         26.65         29.95         5.52 o                         
   2 -11   5          1.91          4.06         3.75 o                         
   3 -11   5         19.21         32.13         6.16 o                         
   4 -11   5          5.62          1.42         3.40 o                         
   5 -11   5          6.69          4.16         3.44 o                         
   6 -11   5         45.35         40.87         5.59 o                         
   7 -11   5         49.39         50.09         5.61 o                         
   8 -11   5          0.49         -0.69         3.79 o                         
   9 -11   5          0.99         -0.61         3.22 o                         
  10 -11   5          0.20          4.29         4.56 o                         
  11 -11   5          0.10          1.84        10.23 o                         
  -9 -10   5          3.01          7.49        15.47 o                         
  -8 -10   5          2.52          2.74         8.04 o                         
  -7 -10   5          2.81          6.04         8.66 o                         
  -6 -10   5          3.13         -6.94        17.44 o                         
  -5 -10   5          0.40          2.48         7.65 o                         
  -4 -10   5         93.66         98.88         2.93 o                         
  -3 -10   5         51.87         42.09         3.66 o                         
  -2 -10   5        133.16        132.37         5.99 o                         
  -1 -10   5        278.03        312.35        12.49 o                         
   0 -10   5        132.78        109.08        11.22 o                         
   1 -10   5          0.99          2.04         3.16 o                         
   2 -10   5          0.42          1.57         3.37 o                         
   3 -10   5          0.36          2.10         4.00 o                         
   4 -10   5        162.94        139.19        10.74 o                         
   5 -10   5         18.49         19.21         3.46 o                         
   6 -10   5        376.72        407.40        15.74 o                         
   7 -10   5         19.91         19.34         4.58 o                         
   8 -10   5        101.37        108.06         5.94 o                         
   9 -10   5         10.76          5.39         3.00 o                         
  10 -10   5         44.85         49.64         5.73 o                         
  11 -10   5          0.16          3.28         4.46 o                         
  -9  -9   5          2.96          7.38         8.29 o                         
  -8  -9   5          7.38          3.56         8.06 o                         
  -7  -9   5          0.23          8.59         8.31 o                         
  -6  -9   5          4.59          2.71         7.24 o                         
  -5  -9   5         34.96         37.25         9.98 o                         
  -4  -9   5        114.52        107.39        13.26 o                         
  -3  -9   5       1013.91        932.52        18.56 o                         
  -2  -9   5         35.69         23.63         4.33 o                         
  -1  -9   5         61.14         61.27         4.49 o                         
   0  -9   5          5.82          8.12         2.91 o                         
   1  -9   5        125.45        130.75         6.47 o                         
   2  -9   5          4.14          2.34         3.17 o                         
   3  -9   5          0.16         -1.62         3.31 o                         
   4  -9   5         96.70         97.55        11.44 o                         
   5  -9   5          1.36         -2.89         2.89 o                         
   6  -9   5          0.62         -3.03         3.03 o                         
   7  -9   5          0.52         -3.42         3.42 o                         
   8  -9   5         83.04         83.15         4.75 o                         
   9  -9   5         24.49         25.36         2.65 o                         
  10  -9   5         32.83         25.62         6.65 o                         
  11  -9   5         16.81         12.91         7.31 o                         
  12  -9   5          7.63          3.48         4.73 o                         
 -10  -8   5          9.62         17.40        11.43 o                         
  -9  -8   5         22.64         15.08        11.68 o                         
  -8  -8   5         11.29         18.52         8.48 o                         
  -7  -8   5         38.38         31.98        10.94 o                         
  -6  -8   5        127.67        144.08        14.62 o                         
  -5  -8   5         62.10         29.89         8.73 o                         
  -4  -8   5         63.01         47.44        11.80 o                         
  -3  -8   5       1430.43       1363.55        26.30 o                         
  -2  -8   5         77.46         87.87         4.36 o                         
  -1  -8   5         39.51         50.91         3.93 o                         
   0  -8   5        106.87        117.57        13.81 o                         
   1  -8   5          5.00          6.95         2.83 o                         
   2  -8   5        256.35        275.60        11.73 o                         
   3  -8   5         88.00         96.57         5.92 o                         
   4  -8   5        757.13        841.91        20.42 o                         
   5  -8   5         55.60         56.26         3.68 o                         
   6  -8   5        130.11        148.19         8.90 o                         
   7  -8   5        136.66        127.21         5.55 o                         
   8  -8   5          0.86          6.06         3.12 o                         
   9  -8   5          1.68          1.52         3.82 o                         
  10  -8   5         63.80         60.96         5.10 o                         
  11  -8   5         74.14         87.73        10.64 o                         
  12  -8   5          0.70         -0.01         4.86 o                         
 -10  -7   5         15.08         16.62         7.56 o                         
  -9  -7   5         42.80         34.41         8.81 o                         
  -8  -7   5          3.98         -6.65         6.65 o                         
  -7  -7   5          8.20          4.88         7.01 o                         
  -6  -7   5         64.71         37.02        22.53 o                         
  -5  -7   5          9.76          8.06         7.49 o                         
  -4  -7   5          3.15          2.39         8.94 o                         
  -3  -7   5         31.77         34.13         4.90 o                         
  -2  -7   5         45.50         43.86         6.14 o                         
  -1  -7   5         91.85         87.29         4.31 o                         
   0  -7   5         24.58         23.71         2.69 o                         
   1  -7   5        303.87        288.61        12.97 o                         
   2  -7   5        411.69        421.17        12.18 o                         
   3  -7   5          0.01         -0.20         3.15 o                         
   4  -7   5         34.31         40.35         3.04 o                         
   5  -7   5         67.79         73.98         4.12 o                         
   6  -7   5         38.46         35.03         3.39 o                         
   7  -7   5          8.97          7.40         3.10 o                         
   8  -7   5          4.16          2.42         2.64 o                         
   9  -7   5         41.15         37.14         4.23 o                         
  10  -7   5          1.88         -0.74         3.82 o                         
  11  -7   5         11.97          7.72         4.13 o                         
  12  -7   5         42.52         48.93         9.37 o                         
 -11  -6   5          0.87          5.87         4.61 o                         
 -10  -6   5          1.11          7.45        13.56 o                         
  -9  -6   5          5.77          6.48         6.90 o                         
  -8  -6   5          2.70          2.25         6.42 o                         
  -7  -6   5         80.30        109.52        11.82 o                         
  -6  -6   5       1093.50        993.68        34.60 o                         
  -5  -6   5       2364.64       2317.80        65.26 o                         
  -4  -6   5         90.47         68.10         9.40 o                         
  -3  -6   5        964.81        970.41        18.60 o                         
  -2  -6   5        319.17        258.78         5.97 o                         
  -1  -6   5          4.08          0.39         1.72 o                         
   0  -6   5         72.90         78.57         4.97 o                         
   1  -6   5          0.13          5.57         2.45 o                         
   2  -6   5        140.74        124.22         6.20 o                         
   3  -6   5        306.21        317.76        25.96 o                         
   4  -6   5        138.14        163.49         5.12 o                         
   5  -6   5        273.96        275.26         7.10 o                         
   6  -6   5         38.00         46.53         3.29 o                         
   7  -6   5        247.35        249.49         6.96 o                         
   8  -6   5        337.29        303.73        11.07 o                         
   9  -6   5        230.81        224.23         6.52 o                         
  10  -6   5         67.25         60.62         4.57 o                         
  11  -6   5         10.92         10.37         4.39 o                         
  12  -6   5          1.20          2.38         4.59 o                         
  13  -6   5         29.43         29.00         5.36 o                         
 -10  -5   5         78.05         77.54         8.87 o                         
  -9  -5   5         43.54         39.18        11.60 o                         
  -8  -5   5          0.75          8.01         9.16 o                         
  -7  -5   5        722.41        707.17        27.34 o                         
  -6  -5   5         65.00         57.19         9.24 o                         
  -5  -5   5        116.20        120.69        11.39 o                         
  -4  -5   5         74.08         94.13        17.04 o                         
  -3  -5   5          1.46         -2.15         5.00 o                         
  -2  -5   5         72.55         71.02         2.27 o                         
  -1  -5   5         27.10         17.53         1.36 o                         
   0  -5   5        139.63        177.47         6.19 o                         
   1  -5   5        146.59        137.40         6.39 o                         
   2  -5   5        944.08        968.99        22.39 o                         
   3  -5   5        256.08        237.64        16.79 o                         
   4  -5   5        192.74        190.43         5.32 o                         
   5  -5   5          3.10          3.11         2.33 o                         
   6  -5   5          5.77          3.73         2.38 o                         
   7  -5   5        988.03       1037.12        19.24 o                         
   8  -5   5        136.86        124.27         5.76 o                         
   9  -5   5          2.17         -0.92         2.54 o                         
  10  -5   5         94.90        101.63         5.90 o                         
  11  -5   5          1.62         -0.21         4.06 o                         
  12  -5   5          0.11         -4.32         4.32 o                         
  13  -5   5         20.35         12.76         4.84 o                         
 -11  -4   5          4.23          3.01        11.98 o                         
 -10  -4   5         36.34         21.44         5.97 o                         
  -9  -4   5         17.07         32.44         7.12 o                         
  -8  -4   5        432.25        405.09        18.95 o                         
  -7  -4   5       2137.37       2111.16        59.26 o                         
  -6  -4   5         58.41         53.77         7.94 o                         
  -5  -4   5        404.92        408.35        18.10 o                         
  -4  -4   5       1729.68       1667.77        60.55 o                         
  -3  -4   5         62.84         63.43         7.85 o                         
  -2  -4   5        629.10        655.70        12.89 o                         
  -1  -4   5        191.16        217.89         6.74 o                         
   0  -4   5        367.43        354.92         9.87 o                         
   1  -4   5        232.14        252.80        12.74 o                         
   2  -4   5         17.39         15.44         5.37 o                         
   3  -4   5        561.27        528.65        18.66 o                         
   4  -4   5        298.90        340.90         9.41 o                         
   5  -4   5         58.99         64.69         3.95 o                         
   6  -4   5         99.48        112.14         4.13 o                         
   7  -4   5        129.66        158.79         5.72 o                         
   8  -4   5        208.37        222.85         9.07 o                         
   9  -4   5          2.51          3.44         2.45 o                         
  10  -4   5          7.84          7.47         2.60 o                         
  11  -4   5         12.05         10.29         4.08 o                         
  12  -4   5         41.33         33.26         4.73 o                         
  13  -4   5          3.81          2.67         4.56 o                         
 -11  -3   5         76.36         66.27        15.26 o                         
 -10  -3   5         75.12         68.63         5.21 o                         
  -9  -3   5        250.17        218.56        13.22 o                         
  -8  -3   5         22.35         17.69         6.62 o                         
  -7  -3   5          0.84         -7.60         7.60 o                         
  -6  -3   5        193.72        199.50        27.54 o                         
  -5  -3   5        213.61        195.60        14.14 o                         
  -4  -3   5         14.86         20.98         6.80 o                         
  -3  -3   5        234.90        235.43        18.99 o                         
  -2  -3   5        262.69        305.07         8.40 o                         
  -1  -3   5        628.80        628.73        15.19 o                         
   0  -3   5       1909.19       1896.39        39.65 o                         
   1  -3   5         52.86         58.30         3.30 o                         
   2  -3   5          8.12          3.11         4.08 o                         
   3  -3   5         30.92         19.07         4.34 o                         
   4  -3   5       1758.79       1759.32        40.02 o                         
   5  -3   5        277.30        266.23         9.72 o                         
   6  -3   5         22.66         28.09         4.32 o                         
   7  -3   5         76.53         76.47         3.97 o                         
   8  -3   5          7.49         11.24         2.34 o                         
   9  -3   5         10.35          3.38         3.07 o                         
  10  -3   5          2.25          0.85         2.70 o                         
  11  -3   5         74.84         81.47         6.22 o                         
  12  -3   5         44.67         39.39         4.78 o                         
  13  -3   5          4.73          6.94         4.49 o                         
 -11  -2   5         24.48         31.06        12.52 o                         
 -10  -2   5          3.49         -7.78         9.05 o                         
  -9  -2   5        475.14        436.29         8.41 o                         
  -8  -2   5        403.62        384.09         8.14 o                         
  -7  -2   5         44.25         45.39         3.08 o                         
  -6  -2   5        695.12        703.97        23.37 o                         
  -5  -2   5        188.07        183.08        11.17 o                         
  -4  -2   5         22.23         29.81         5.98 o                         
  -3  -2   5          3.93          1.29         2.30 o                         
  -2  -2   5        128.21        123.18         4.13 o                         
  -1  -2   5       1252.52       1345.08        28.83 o                         
   0  -2   5          0.49          2.84         3.11 o                         
   1  -2   5        184.84        160.32         6.48 o                         
   2  -2   5         42.34         28.94         2.62 o                         
   3  -2   5          6.46          7.06         3.60 o                         
   4  -2   5        437.42        465.20         9.23 o                         
   5  -2   5         78.82         63.29         2.96 o                         
   6  -2   5          1.20          1.23         2.74 o                         
   7  -2   5        430.49        420.53        10.78 o                         
   8  -2   5          0.30         -0.02         2.24 o                         
   9  -2   5         67.00         59.25         3.68 o                         
  10  -2   5        114.36        122.21         4.95 o                         
  11  -2   5          0.89          0.12         2.83 o                         
  12  -2   5         38.34         39.72         4.51 o                         
  13  -2   5         19.97         13.19         4.48 o                         
  14  -2   5         12.96         11.52         4.86 o                         
 -12  -1   5         45.51         43.40         2.37 o                         
 -11  -1   5        132.34        135.79         4.19 o                         
 -10  -1   5         24.18         21.54         3.35 o                         
  -9  -1   5        312.14        286.16         6.06 o                         
  -8  -1   5          0.09         -0.21         1.29 o                         
  -7  -1   5         37.73         36.12         2.12 o                         
  -6  -1   5         18.41         23.63         2.45 o                         
  -5  -1   5        304.11        310.86         8.53 o                         
  -4  -1   5        161.45        171.91         5.38 o                         
  -3  -1   5        706.94        702.01        13.49 o                         
  -2  -1   5        138.23        165.40         3.90 o                         
  -1  -1   5        273.30        289.28         6.59 o                         
   0  -1   5       1277.54       1322.79        23.63 o                         
   1  -1   5        709.80        567.41        10.94 o                         
   2  -1   5        145.47        131.37         5.16 o                         
   3  -1   5         39.41         27.82         1.81 o                         
   4  -1   5          9.27          2.80         2.88 o                         
   5  -1   5         76.87         84.05         3.33 o                         
   6  -1   5        272.14        294.06         7.03 o                         
   7  -1   5         16.06         14.54         2.12 o                         
   8  -1   5        238.01        254.06         6.43 o                         
   9  -1   5        217.55        228.67         7.63 o                         
  10  -1   5         48.74         38.07         3.01 o                         
  11  -1   5         27.64         29.02         3.08 o                         
  12  -1   5          5.08          3.41         2.99 o                         
  13  -1   5         79.56         98.10        20.14 o                         
  14  -1   5          3.95         -1.48         4.45 o                         
 -12   0   5         73.08         91.41         6.58 o                         
 -11   0   5        182.64        186.42         5.70 o                         
 -10   0   5        242.60        248.44         6.79 o                         
  -9   0   5          0.26         -2.07         2.39 o                         
  -8   0   5        286.42        262.30         7.24 o                         
  -7   0   5        337.98        335.25         9.58 o                         
  -6   0   5         85.97         80.71         3.86 o                         
  -5   0   5         23.43         24.20         2.78 o                         
  -4   0   5        219.56        215.34         5.36 o                         
  -3   0   5        556.22        532.98        10.53 o                         
  -2   0   5         86.43        106.33         3.39 o                         
  -1   0   5         66.65         70.56         2.86 o                         
   0   0   5       2145.33       2071.60        53.10 o                         
   1   0   5        327.12        358.08         7.38 o                         
   2   0   5       1204.51       1114.50        22.48 o                         
   3   0   5        141.21        126.18         2.91 o                         
   4   0   5       1599.61       1592.66        31.42 o                         
   5   0   5          0.86         -0.68         1.56 o                         
   6   0   5        357.59        362.43         8.08 o                         
   7   0   5         10.37         11.43         1.76 o                         
   8   0   5         48.59         49.30         5.69 o                         
   9   0   5         19.51         16.42         3.07 o                         
  10   0   5         14.24         19.00         2.61 o                         
  11   0   5         69.28         79.71         5.43 o                         
  12   0   5         54.22         59.55         3.67 o                         
  13   0   5         10.28          2.77         4.02 o                         
  14   0   5         52.92         43.25         4.99 o                         
 -12   1   5         86.10         90.56         4.79 o                         
 -11   1   5        112.98        116.77         5.79 o                         
 -10   1   5        230.54        220.86         6.58 o                         
  -9   1   5         28.32         35.03         2.86 o                         
  -8   1   5         65.30         57.20         3.13 o                         
  -7   1   5        207.52        225.82         5.65 o                         
  -6   1   5        299.81        319.51         7.44 o                         
  -5   1   5          0.67          2.14         1.19 o                         
  -4   1   5       1127.85       1224.82        19.66 o                         
  -3   1   5       1548.16       1601.76        25.24 o                         
  -2   1   5         73.89         75.41         2.54 o                         
  -1   1   5       7446.90       7495.51       179.69 o                         
   0   1   5       6316.17       6287.83       151.09 o                         
   1   1   5        555.52        564.45        10.77 o                         
   2   1   5          4.06         17.68         1.47 o                         
   3   1   5        152.14        116.31         3.02 o                         
   4   1   5        386.99        474.70         8.68 o                         
   5   1   5         60.53         66.10         3.31 o                         
   6   1   5        104.03        112.33         3.54 o                         
   7   1   5        183.67        174.29         5.56 o                         
   8   1   5         60.89         69.53         4.03 o                         
   9   1   5         86.83         92.24         4.73 o                         
  10   1   5         28.79         28.04         3.24 o                         
  11   1   5          0.15         -1.65         2.73 o                         
  12   1   5         29.97         24.59         3.14 o                         
  13   1   5          0.04          1.29         3.79 o                         
  14   1   5         21.57         17.23         6.02 o                         
 -12   2   5         24.66         20.75         2.98 o                         
 -11   2   5          1.60          3.52         2.53 o                         
 -10   2   5         84.61         68.02         4.64 o                         
  -9   2   5        814.74        840.80        18.93 o                         
  -8   2   5         17.89         19.31         2.48 o                         
  -7   2   5         35.04         27.78         3.18 o                         
  -6   2   5        143.88        134.20         4.21 o                         
  -5   2   5          0.54          1.98         1.33 o                         
  -4   2   5         48.12         40.74         2.66 o                         
  -3   2   5         13.31         16.12         1.91 o                         
  -2   2   5        149.69        142.27         3.24 o                         
  -1   2   5        853.62        846.73        13.77 o                         
   0   2   5         32.73         43.24         4.17 o                         
   1   2   5       1166.41       1144.74        20.40 o                         
   2   2   5        207.87        198.28         6.91 o                         
   3   2   5         41.26         27.26         1.76 o                         
   4   2   5         81.15         73.54         3.30 o                         
   5   2   5        491.53        549.49         9.93 o                         
   6   2   5        361.13        393.05         7.63 o                         
   7   2   5        150.42        142.26         3.64 o                         
   8   2   5        309.29        276.86        18.35 o                         
   9   2   5          0.52          0.10         2.47 o                         
  10   2   5         15.07         10.73         2.88 o                         
  11   2   5         44.39         44.27         7.48 o                         
  12   2   5         12.50         18.09         3.35 o                         
  13   2   5         36.85         43.53         3.95 o                         
  14   2   5          0.05         -4.78         4.78 o                         
 -12   3   5         21.54         20.75         3.23 o                         
 -11   3   5          4.82          4.48         2.46 o                         
 -10   3   5         10.84         20.18         4.09 o                         
  -9   3   5         41.82         48.69         3.97 o                         
  -8   3   5         12.84         12.85         2.27 o                         
  -7   3   5         25.76         25.44         2.48 o                         
  -6   3   5        386.48        405.15         8.39 o                         
  -5   3   5       1578.19       1604.99        23.58 o                         
  -4   3   5        354.29        369.35         6.60 o                         
  -3   3   5       1139.81       1164.67        18.81 o                         
  -2   3   5          2.46          8.39         1.56 o                         
  -1   3   5         33.17         29.01         1.98 o                         
   0   3   5       1834.48       1839.61        37.59 o                         
   1   3   5       4618.69       4269.80       147.06 o                         
   2   3   5          0.33          4.84         3.22 o                         
   3   3   5        489.77        509.95        34.22 o                         
   4   3   5        187.88        168.06         3.73 o                         
   5   3   5        353.84        391.32        10.31 o                         
   6   3   5          1.54          0.63         1.49 o                         
   7   3   5         82.07         83.57         3.28 o                         
   8   3   5         11.46          9.65         2.57 o                         
   9   3   5        111.57         98.36         6.23 o                         
  10   3   5         34.78         26.83         4.16 o                         
  11   3   5         57.04         57.26         5.21 o                         
  12   3   5          0.31          0.98         2.84 o                         
  13   3   5          1.07         -2.50         3.35 o                         
  14   3   5          1.41          4.02         5.04 o                         
 -12   4   5          9.08         16.84         2.99 o                         
 -11   4   5         75.06         83.43        11.43 o                         
 -10   4   5          0.24         -0.47         3.39 o                         
  -9   4   5         16.46         14.59         7.32 o                         
  -8   4   5         22.31         21.70         2.62 o                         
  -7   4   5         48.51         57.88         4.29 o                         
  -6   4   5         24.45         23.54         1.97 o                         
  -5   4   5         20.98         30.81         1.94 o                         
  -4   4   5        165.97        186.64         4.15 o                         
  -3   4   5        471.36        522.04         9.28 o                         
  -2   4   5       2888.79       2999.65        75.95 o                         
  -1   4   5        719.51        667.01        11.24 o                         
   0   4   5         23.02         19.78         2.21 o                         
   1   4   5         86.85         63.42         2.83 o                         
   2   4   5        138.35         93.37         3.77 o                         
   3   4   5          4.03         14.91         1.69 o                         
   4   4   5       1035.17       1083.08        30.03 o                         
   6   4   5        112.37        129.57         7.38 o                         
   7   4   5         71.44         65.36         4.40 o                         
   8   4   5        244.29        239.30        13.66 o                         
   9   4   5        264.08        257.08        13.42 o                         
  10   4   5         10.97         12.10         2.93 o                         
  11   4   5         15.70         15.29         3.96 o                         
  12   4   5         11.45         14.04         3.01 o                         
  13   4   5         20.19         23.24         7.86 o                         
  14   4   5         16.97         12.95         3.21 o                         
 -12   5   5         19.37         16.53         4.48 o                         
 -11   5   5         46.74         48.64         7.45 o                         
 -10   5   5         15.70          8.38         5.51 o                         
  -9   5   5          0.63          0.95         1.94 o                         
  -8   5   5          7.60          5.22         2.51 o                         
  -7   5   5         65.91         77.05         4.10 o                         
  -6   5   5        377.31        380.69         7.53 o                         
  -5   5   5        216.22        244.01         5.35 o                         
  -4   5   5        269.07        249.88         6.93 o                         
  -3   5   5          6.30          4.20         1.40 o                         
  -2   5   5         30.56         27.95         2.82 o                         
  -1   5   5       1145.94       1204.77        19.43 o                         
   0   5   5        144.94         95.63         2.86 o                         
   1   5   5        184.55        136.58         3.12 o                         
   2   5   5        125.50        105.86         3.60 o                         
   3   5   5       1868.51       1991.85        39.58 o                         
   4   5   5         20.52         24.03         2.73 o                         
   5   5   5        690.72        681.43        14.61 o                         
   6   5   5        115.75        127.47         4.16 o                         
   7   5   5         10.12          9.65         2.45 o                         
   8   5   5        129.22        154.01         6.63 o                         
   9   5   5         72.87         67.11        10.85 o                         
  10   5   5        133.02        121.60        12.86 o                         
  11   5   5         18.72         26.34         5.21 o                         
  12   5   5         24.40         15.13         2.90 o                         
  13   5   5         82.63         90.86         5.51 o                         
  14   5   5          0.62          0.46         3.18 o                         
 -12   6   5         38.98         33.25         5.00 o                         
 -11   6   5         22.30         28.61         4.69 o                         
 -10   6   5         32.61         34.17         4.36 o                         
  -9   6   5         42.50         33.17         2.84 o                         
  -8   6   5          6.53          6.15         2.65 o                         
  -7   6   5         32.54         40.20         3.73 o                         
  -6   6   5         12.36         14.32         2.31 o                         
  -5   6   5        142.66        128.38         4.59 o                         
  -4   6   5         13.24          6.60         1.75 o                         
  -3   6   5         35.33         37.58         3.79 o                         
  -2   6   5       1947.04       2063.79        29.88 o                         
  -1   6   5         11.01         16.78         1.65 o                         
   0   6   5        574.72        601.78        13.70 o                         
   1   6   5       1957.14       2039.00        35.91 o                         
   2   6   5       7986.78       8005.96       338.84 o                         
   3   6   5        389.09        439.12         9.26 o                         
   4   6   5        437.56        415.07         8.77 o                         
   5   6   5        577.79        556.63        12.38 o                         
   6   6   5        173.92        150.13         4.65 o                         
   7   6   5         26.81         24.60         2.19 o                         
   8   6   5        482.29        497.98        14.90 o                         
   9   6   5        134.21        154.08         6.97 o                         
  10   6   5          2.74          1.54         2.92 o                         
  11   6   5          1.73          1.38         4.57 o                         
  12   6   5         23.40         31.63         3.62 o                         
  13   6   5         12.33         13.86         3.10 o                         
 -12   7   5          8.76          9.21         4.78 o                         
 -11   7   5          0.15         -2.36         4.19 o                         
 -10   7   5         40.10         33.34         6.61 o                         
  -9   7   5         19.94         19.09         2.91 o                         
  -8   7   5          1.81          5.00         2.80 o                         
  -7   7   5         57.46         66.83         5.19 o                         
  -6   7   5        764.58        767.63        13.70 o                         
  -5   7   5          2.50          4.54         1.99 o                         
  -4   7   5          1.82          4.91         1.82 o                         
  -3   7   5         67.13         60.77         2.84 o                         
  -2   7   5         72.49         62.84         3.03 o                         
  -1   7   5       1773.25       1755.12        27.96 o                         
   0   7   5        271.58        313.96         6.50 o                         
   1   7   5        863.23        835.73        14.07 o                         
   2   7   5        132.52        148.36         4.61 o                         
   3   7   5         38.53         33.54         3.35 o                         
   4   7   5        159.30        160.17         4.51 o                         
   5   7   5         77.14         73.47         4.75 o                         
   6   7   5        167.11        171.96         6.49 o                         
   7   7   5        102.90         95.85         3.92 o                         
   8   7   5         58.07         57.10         3.52 o                         
   9   7   5          0.45         -2.57         5.25 o                         
  10   7   5         85.36         87.06         6.10 o                         
  11   7   5         37.90         34.64         4.88 o                         
  12   7   5          3.71          8.76         3.14 o                         
  13   7   5          0.79          0.56         2.31 o                         
 -12   8   5          0.21          4.85         4.88 o                         
 -11   8   5          4.48         12.85         4.91 o                         
 -10   8   5          1.22          3.57         4.94 o                         
  -9   8   5          9.99         10.43         3.07 o                         
  -8   8   5        199.25        186.63         7.04 o                         
  -7   8   5         13.81          9.49         3.04 o                         
  -6   8   5         80.33         82.85         4.83 o                         
  -5   8   5         18.94         21.30         2.95 o                         
  -4   8   5         18.74         20.28         2.85 o                         
  -3   8   5         27.31         35.54         4.52 o                         
  -2   8   5        404.63        478.12         9.02 o                         
  -1   8   5         31.76         35.92         2.07 o                         
   0   8   5       2432.90       2713.24        47.67 o                         
   1   8   5       1762.71       2048.35        34.20 o                         
   2   8   5        577.07        530.26        11.18 o                         
   3   8   5        163.01        184.93         5.21 o                         
   4   8   5        353.86        371.39         8.33 o                         
   5   8   5         51.78         66.44         5.70 o                         
   6   8   5        227.27        223.99         8.95 o                         
   7   8   5         60.69         46.15        10.08 o                         
   8   8   5        185.98        209.43         6.20 o                         
   9   8   5        342.80        348.58        11.81 o                         
  10   8   5         95.36        105.22         6.67 o                         
  11   8   5         50.22         57.61         7.88 o                         
  12   8   5         27.84         18.94         4.11 o                         
  13   8   5          9.78         11.26         2.63 o                         
 -11   9   5          7.47          5.35         4.94 o                         
 -10   9   5          5.59          9.28         4.66 o                         
  -9   9   5          2.72         -0.82         3.04 o                         
  -8   9   5        152.88        161.80         6.37 o                         
  -7   9   5          7.96          3.52         3.05 o                         
  -6   9   5         15.64         11.53         2.51 o                         
  -5   9   5         52.64         54.09         3.02 o                         
  -4   9   5        375.63        383.58         7.89 o                         
  -3   9   5        348.26        383.16         7.82 o                         
  -2   9   5        730.02        738.80        13.16 o                         
  -1   9   5         63.19         59.18         3.21 o                         
   0   9   5        508.15        511.71        15.16 o                         
   1   9   5        132.88        144.82         5.78 o                         
   2   9   5       1056.98       1108.57        38.14 o                         
   3   9   5         39.43         44.35         2.53 o                         
   4   9   5        150.27        170.07         5.01 o                         
   5   9   5        177.16        190.69         5.36 o                         
   6   9   5        196.34        183.26         5.29 o                         
   7   9   5        172.36        182.28        10.35 o                         
   8   9   5         75.25         78.10         3.98 o                         
   9   9   5        104.28        116.64         7.82 o                         
  10   9   5         27.74         31.56         6.45 o                         
  11   9   5         23.42         33.19         4.88 o                         
  12   9   5          4.92          9.87         3.15 o                         
  13   9   5          4.24         10.08         2.39 o                         
 -11  10   5         56.43         59.53         6.11 o                         
 -10  10   5          0.12          1.96         4.61 o                         
  -9  10   5         26.18         25.40         3.66 o                         
  -8  10   5         76.53         67.61         5.71 o                         
  -7  10   5         18.69         12.91         3.32 o                         
  -6  10   5         45.19         38.64         3.53 o                         
  -5  10   5         18.33         14.87         3.84 o                         
  -4  10   5         43.18         58.44         3.07 o                         
  -3  10   5         18.59         16.97         2.32 o                         
  -2  10   5        238.54        233.67         5.58 o                         
  -1  10   5        138.79        148.62         4.25 o                         
   0  10   5        119.98        115.21         5.73 o                         
   1  10   5         37.48         34.91         2.58 o                         
   2  10   5        324.14        353.88        13.29 o                         
   3  10   5          0.52          2.44         2.96 o                         
   4  10   5         18.98         19.57         2.21 o                         
   5  10   5        688.94        698.89        32.12 o                         
   6  10   5        375.56        374.53         8.84 o                         
   7  10   5          8.60          5.53         2.05 o                         
   8  10   5         20.32         19.66         2.74 o                         
   9  10   5         38.10         44.55        17.92 o                         
  10  10   5          0.06          0.68         4.91 o                         
  11  10   5         25.68         27.39         3.51 o                         
  12  10   5          0.20         -2.14         2.99 o                         
  13  10   5          1.22          0.87         2.93 o                         
 -11  11   5          0.99          0.76         5.05 o                         
 -10  11   5          0.45          1.01         2.99 o                         
  -9  11   5          2.92          4.05         3.49 o                         
  -8  11   5          8.45          5.02         3.56 o                         
  -7  11   5          1.73          1.13         4.34 o                         
  -6  11   5          3.35          6.75         2.55 o                         
  -5  11   5         45.50         46.48         3.06 o                         
  -4  11   5       1206.70       1289.88        22.09 o                         
  -3  11   5          8.98         10.31         2.39 o                         
  -2  11   5         69.34         89.56         3.79 o                         
  -1  11   5         13.84         10.41         3.03 o                         
   0  11   5          3.54          5.93         1.99 o                         
   1  11   5        189.56        173.00         4.61 o                         
   2  11   5         16.68         19.96         4.67 o                         
   3  11   5        127.13        127.76        11.04 o                         
   4  11   5        746.49        697.70        14.84 o                         
   5  11   5        381.97        400.61         9.41 o                         
   6  11   5         61.35         66.36         3.75 o                         
   7  11   5        153.23        119.44         4.54 o                         
   8  11   5         25.31         23.40         5.51 o                         
   9  11   5         24.98         33.16         8.88 o                         
  10  11   5         55.61         47.76         4.80 o                         
  11  11   5         85.80         80.07         5.69 o                         
  12  11   5         77.37         75.17         5.53 o                         
 -10  12   5         40.32         46.98         5.07 o                         
  -9  12   5          0.01         -2.34         3.60 o                         
  -8  12   5         30.14         37.91         4.34 o                         
  -7  12   5          0.16          1.44         3.54 o                         
  -6  12   5         45.31         47.48         4.18 o                         
  -5  12   5         39.03         39.40         3.08 o                         
  -4  12   5          5.95          8.40         3.69 o                         
  -3  12   5         33.09         25.03         2.77 o                         
  -2  12   5          0.51          2.19         2.31 o                         
  -1  12   5        116.85         97.97         5.57 o                         
   0  12   5        408.80        435.55         8.89 o                         
   1  12   5        761.09        744.56        13.59 o                         
   2  12   5         14.62          7.89         2.48 o                         
   3  12   5        117.33        109.86         4.66 o                         
   4  12   5         99.66         99.00         4.42 o                         
   5  12   5          1.63          4.32         2.29 o                         
   6  12   5         42.02         37.70         2.66 o                         
   7  12   5         18.07         15.72         2.31 o                         
   8  12   5          1.04          1.68         2.04 o                         
   9  12   5         11.27          9.78         2.21 o                         
  10  12   5         59.10         77.31         7.24 o                         
  11  12   5         33.49         43.08         3.75 o                         
  12  12   5         39.14         44.02         4.44 o                         
 -10  13   5         39.24         30.37         8.89 o                         
  -9  13   5         14.81         12.10         4.58 o                         
  -8  13   5          1.83          4.52         3.83 o                         
  -7  13   5         91.80         96.42         9.01 o                         
  -6  13   5         65.01         59.40         5.64 o                         
  -5  13   5          5.65          3.88         2.68 o                         
  -4  13   5         27.19         31.26         3.11 o                         
  -3  13   5        353.48        347.41         7.99 o                         
  -2  13   5         28.65         26.23         2.80 o                         
  -1  13   5         44.69         41.54         3.60 o                         
   0  13   5        252.07        243.42         6.14 o                         
   1  13   5        681.03        677.17        12.72 o                         
   2  13   5         91.71         99.37         5.42 o                         
   3  13   5        184.91        164.31         6.33 o                         
   4  13   5         81.47         80.15         4.28 o                         
   5  13   5        892.29        783.44        16.72 o                         
   6  13   5         26.29         38.39         2.86 o                         
   7  13   5         11.64         14.31         2.67 o                         
   8  13   5          1.06          2.40         2.09 o                         
   9  13   5         61.58         65.36         3.74 o                         
  10  13   5          1.63          3.65         4.61 o                         
  11  13   5         20.69         20.53         3.08 o                         
  -9  14   5         43.25         27.66         5.05 o                         
  -8  14   5         15.59         20.69         6.57 o                         
  -7  14   5          8.32          9.52         4.07 o                         
  -6  14   5        150.94        145.10         9.89 o                         
  -5  14   5         38.60         29.25         4.70 o                         
  -4  14   5         13.34          8.96         2.95 o                         
  -3  14   5          0.08         -0.51         2.72 o                         
  -2  14   5         25.56         17.73         2.87 o                         
  -1  14   5        163.37        149.72         5.92 o                         
   0  14   5         20.15         30.12         2.86 o                         
   1  14   5         76.22         87.14         3.96 o                         
   2  14   5         39.50         36.32         3.36 o                         
   3  14   5         30.99         37.50         3.92 o                         
   4  14   5         52.12         52.45         3.29 o                         
   5  14   5          7.57          2.13         2.45 o                         
   6  14   5         37.29         32.21         2.76 o                         
   7  14   5          0.37         -1.33         2.87 o                         
   8  14   5          5.55          3.41         2.65 o                         
   9  14   5         12.79         13.99         2.23 o                         
  10  14   5          5.13         10.27         2.99 o                         
  11  14   5          0.57          1.27         2.37 o                         
  -9  15   5          3.35          7.12         4.95 o                         
  -8  15   5          7.70         10.76         4.74 o                         
  -7  15   5          3.41          2.40         3.89 o                         
  -6  15   5         37.42         42.07         4.47 o                         
  -5  15   5         68.14         57.46         5.56 o                         
  -4  15   5        128.10        122.40         6.30 o                         
  -3  15   5         23.77         18.61         3.12 o                         
  -2  15   5         26.87         30.93         7.20 o                         
  -1  15   5        329.95        316.18         7.74 o                         
   0  15   5        164.44        167.46         5.51 o                         
   1  15   5         17.42         21.09         2.86 o                         
   2  15   5        194.50        197.83         6.90 o                         
   3  15   5         16.56         12.02         2.94 o                         
   4  15   5         20.58         24.85         4.27 o                         
   5  15   5        183.99        211.38         9.80 o                         
   6  15   5         81.75         85.79         5.17 o                         
   7  15   5          1.53         -2.35         4.16 o                         
   8  15   5          0.03         -2.08         2.08 o                         
   9  15   5         17.49         18.18         2.30 o                         
  10  15   5         26.61         18.11         3.01 o                         
  -8  16   5          5.41         10.81         5.65 o                         
  -7  16   5          1.67          7.65         6.30 o                         
  -6  16   5         12.78         13.44         4.48 o                         
  -5  16   5        150.03        172.76         8.16 o                         
  -4  16   5         35.05         31.00         4.37 o                         
  -3  16   5          0.23         -2.19         5.25 o                         
  -2  16   5        132.32        141.63         7.64 o                         
  -1  16   5        305.66        321.79         8.03 o                         
   0  16   5          2.61         -0.10         2.71 o                         
   1  16   5          0.29         -3.76         3.76 o                         
   2  16   5         53.52         54.86         3.88 o                         
   3  16   5        110.57        113.84         5.56 o                         
   4  16   5        104.56         93.57         5.11 o                         
   5  16   5          9.13         11.25         2.72 o                         
   6  16   5          0.01         -1.90         2.42 o                         
   7  16   5         42.87         36.24         3.31 o                         
   8  16   5          3.15         -0.24         2.18 o                         
   9  16   5         58.03         63.48         4.02 o                         
  10  16   5        245.95        247.11        11.04 o                         
  -7  17   5          2.43          2.38         5.10 o                         
  -6  17   5          4.47          3.99         5.79 o                         
  -5  17   5         32.90         37.40         6.59 o                         
  -4  17   5        121.69        115.04         6.97 o                         
  -3  17   5          9.49          6.67         4.05 o                         
  -2  17   5        159.35        175.54         7.87 o                         
  -1  17   5          6.65          2.87         4.93 o                         
   0  17   5          8.00          9.50         2.98 o                         
   1  17   5          1.02         -1.48         3.35 o                         
   2  17   5         33.28         26.59         4.76 o                         
   3  17   5         65.90         71.64         6.64 o                         
   4  17   5         36.23         35.13         5.89 o                         
   5  17   5         24.14         31.27         3.11 o                         
   6  17   5          5.65          3.91         2.96 o                         
   7  17   5         23.03         23.41        13.05 o                         
   8  17   5          1.00          5.52         2.33 o                         
   9  17   5        128.96        144.30         5.49 o                         
  -6  18   5         37.91         54.58         5.64 o                         
  -5  18   5         18.06          9.75         4.95 o                         
  -4  18   5          0.25          1.07         5.45 o                         
  -3  18   5         69.31         61.84         5.28 o                         
  -2  18   5         13.92         12.68         5.92 o                         
  -1  18   5          2.69          5.42         5.28 o                         
   0  18   5         97.45        102.22         7.80 o                         
   1  18   5          6.95          8.20         6.45 o                         
   2  18   5         50.93         48.62         3.50 o                         
   3  18   5          1.71          8.16         4.30 o                         
   4  18   5         23.58         15.12        14.54 o                         
   5  18   5         73.49         80.67         9.85 o                         
   6  18   5         60.90         59.05         3.64 o                         
   7  18   5        124.50        141.84        10.48 o                         
   8  18   5        260.65        299.51         8.88 o                         
  -5  19   5          2.85          0.86        12.34 o                         
  -4  19   5         18.25         15.70         5.28 o                         
  -3  19   5          4.96         10.23         4.50 o                         
  -2  19   5          5.33          7.29         4.28 o                         
  -1  19   5         26.56         19.58         8.16 o                         
   0  19   5        127.10        129.59         6.91 o                         
   1  19   5          1.18         -4.80         4.80 o                         
   2  19   5          2.45          2.47         3.70 o                         
   3  19   5          5.73         10.56         3.66 o                         
   4  19   5        105.46        119.48         6.04 o                         
   5  19   5          3.96          5.69         4.68 o                         
   6  19   5         38.39         37.71         3.38 o                         
   7  19   5         13.76         12.76         5.03 o                         
  -4  20   5         11.54          8.71         5.01 o                         
  -3  20   5         41.71         29.85         9.99 o                         
  -2  20   5          0.74         -5.11         7.63 o                         
  -1  20   5          0.30          6.92         4.92 o                         
   0  20   5          0.00         -2.40         3.99 o                         
   1  20   5         22.02         26.76         4.85 o                         
   2  20   5         14.93          7.67         3.98 o                         
   3  20   5         24.98         24.61         4.19 o                         
   4  20   5         50.71         46.76         5.52 o                         
   5  20   5          5.36          6.67         5.11 o                         
   6  20   5        138.48        149.53         7.37 o                         
  -2  21   5         58.64         67.85         5.99 o                         
  -1  21   5         17.65         13.08         7.06 o                         
   0  21   5          2.88          6.19         5.48 o                         
   1  21   5         42.64         47.42        10.18 o                         
   2  21   5         62.87         58.16         9.08 o                         
   3  21   5          4.65          6.86         3.93 o                         
   4  21   5          0.34         -2.37         3.80 o                         
   0 -18   6         27.65         33.69         5.59 o                         
   1 -18   6         43.75         44.14        11.00 o                         
   2 -18   6         52.01         58.39         5.47 o                         
  -3 -17   6         69.34         62.22         5.43 o                         
  -2 -17   6         13.85         26.68         8.15 o                         
  -1 -17   6         14.00         15.34         7.79 o                         
   0 -17   6          0.11         -4.68         5.46 o                         
   1 -17   6          1.65          2.58         5.08 o                         
   2 -17   6          0.46         -0.52         4.51 o                         
   3 -17   6         25.17         27.03         5.10 o                         
   4 -17   6         20.35         16.67         4.84 o                         
   5 -17   6          0.64         -0.44         4.75 o                         
  -5 -16   6         56.39         91.92        26.79 o                         
  -4 -16   6         67.47         78.53         7.11 o                         
  -3 -16   6          1.16          5.12         3.55 o                         
  -2 -16   6         95.51        105.36         5.08 o                         
  -1 -16   6         38.76         42.15         6.68 o                         
   0 -16   6          1.43          0.38         5.32 o                         
   1 -16   6         26.90         26.89         8.14 o                         
   2 -16   6         17.91         13.87         4.23 o                         
   3 -16   6         11.89         10.15         4.25 o                         
   4 -16   6         29.59         16.30         5.84 o                         
   5 -16   6         54.77         38.95         7.23 o                         
   6 -16   6          2.02         -4.31         4.85 o                         
  -6 -15   6         37.66         35.07        18.07 o                         
  -5 -15   6        219.95        217.96        22.16 o                         
  -4 -15   6         92.89        101.25         3.24 o                         
  -3 -15   6         12.71          9.81         2.25 o                         
  -2 -15   6        107.30        106.99         7.76 o                         
  -1 -15   6          0.72          1.99         3.82 o                         
   0 -15   6         31.83         28.95         7.61 o                         
   1 -15   6          0.45         -5.45         5.98 o                         
   2 -15   6          9.47         11.05         5.04 o                         
   3 -15   6          1.23          6.84         4.05 o                         
   4 -15   6         28.58         27.25         5.13 o                         
   5 -15   6         14.11         15.05         6.37 o                         
   6 -15   6          3.09          5.40         4.32 o                         
   7 -15   6          0.38         -1.89         4.98 o                         
  -6 -14   6        139.34        152.17        19.83 o                         
  -5 -14   6         60.08         68.71        14.90 o                         
  -4 -14   6         27.75         32.22         5.28 o                         
  -3 -14   6         13.95         13.73         2.28 o                         
  -2 -14   6          1.27          1.59         3.28 o                         
  -1 -14   6         66.67         60.82         4.99 o                         
   0 -14   6         15.60         26.57         4.61 o                         
   1 -14   6         23.56         28.41         9.07 o                         
   2 -14   6        301.08        344.04        13.03 o                         
   3 -14   6         34.01         27.68         7.41 o                         
   4 -14   6         27.36         28.56         4.25 o                         
   5 -14   6          0.26          2.72         3.89 o                         
   6 -14   6          1.15          1.48         4.10 o                         
   7 -14   6          0.04          2.61         4.63 o                         
   8 -14   6          1.32         -3.58         4.44 o                         
  -7 -13   6         73.93         75.37        21.80 o                         
  -6 -13   6         26.44         27.48        11.38 o                         
  -5 -13   6          3.51         -4.15         9.67 o                         
  -4 -13   6          0.42         -1.35         1.39 o                         
  -3 -13   6          5.32          6.40         1.80 o                         
  -2 -13   6         51.22         48.56         4.16 o                         
  -1 -13   6        109.15        112.79        15.27 o                         
   0 -13   6         39.59         37.51         4.56 o                         
   1 -13   6         77.98         78.37        18.32 o                         
   2 -13   6         28.76         19.08        10.76 o                         
   3 -13   6          0.21          2.54         3.46 o                         
   4 -13   6          0.01          2.97         3.71 o                         
   5 -13   6         61.08         62.56         6.45 o                         
   6 -13   6          3.25         -0.26         4.74 o                         
   7 -13   6          1.65          1.98         5.61 o                         
   8 -13   6         30.35         12.89         5.94 o                         
   9 -13   6        114.34        123.99         7.63 o                         
  -7 -12   6        146.25        169.91        18.49 o                         
  -6 -12   6          4.99         11.56        10.59 o                         
  -5 -12   6          0.05         -4.98        15.01 o                         
  -4 -12   6        126.31        127.55         3.33 o                         
  -3 -12   6         11.00         15.04         4.08 o                         
  -2 -12   6        129.92        113.95        11.10 o                         
  -1 -12   6         30.93         25.94         4.90 o                         
   0 -12   6        363.17        352.91        12.15 o                         
   1 -12   6        140.63        137.19         7.71 o                         
   2 -12   6         98.48        110.47         8.30 o                         
   3 -12   6         22.99         13.41         5.59 o                         
   4 -12   6         28.91         34.84         4.06 o                         
   5 -12   6         19.04         22.21         5.51 o                         
   6 -12   6         75.17         81.58         9.06 o                         
   7 -12   6          7.90          1.07         3.94 o                         
   8 -12   6         12.59         12.06         4.31 o                         
   9 -12   6         11.87         13.46         4.44 o                         
  10 -12   6          0.52          2.86         4.82 o                         
  -8 -11   6         13.66          1.10        14.87 o                         
  -7 -11   6          4.94         -1.02         9.47 o                         
  -6 -11   6          7.31          7.13         9.22 o                         
  -5 -11   6         25.95         20.64        15.70 o                         
  -4 -11   6        167.26        175.93        17.28 o                         
  -3 -11   6         37.99         37.34         6.05 o                         
  -2 -11   6         89.17         95.66         7.65 o                         
  -1 -11   6        176.64        179.55        12.51 o                         
   0 -11   6        242.42        211.01        12.91 o                         
   1 -11   6         39.65         34.51        14.56 o                         
   2 -11   6          5.10          5.60         3.85 o                         
   3 -11   6         13.60         12.91         4.20 o                         
   4 -11   6         32.91         27.09         3.90 o                         
   5 -11   6         17.50         13.76         3.60 o                         
   6 -11   6        119.50        128.91         6.31 o                         
   7 -11   6        116.45        126.90         6.92 o                         
   8 -11   6        134.27        127.56         6.72 o                         
   9 -11   6         12.93         26.03         5.84 o                         
  10 -11   6          4.66          3.07         4.60 o                         
  11 -11   6          1.02         -7.73         7.73 o                         
  -8 -10   6         35.38         44.94        11.20 o                         
  -7 -10   6         75.97         83.82        14.95 o                         
  -6 -10   6         20.39         27.15        10.25 o                         
  -5 -10   6         13.44          6.49         8.81 o                         
  -4 -10   6         96.29         69.80        12.45 o                         
  -3 -10   6         51.76         37.76         4.49 o                         
  -2 -10   6        832.56        783.30        16.52 o                         
  -1 -10   6        983.76        847.94        64.38 o                         
   0 -10   6         30.14         44.81        12.94 o                         
   1 -10   6        209.57        199.48        12.67 o                         
   2 -10   6          8.44          6.87         4.70 o                         
   3 -10   6          1.37         -0.81         5.22 o                         
   4 -10   6         10.29         16.03         5.21 o                         
   5 -10   6         27.23         25.92         4.45 o                         
   6 -10   6         56.49         57.07         7.81 o                         
   7 -10   6          1.98          0.98         3.56 o                         
   8 -10   6          0.84         -3.27         3.54 o                         
   9 -10   6          4.06          7.57         3.04 o                         
  10 -10   6          4.76          3.49         4.39 o                         
  11 -10   6          2.27         -4.22         4.51 o                         
  -9  -9   6         27.57         13.37        10.07 o                         
  -8  -9   6          7.65         15.17         9.08 o                         
  -7  -9   6          4.68         -7.73         7.73 o                         
  -6  -9   6          5.29         -2.02         7.87 o                         
  -5  -9   6         37.53         38.02        10.35 o                         
  -4  -9   6        154.15        133.31        14.75 o                         
  -3  -9   6        121.71         97.72         4.23 o                         
  -2  -9   6        975.32        905.28        18.40 o                         
  -1  -9   6        135.51        157.02         8.36 o                         
   0  -9   6        138.38        151.62         6.73 o                         
   1  -9   6          5.36          9.41         4.45 o                         
   2  -9   6        343.35        364.49        11.68 o                         
   3  -9   6          1.33          2.37         5.18 o                         
   4  -9   6         73.22         61.01         4.12 o                         
   5  -9   6          9.73          8.17         3.14 o                         
   6  -9   6        188.91        182.57         6.57 o                         
   7  -9   6        219.09        206.66         7.18 o                         
   8  -9   6         24.71         29.46         4.48 o                         
   9  -9   6          2.85          2.36         2.53 o                         
  10  -9   6          3.93          0.50         5.31 o                         
  11  -9   6          9.76          5.71         7.38 o                         
  12  -9   6         70.10         61.35        11.07 o                         
  -9  -8   6          7.60          8.47         8.57 o                         
  -8  -8   6          4.07          9.94        16.97 o                         
  -7  -8   6          8.62         14.36         9.48 o                         
  -6  -8   6         67.82         73.72        11.23 o                         
  -5  -8   6         41.17         36.55         9.72 o                         
  -4  -8   6       1019.86        940.46        34.84 o                         
  -3  -8   6        691.48        638.76        13.35 o                         
  -2  -8   6        258.27        262.03         7.96 o                         
  -1  -8   6         73.87         76.47         4.62 o                         
   0  -8   6        100.60        100.11         5.35 o                         
   1  -8   6         89.54         87.27         5.31 o                         
   2  -8   6          2.89          5.56         4.20 o                         
   3  -8   6        734.89        763.36        19.69 o                         
   4  -8   6        766.57        781.03        16.38 o                         
   5  -8   6         25.21         28.41         5.15 o                         
   6  -8   6         18.99         19.28         3.32 o                         
   7  -8   6         19.65         19.07         3.46 o                         
   8  -8   6          4.08          3.19         3.20 o                         
   9  -8   6          2.49          7.65         5.35 o                         
  10  -8   6          6.46         10.77         4.23 o                         
  11  -8   6          5.17          7.38         4.31 o                         
  12  -8   6          1.55          5.61         4.50 o                         
 -10  -7   6          0.65         -9.91         9.91 o                         
  -9  -7   6          2.85          0.17         7.73 o                         
  -8  -7   6         92.13         89.69        11.62 o                         
  -7  -7   6        321.47        340.76        30.39 o                         
  -6  -7   6         18.27         12.46         8.28 o                         
  -5  -7   6        116.72         74.11        11.09 o                         
  -4  -7   6        620.61        568.65        24.82 o                         
  -3  -7   6        158.92        155.31         3.90 o                         
  -2  -7   6        969.19        991.17        19.39 o                         
  -1  -7   6         30.24         36.64         2.30 o                         
   0  -7   6        314.59        372.74        10.97 o                         
   1  -7   6        232.13        244.41         8.43 o                         
   2  -7   6         53.99         62.73         4.71 o                         
   3  -7   6         53.57         57.66         4.39 o                         
   4  -7   6       1021.37       1056.94        20.78 o                         
   5  -7   6        206.67        212.38         6.55 o                         
   6  -7   6         89.41         96.14         5.39 o                         
   7  -7   6        292.37        281.30         7.87 o                         
   8  -7   6         51.41         55.22         5.23 o                         
   9  -7   6         69.32         62.64         4.63 o                         
  10  -7   6         65.67         66.53         7.39 o                         
  11  -7   6         25.40         20.23         4.61 o                         
  12  -7   6         40.19         37.89         5.40 o                         
 -10  -6   6          7.63         20.23         7.30 o                         
  -9  -6   6         60.89         79.19        12.52 o                         
  -8  -6   6          0.15         -6.77         6.77 o                         
  -7  -6   6          1.43          3.66         7.33 o                         
  -6  -6   6          7.77         -2.44         6.61 o                         
  -5  -6   6          2.35          7.57         7.52 o                         
  -4  -6   6        381.50        399.85        19.72 o                         
  -3  -6   6        361.65        351.05         7.57 o                         
  -2  -6   6          9.13          5.52         2.32 o                         
  -1  -6   6         15.73         13.12         1.47 o                         
   0  -6   6          8.91          8.23         1.64 o                         
   1  -6   6        363.92        330.55        10.16 o                         
   2  -6   6        750.13        769.02        24.72 o                         
   3  -6   6         18.58         14.70         6.89 o                         
   4  -6   6         19.44         21.16         4.43 o                         
   5  -6   6         10.41          5.83         2.56 o                         
   6  -6   6         24.23         19.10         2.97 o                         
   7  -6   6        451.42        453.94        10.38 o                         
   8  -6   6         77.54         68.99         3.79 o                         
   9  -6   6        215.87        233.72         7.03 o                         
  10  -6   6         30.95         27.54         4.07 o                         
  11  -6   6         31.14         35.82         4.36 o                         
  12  -6   6          9.11          1.41         4.66 o                         
  13  -6   6          0.27          3.25         4.93 o                         
 -11  -5   6          5.63          8.45         3.51 o                         
 -10  -5   6         25.60         25.64        10.29 o                         
  -9  -5   6          3.46          6.91         6.86 o                         
  -8  -5   6        136.35        140.98        13.19 o                         
  -7  -5   6         29.42         20.74        13.96 o                         
  -6  -5   6        808.25        768.89        29.25 o                         
  -5  -5   6        191.44        176.83        13.71 o                         
  -4  -5   6         64.72         58.98         8.83 o                         
  -3  -5   6        270.72        255.70        14.97 o                         
  -2  -5   6        104.91        135.53         5.57 o                         
  -1  -5   6        102.99        117.76         5.11 o                         
   0  -5   6          4.36         -1.84         2.44 o                         
   1  -5   6         30.72         20.90         2.97 o                         
   2  -5   6        934.21        872.72        28.60 o                         
   3  -5   6        209.48        206.30        18.40 o                         
   4  -5   6        285.63        298.33         9.09 o                         
   5  -5   6        417.33        415.09        15.32 o                         
   6  -5   6         49.35         54.38         4.38 o                         
   7  -5   6          9.61          8.48         2.29 o                         
   8  -5   6         15.64         11.52         2.68 o                         
   9  -5   6         19.15          6.61         4.35 o                         
  10  -5   6          1.66         -2.32         6.54 o                         
  11  -5   6         23.45         24.54         5.26 o                         
  12  -5   6         24.76         23.69         5.02 o                         
  13  -5   6          7.09          2.73         4.86 o                         
 -10  -4   6          8.29         -4.46        13.17 o                         
  -9  -4   6          3.84          4.14        12.25 o                         
  -8  -4   6         33.80         41.43         8.17 o                         
  -7  -4   6         41.23         50.74         8.89 o                         
  -6  -4   6        619.09        585.53        23.80 o                         
  -5  -4   6          3.03          4.14         5.90 o                         
  -4  -4   6         75.98         80.74         9.78 o                         
  -3  -4   6         10.85         10.72         5.91 o                         
  -2  -4   6         21.15         26.82         2.39 o                         
  -1  -4   6        168.56        181.12         6.01 o                         
   0  -4   6         34.94         23.67         2.41 o                         
   1  -4   6        136.67        156.70        12.95 o                         
   2  -4   6         72.51         86.67         4.68 o                         
   3  -4   6          1.29          1.65         2.21 o                         
   4  -4   6        391.33        429.39         9.25 o                         
   5  -4   6         39.71         35.29         4.76 o                         
   6  -4   6        768.01        788.91        15.18 o                         
   7  -4   6        576.82        626.11        18.46 o                         
   8  -4   6         12.42         17.68         3.13 o                         
   9  -4   6         20.31         17.50         2.71 o                         
  10  -4   6        147.55        157.23         6.42 o                         
  11  -4   6         77.42         77.49         5.43 o                         
  12  -4   6         19.40         17.26         4.58 o
[truncated: 796,233 more chars]
