# Supplementary material for: Crystal structure of cis-7,8-dihy­droxy-5,10,15,20-tetra­phenyl­chlorin and its zinc(II)–ethyl­enedi­amine complex
Source: Acta Crystallogr E Crystallogr Commun. 2022 Mar 15;78(Pt 4):392–8. doi: 10.1107/S2056989022002729 (PMC8983991; doi:10.1107/S2056989022002729)
Supplement: Supplementary file 3 [file e-78-00392-2PhZnsup3.hkl]

data_2PhZn                                                                      
_shelx_title ' Zn_Os_dimer_2_0m_a.res in P2(1)/c'                               
_shelx_refln_list_code          4                                               
_shelx_F_calc_maximum      228.01                                               
_exptl_crystal_F_000      1617.82                                               
_reflns_d_resolution_high  0.7841                                               
                                                                                
loop_                                                                           
 _space_group_symop_operation_xyz                                               
 'x, y, z'                                                                      
 '-x, y+1/2, -z+1/2'                                                            
 '-x, -y, -z'                                                                   
 'x, -y-1/2, z-1/2'                                                             
                                                                                
_cell_length_a    10.1249                                                       
_cell_length_b    13.5400                                                       
_cell_length_c    27.0447                                                       
_cell_angle_alpha  90.000                                                       
_cell_angle_beta   95.146                                                       
_cell_angle_gamma  90.000                                                       
                                                                                
_shelx_F_squared_multiplier     1.000                                           
                                                                                
loop_                                                                           
 _refln_index_h                                                                 
 _refln_index_k                                                                 
 _refln_index_l                                                                 
 _refln_F_squared_calc                                                          
 _refln_F_squared_meas                                                          
 _refln_F_squared_sigma                                                         
 _refln_observed_status                                                         
   1   0   0      14101.19      12677.25       304.88 o                         
   3   0   0      27343.05      25833.72       447.60 o                         
   4   0   0       7999.99       7911.96       151.70 o                         
   5   0   0      16499.70      17023.83       411.03 o                         
   6   0   0       6559.50       7126.09       115.66 o                         
   7   0   0       2733.17       2989.18        51.87 o                         
   8   0   0       1648.86       1722.83        40.29 o                         
   9   0   0       1858.58       1881.10        77.29 o                         
  10   0   0        108.35        113.97        11.61 o                         
  11   0   0         38.98         29.33         6.24 o                         
  12   0   0         16.95         19.46         3.89 o                         
   1   1   0       6699.91       6464.52        81.11 o                         
   3   1   0        760.57        643.44        20.84 o                         
   4   1   0        978.34       1262.92        27.28 o                         
   5   1   0       1070.94        978.71        24.29 o                         
   6   1   0        273.57        319.82        14.35 o                         
   7   1   0          0.94          4.70         2.80 o                         
   8   1   0       3116.34       3208.25        45.15 o                         
   9   1   0          7.20          9.16         3.27 o                         
  10   1   0       1514.29       1517.36        35.61 o                         
  11   1   0         69.01         56.66         7.81 o                         
  12   1   0         15.38         12.49         2.86 o                         
   0   2   0       5537.27       5047.54        96.00 o                         
   1   2   0      15331.39      14154.40       218.07 o                         
   2   2   0       9771.69       9625.42       109.88 o                         
   3   2   0      21536.20      20986.64       298.13 o                         
   4   2   0       6149.37       6268.02       102.67 o                         
   5   2   0       5009.13       4993.02        71.96 o                         
   6   2   0        373.74        442.02        27.37 o                         
   7   2   0       3613.42       3645.63        49.44 o                         
   8   2   0        343.52        340.83        11.37 o                         
   9   2   0       1149.26       1104.63        17.58 o                         
  10   2   0       1062.70       1072.41        27.65 o                         
  11   2   0         68.98         68.76         8.22 o                         
  12   2   0        947.54       1022.91        34.77 o                         
   1   3   0       1219.83       1597.72        19.44 o                         
   2   3   0      11392.54      11122.63       115.82 o                         
   3   3   0       2841.67       2705.47        39.46 o                         
   4   3   0       4778.62       4816.52       116.07 o                         
   5   3   0        443.84        432.85        14.98 o                         
   6   3   0        766.12        722.05        22.58 o                         
   7   3   0         55.39         51.71         3.71 o                         
   8   3   0        590.82        639.95        12.28 o                         
   9   3   0        126.80        147.50         7.65 o                         
  10   3   0        108.87        104.45         6.40 o                         
  11   3   0        704.99        688.71        18.01 o                         
  12   3   0         80.71         81.90         7.01 o                         
   0   4   0       2117.50       2281.97        35.37 o                         
   1   4   0       4268.18       4431.27        46.25 o                         
   2   4   0       7001.59       6918.02        77.65 o                         
   3   4   0       1263.62       1162.61        24.17 o                         
   4   4   0       3079.22       3032.21        50.52 o                         
   5   4   0       1361.49       1512.57        34.67 o                         
   6   4   0        393.36        370.46         8.73 o                         
   7   4   0         65.62         82.43         4.42 o                         
   8   4   0        583.38        561.28        11.35 o                         
   9   4   0         79.33         66.48         4.73 o                         
  10   4   0        222.24        220.74         9.13 o                         
  11   4   0        832.40        821.40        20.27 o                         
  12   4   0          1.18          0.83         2.46 o                         
   1   5   0      12404.38      11523.71       112.20 o                         
   2   5   0      10225.49      10589.57       169.21 o                         
   3   5   0       7341.03       7543.50        79.87 o                         
   4   5   0        846.29        723.64        24.81 o                         
   5   5   0        957.13       1030.08        22.14 o                         
   6   5   0       6039.22       5769.48       142.67 o                         
   7   5   0         95.68        103.09         5.56 o                         
   8   5   0       1209.97       1207.36        18.84 o                         
   9   5   0       2608.85       2601.63        37.81 o                         
  10   5   0        384.98        475.57        61.13 o                         
  11   5   0        734.99        760.08        18.89 o                         
   0   6   0        142.36        157.56        12.10 o                         
   1   6   0        727.90        789.50        15.52 o                         
   2   6   0       2667.12       2742.48        44.04 o                         
   3   6   0       2630.11       2776.13        42.42 o                         
   4   6   0        264.04        247.12        17.30 o                         
   5   6   0       3012.66       2871.98        37.16 o                         
   6   6   0        231.88        215.10         9.39 o                         
   7   6   0         26.55         29.03         3.16 o                         
   8   6   0         10.64         15.24         3.08 o                         
   9   6   0        322.61        326.12        10.81 o                         
  10   6   0        205.12        215.13         9.97 o                         
  11   6   0          0.00          5.89         2.78 o                         
  12   6   0          6.86          4.13         2.11 o                         
   1   7   0       6237.80       5836.25       144.60 o                         
   2   7   0       2501.18       2455.66        76.68 o                         
   3   7   0       2445.61       2503.13        43.35 o                         
   4   7   0       2566.39       2398.15        41.10 o                         
   5   7   0        705.51        665.25        16.80 o                         
   6   7   0        561.29        574.53        17.39 o                         
   7   7   0         91.90        112.56         6.06 o                         
   8   7   0        556.36        519.56        15.02 o                         
   9   7   0        394.27        423.87        15.43 o                         
  10   7   0        647.95        649.94        18.30 o                         
  11   7   0        875.18        815.07        19.16 o                         
   0   8   0       8197.60       7959.84       250.23 o                         
   1   8   0         73.81         81.63         9.90 o                         
   2   8   0       1402.54       1388.54        22.82 o                         
   3   8   0        503.26        503.65        11.96 o                         
   4   8   0        511.63        476.04        10.90 o                         
   5   8   0        364.94        351.39        13.10 o                         
   6   8   0          9.88          8.32         4.90 o                         
   7   8   0       1452.67       1492.44        29.50 o                         
   8   8   0        231.00        287.05        10.49 o                         
   9   8   0          6.55          7.02         2.96 o                         
  10   8   0        594.99        629.32        17.10 o                         
  11   8   0          0.06          3.32         2.15 o                         
   1   9   0        905.30        826.30        14.69 o                         
   2   9   0        380.92        421.50         9.82 o                         
   3   9   0         61.77         63.08         4.40 o                         
   4   9   0        228.52        244.77         8.44 o                         
   5   9   0        416.44        424.17        13.16 o                         
   6   9   0        158.29        157.01         8.91 o                         
   7   9   0        192.58        188.50         8.59 o                         
   8   9   0         21.68         28.51         3.91 o                         
   9   9   0         87.96         80.13         6.47 o                         
  10   9   0          6.53          2.53         2.40 o                         
   0  10   0       6658.19       6289.94       123.99 o                         
   1  10   0          6.60         12.20         2.64 o                         
   2  10   0        124.55        110.19         5.04 o                         
   3  10   0        111.20        107.54         8.11 o                         
   4  10   0         77.87         80.59         5.49 o                         
   5  10   0        146.00        153.88         9.05 o                         
   6  10   0         15.50         18.05         5.21 o                         
   7  10   0       1330.70       1419.44        27.75 o                         
   8  10   0        793.83        789.33        17.36 o                         
   9  10   0         78.22         63.57         5.30 o                         
  10  10   0        254.82        234.21         7.44 o                         
   1  11   0        119.87        137.18         6.06 o                         
   2  11   0          1.94          5.23         2.46 o                         
   3  11   0        973.13        997.61        22.89 o                         
   4  11   0       2387.07       2301.37        36.82 o                         
   5  11   0        546.30        587.06        18.33 o                         
   6  11   0       1082.40       1154.70        22.92 o                         
   7  11   0        545.21        541.24        15.49 o                         
   8  11   0        214.15        247.20         8.74 o                         
   9  11   0        228.37        235.37         8.72 o                         
   0  12   0       2423.60       2333.21        41.74 o                         
   1  12   0        477.08        477.97        12.43 o                         
   2  12   0       1819.43       1784.57        29.86 o                         
   3  12   0       2446.07       2479.32        42.12 o                         
   4  12   0        202.92        183.86        10.08 o                         
   5  12   0       1336.16       1344.18        31.43 o                         
   6  12   0         60.65         46.74         5.31 o                         
   7  12   0        616.87        581.66        13.45 o                         
   8  12   0        165.68        154.71        23.62 o                         
   9  12   0        171.68        165.03         7.78 o                         
   1  13   0       3365.30       3372.34        54.45 o                         
   2  13   0       1100.98       1104.16        22.92 o                         
   3  13   0       1057.53       1072.61        22.28 o                         
   4  13   0       2843.50       2841.00        56.67 o                         
   5  13   0        217.83        230.43         8.67 o                         
   6  13   0       1163.86       1183.13        26.39 o                         
   7  13   0        114.54        111.82         4.70 o                         
   8  13   0        654.40        635.87        19.94 o                         
   0  14   0       1687.14       1666.38        54.62 o                         
   1  14   0         15.97         14.92         3.99 o                         
   2  14   0        557.31        574.10        14.82 o                         
   3  14   0         79.42         62.99         9.29 o                         
   4  14   0          7.04         10.54         6.71 o                         
   5  14   0         13.86         10.66         3.93 o                         
   6  14   0        402.46        413.00        11.43 o                         
   7  14   0         53.08         49.63         4.35 o                         
   1  15   0       2532.31       2479.69        71.63 o                         
   2  15   0        112.01        137.49        11.17 o                         
   3  15   0        755.27        770.78        27.37 o                         
   5  15   0         29.54         20.68         3.83 o                         
 -12   1   1        364.57        363.53        14.75 o                         
 -11   1   1        213.94        212.78        13.24 o                         
 -10   1   1        233.70        225.08        11.06 o                         
  -9   1   1       5163.61       5339.73       101.16 o                         
  -8   1   1         28.57         50.51         4.54 o                         
  -7   1   1       6030.05       5940.14        84.81 o                         
  -6   1   1       6100.29       6141.25       136.10 o                         
  -5   1   1       2223.55       2184.21        86.88 o                         
  -4   1   1      24657.49      24757.60       308.12 o                         
  -3   1   1       4659.11       4548.15        77.26 o                         
  -1   1   1      12782.16      12855.57       157.81 o                         
   2   1   1        914.53       1141.10        16.21 o                         
   4   1   1       4056.08       3712.53        48.49 o                         
   5   1   1       2642.88       2555.59        41.07 o                         
   6   1   1       7196.02       7214.15        97.41 o                         
   7   1   1        864.47        876.74        14.68 o                         
   8   1   1        657.76        645.44        20.14 o                         
   9   1   1         43.07         50.39         4.93 o                         
  10   1   1        953.92        946.12        25.56 o                         
  11   1   1        150.82        153.75        11.19 o                         
  12   1   1         69.44         77.37         6.09 o                         
 -12   2   1        332.02        311.78        13.73 o                         
 -11   2   1         75.62         77.85         8.60 o                         
 -10   2   1       1251.12       1281.57        25.19 o                         
  -9   2   1       1339.24       1364.72        26.96 o                         
  -8   2   1        972.41        959.37        16.14 o                         
  -7   2   1        963.78        914.15        16.29 o                         
  -6   2   1       2280.66       2777.98        60.95 o                         
  -5   2   1        749.04        675.06        23.86 o                         
  -4   2   1       7623.49       8493.69       104.22 o                         
  -3   2   1        249.55        315.62        10.78 o                         
  -2   2   1       9253.71       9606.53       124.76 o                         
  -1   2   1      11791.93      11110.18       213.15 o                         
   0   2   1       3468.70       3250.17        37.21 o                         
   1   2   1       4365.12       4320.63        42.89 o                         
   2   2   1       1778.64       2073.10        49.69 o                         
   3   2   1      11607.43      11690.51       131.82 o                         
   4   2   1          4.60         13.11         3.24 o                         
   5   2   1         65.02        145.49        13.11 o                         
   6   2   1        670.17        757.50        22.65 o                         
   7   2   1        444.61        470.78        10.02 o                         
   8   2   1        117.46        152.57         6.41 o                         
   9   2   1         44.86         41.18         5.09 o                         
  10   2   1          0.68          3.77         5.76 o                         
  11   2   1        273.33        249.37        11.44 o                         
  12   2   1         67.85         69.01         8.43 o                         
 -12   3   1        159.02        154.37         9.27 o                         
 -11   3   1        678.48        695.23        41.62 o                         
 -10   3   1        184.99        191.64         8.10 o                         
  -9   3   1       1072.01       1082.24        30.58 o                         
  -8   3   1       1520.39       1525.51        25.16 o                         
  -7   3   1          1.00          8.08         2.43 o                         
  -6   3   1       8575.47       8825.71       235.05 o                         
  -5   3   1         22.34         40.02        11.81 o                         
  -4   3   1       6262.31       6383.31        73.60 o                         
  -3   3   1       1995.81       2043.87        70.31 o                         
  -2   3   1        133.10        103.90         4.73 o                         
  -1   3   1      14515.04      15142.17       222.85 o                         
   0   3   1       5295.60       5154.19        48.02 o                         
   1   3   1        345.32        371.33         6.96 o                         
   2   3   1       5611.03       5393.30        59.94 o                         
   3   3   1        165.42         90.74         5.79 o                         
   4   3   1        149.73        236.50        11.53 o                         
   5   3   1       4139.12       4184.49       143.55 o                         
   6   3   1        800.81        988.55        18.05 o                         
   7   3   1         66.85         70.49         8.24 o                         
   8   3   1         33.25         44.45         3.62 o                         
   9   3   1        273.82        259.01        37.23 o                         
  10   3   1        342.44        355.58        13.90 o                         
  11   3   1          5.33         -0.43         2.68 o                         
  12   3   1         26.13         21.00         3.80 o                         
 -12   4   1        278.98        276.37        12.26 o                         
 -11   4   1       1069.50       1062.84        24.88 o                         
 -10   4   1       2044.84       2211.21        46.98 o                         
  -9   4   1        122.79        146.39         6.55 o                         
  -8   4   1        263.64        242.84         8.63 o                         
  -7   4   1       1777.91       1736.16        23.14 o                         
  -6   4   1        511.88        501.12        12.93 o                         
  -5   4   1      11001.11      10816.06       139.57 o                         
  -4   4   1       2348.12       2477.93        42.33 o                         
  -3   4   1       2773.89       2866.87        39.28 o                         
  -2   4   1       9902.17       9693.92       104.96 o                         
  -1   4   1       9984.97       9267.64        84.76 o                         
   0   4   1       2551.26       2875.39        30.07 o                         
   1   4   1       5624.51       5173.56        54.34 o                         
   2   4   1        247.91        181.61         5.11 o                         
   3   4   1        187.21        179.59         7.32 o                         
   4   4   1       7043.91       6660.48        91.54 o                         
   5   4   1       1814.17       1764.38        55.46 o                         
   6   4   1       1799.31       1803.35        34.20 o                         
   7   4   1       1227.60       1207.84        19.14 o                         
   8   4   1        705.69        713.69        13.30 o                         
   9   4   1       1503.53       1536.30        28.67 o                         
  10   4   1        136.83        135.61         7.43 o                         
  11   4   1         33.36         36.37        10.65 o                         
  12   4   1        397.20        386.40        15.11 o                         
 -12   5   1         19.01         21.94         3.61 o                         
 -11   5   1          0.55          4.79         2.81 o                         
 -10   5   1         50.61         54.47         8.98 o                         
  -9   5   1         20.11         12.09         3.11 o                         
  -8   5   1       1249.48       1230.52        22.97 o                         
  -7   5   1         21.80         22.06         3.47 o                         
  -6   5   1         32.94         32.45         3.73 o                         
  -5   5   1       1596.26       1641.98        27.55 o                         
  -4   5   1        752.24        722.54        36.06 o                         
  -3   5   1          1.81         19.91        13.56 o                         
  -2   5   1          3.56          9.45         8.90 o                         
  -1   5   1        635.21        728.00        11.71 o                         
   0   5   1        636.01        598.44        11.49 o                         
   1   5   1       1321.56       1332.73        22.11 o                         
   2   5   1       5715.48       6122.26        69.40 o                         
   3   5   1        283.84        287.69         8.43 o                         
   4   5   1       2646.80       3009.62        55.56 o                         
   5   5   1        174.78        158.16         7.12 o                         
   6   5   1        411.33        422.48         9.60 o                         
   7   5   1        947.13        947.98        21.15 o                         
   8   5   1        859.69        901.28        15.50 o                         
   9   5   1          4.83         13.25         4.73 o                         
  10   5   1        704.80        689.53        16.20 o                         
  11   5   1        115.45        117.67        13.28 o                         
  12   5   1          0.00          2.28         2.01 o                         
 -11   6   1       1689.42       1785.12        49.66 o                         
 -10   6   1          1.94          1.72         5.04 o                         
  -9   6   1        374.34        373.67        14.53 o                         
  -8   6   1        720.70        726.77        15.13 o                         
  -7   6   1        705.69        742.44        21.59 o                         
  -6   6   1        325.07        282.55         8.28 o                         
  -5   6   1       2476.27       2461.86        45.50 o                         
  -4   6   1          3.45         20.04        16.37 o                         
  -3   6   1       1077.82        974.62        21.61 o                         
  -2   6   1       2150.47       2250.86        50.72 o                         
  -1   6   1       4677.98       4303.35        50.76 o                         
   0   6   1       7419.48       7300.94        72.43 o                         
   1   6   1       4781.88       4747.78        65.42 o                         
   2   6   1      14605.58      14014.84       139.89 o                         
   3   6   1        277.97        381.67        15.42 o                         
   4   6   1       5097.28       5116.48        85.60 o                         
   5   6   1       7603.83       7516.86        91.69 o                         
   6   6   1       3645.86       3666.72        50.39 o                         
   7   6   1       1621.17       1644.43        23.74 o                         
   8   6   1          9.17         11.64         3.39 o                         
   9   6   1        523.97        548.01        25.16 o                         
  10   6   1        731.15        725.30        20.08 o                         
  11   6   1          5.09          4.43         5.54 o                         
 -11   7   1         16.91          9.22         2.48 o                         
 -10   7   1        487.21        518.57        16.72 o                         
  -9   7   1          1.08          3.84         3.63 o                         
  -8   7   1        100.61        101.62         6.86 o                         
  -7   7   1        578.18        573.82        18.48 o                         
  -6   7   1         60.34         47.61         5.26 o                         
  -5   7   1        444.65        454.89        13.10 o                         
  -4   7   1       3693.78       3768.86        52.68 o                         
  -3   7   1         22.10         28.22         8.74 o                         
  -2   7   1        691.77        658.17        31.41 o                         
  -1   7   1        765.74        849.63        25.69 o                         
   0   7   1        658.60        875.29        18.72 o                         
   1   7   1       7980.90       8623.97       139.95 o                         
   2   7   1        250.17        349.29        12.16 o                         
   3   7   1       2468.19       2394.59        40.20 o                         
   4   7   1       1430.25       1456.56        29.12 o                         
   5   7   1       1287.98       1209.44        21.38 o                         
   6   7   1       1104.63       1106.23        20.33 o                         
   7   7   1        385.07        359.43        16.94 o                         
   8   7   1          2.35          3.44         2.60 o                         
   9   7   1        147.11        150.83         7.33 o                         
  10   7   1        536.28        547.31        16.25 o                         
  11   7   1        490.82        451.94        21.74 o                         
 -11   8   1        149.25        146.60        11.17 o                         
 -10   8   1         90.07        102.20         7.76 o                         
  -9   8   1        350.13        343.03        14.45 o                         
  -8   8   1       1361.25       1441.81        28.19 o                         
  -7   8   1        207.50        191.25        10.24 o                         
  -6   8   1          1.10          4.52         4.52 o                         
  -5   8   1        186.69        190.55         9.86 o                         
  -4   8   1        482.36        537.12        13.49 o                         
  -3   8   1        460.00        431.46         9.72 o                         
  -2   8   1       1345.87       1343.53        59.50 o                         
  -1   8   1       3410.78       3497.46        53.28 o                         
   0   8   1          5.36          0.21        16.25 o                         
   1   8   1       3131.43       3406.31        49.64 o                         
   2   8   1       1515.26       1363.47        44.02 o                         
   3   8   1        382.22        460.14        13.02 o                         
   4   8   1         21.55         10.43         3.37 o                         
   5   8   1        689.25        689.39        18.06 o                         
   6   8   1        330.57        276.56        10.36 o                         
   7   8   1        279.43        289.08        10.75 o                         
   8   8   1        270.69        274.68        10.18 o                         
   9   8   1        446.28        457.53        14.11 o                         
  10   8   1         14.42         12.22         3.05 o                         
 -10   9   1        159.34        131.23        14.31 o                         
  -9   9   1       1486.87       1558.87        64.48 o                         
  -8   9   1          5.88          4.49         4.65 o                         
  -7   9   1       1735.62       1823.60        34.09 o                         
  -6   9   1         26.14         25.72         4.51 o                         
  -5   9   1       1472.55       1486.62        29.68 o                         
  -4   9   1        262.75        260.77         8.23 o                         
  -3   9   1        145.65        137.67         7.42 o                         
  -2   9   1       2481.58       2373.97        36.90 o                         
  -1   9   1        435.75        497.72         9.46 o                         
   0   9   1       1834.19       1706.56        23.28 o                         
   1   9   1          8.65          9.89         2.98 o                         
   2   9   1        178.40        180.42         8.47 o                         
   3   9   1       3103.19       2894.08        42.35 o                         
   4   9   1       1075.10       1063.01        20.90 o                         
   5   9   1         10.56         14.36         3.92 o                         
   6   9   1        886.03        903.04        25.05 o                         
   7   9   1          5.81          6.42         4.28 o                         
   8   9   1       1059.41       1077.14        22.45 o                         
   9   9   1        764.54        760.47        21.87 o                         
  10   9   1         41.45         36.24         4.44 o                         
 -10  10   1          8.50          7.58         1.82 o                         
  -9  10   1        133.94        139.90         7.31 o                         
  -8  10   1         36.32         26.81         3.63 o                         
  -7  10   1         39.32         43.59         4.73 o                         
  -6  10   1        823.54        810.76        21.99 o                         
  -5  10   1          8.40         11.43         3.76 o                         
  -4  10   1        183.98        205.80         7.99 o                         
  -3  10   1         63.51         73.90         4.89 o                         
  -2  10   1        232.01        214.89         6.99 o                         
  -1  10   1        529.99        584.09        11.26 o                         
   0  10   1        350.78        347.52         8.53 o                         
   1  10   1        286.29        287.40         9.64 o                         
   2  10   1       1135.35       1123.04        19.18 o                         
   3  10   1       2424.62       2280.76        46.34 o                         
   4  10   1        190.59        226.39         8.36 o                         
   5  10   1       1069.13       1040.45        23.39 o                         
   6  10   1        133.42        116.28         6.65 o                         
   7  10   1         39.51         40.31         4.62 o                         
   8  10   1         67.88         52.54         4.55 o                         
   9  10   1        103.30        123.58         6.58 o                         
  10  10   1         45.64         34.73         3.13 o                         
  -9  11   1       1351.49       1299.08        55.00 o                         
  -8  11   1          7.87          6.43         2.63 o                         
  -7  11   1         43.98         45.76         5.80 o                         
  -6  11   1       2372.35       2379.03        48.55 o                         
  -5  11   1         31.64         31.25         5.13 o                         
  -4  11   1       1896.21       1776.00        57.34 o                         
  -3  11   1          0.65          3.23         2.60 o                         
  -2  11   1       2322.46       2398.88        33.92 o                         
  -1  11   1        253.55        265.54         8.21 o                         
   0  11   1          4.00          1.74         1.99 o                         
   1  11   1         63.53         65.06         4.68 o                         
   2  11   1        719.32        712.74        15.76 o                         
   3  11   1       2469.50       2393.20        37.26 o                         
   4  11   1        298.44        306.20         9.95 o                         
   5  11   1        317.84        344.46        13.37 o                         
   6  11   1        169.50        187.70        17.34 o                         
   7  11   1         76.75         82.93         6.42 o                         
   8  11   1        111.81        119.46         5.68 o                         
   9  11   1        252.62        229.99         8.33 o                         
  -9  12   1        443.25        400.65        14.02 o                         
  -8  12   1        674.62        683.58        18.03 o                         
  -7  12   1          1.31          3.22         2.34 o                         
  -6  12   1        636.35        639.35        14.47 o                         
  -5  12   1       1858.52       1903.66        41.02 o                         
  -4  12   1       1356.43       1290.54        31.28 o                         
  -3  12   1       5605.03       4986.98       198.61 o                         
  -2  12   1          2.18          5.33         2.76 o                         
  -1  12   1       2391.41       2299.81        32.97 o                         
   0  12   1        282.00        262.20         8.85 o                         
   1  12   1         11.09         14.10         3.02 o                         
   2  12   1       1430.85       1473.21        25.95 o                         
   3  12   1         38.00         41.54         4.68 o                         
   4  12   1       1491.99       1515.96        26.20 o                         
   5  12   1        134.85        161.34        10.82 o                         
   6  12   1        681.03        730.85        28.45 o                         
   7  12   1        401.92        425.71        11.04 o                         
   8  12   1         40.20         43.99         3.58 o                         
   9  12   1        164.25        140.97         7.07 o                         
  -8  13   1          3.26          0.08         1.86 o                         
  -7  13   1        158.59        143.12         5.21 o                         
  -6  13   1        257.92        240.06         9.49 o                         
  -5  13   1         32.37         34.87         4.12 o                         
  -4  13   1        255.74        264.12        11.27 o                         
  -3  13   1        164.98        146.28         7.25 o                         
  -2  13   1       2356.40       2347.23        40.46 o                         
  -1  13   1        585.06        578.02        14.72 o                         
   0  13   1       2159.57       2149.40        50.19 o                         
   1  13   1       1253.31       1222.30        22.35 o                         
   2  13   1        145.35        149.05         6.90 o                         
   3  13   1       1366.92       1428.78        27.43 o                         
   4  13   1          2.58          8.55         3.23 o                         
   5  13   1         86.56        101.38        10.04 o                         
   6  13   1        792.60        754.08        15.69 o                         
   7  13   1        142.83        167.59         5.58 o                         
   8  13   1          4.74          3.30         2.20 o                         
  -7  14   1        225.63        232.73        10.62 o                         
  -6  14   1        440.33        447.93        12.05 o                         
  -5  14   1       1573.65       1572.32        31.57 o                         
  -4  14   1        122.49        109.31         5.34 o                         
  -3  14   1       1882.87       1851.62        38.55 o                         
  -2  14   1       2000.11       1947.75        47.91 o                         
  -1  14   1       1310.54       1347.60        32.77 o                         
   0  14   1       1076.16       1077.47        28.15 o                         
   1  14   1        272.98        281.42        12.37 o                         
   2  14   1       1324.96       1389.96        33.00 o                         
   3  14   1          3.53          0.44         3.50 o                         
   4  14   1        232.07        249.29         9.61 o                         
   5  14   1          2.02          1.22         2.95 o                         
   6  14   1        570.07        539.86        14.36 o                         
   7  14   1        572.35        537.85        16.90 o                         
  -5  15   1          0.03          5.13         2.75 o                         
  -3  15   1         65.16         78.94         8.18 o                         
  -2  15   1        106.75         96.12         9.70 o                         
   1  15   1         29.04         34.77         6.65 o                         
   2  15   1          1.10          2.02         3.49 o                         
   5  15   1        140.16        142.97         8.68 o                         
   4  16   1         63.01         82.89         5.77 o                         
 -12   0   2        413.60        390.25        16.15 o                         
 -11   0   2        402.83        403.56        18.76 o                         
 -10   0   2          7.98         12.15         5.56 o                         
  -9   0   2        741.20        832.47        33.78 o                         
  -8   0   2        132.81        138.18        12.23 o                         
  -7   0   2       2784.76       2776.01        61.29 o                         
  -6   0   2      20828.25      22080.75       580.59 o                         
  -5   0   2        332.76        240.40        25.52 o                         
  -4   0   2       7284.09       7184.79       328.56 o                         
  -3   0   2      51987.91      54782.60      1317.86 o                         
  -2   0   2        237.37         76.79        12.45 o                         
   0   0   2        332.36        449.05         7.05 o                         
   2   0   2        197.86        296.15        14.59 o                         
   3   0   2       1968.20       2436.36        61.70 o                         
   4   0   2       2613.97       2394.39        42.67 o                         
   5   0   2       7199.69       7795.99       121.29 o                         
   6   0   2       2060.44       1949.65        58.63 o                         
   7   0   2       5254.35       4983.98        79.30 o                         
   8   0   2        308.51        304.35        12.69 o                         
   9   0   2       1018.86        999.36        39.33 o                         
  10   0   2         19.57         11.96         4.10 o                         
  11   0   2         21.59         26.46         5.69 o                         
  12   0   2        138.75        130.46         8.28 o                         
 -12   1   2          2.07          1.38         2.99 o                         
 -11   1   2        119.44        114.28         8.25 o                         
 -10   1   2        635.48        589.54        15.21 o                         
  -9   1   2       2684.12       2678.19        45.49 o                         
  -8   1   2        671.61        732.07        26.54 o                         
  -7   1   2        278.50        276.87         9.15 o                         
  -6   1   2       5525.86       5651.82        84.99 o                         
  -5   1   2       3275.10       3649.90        93.60 o                         
  -4   1   2        146.68        162.08        15.28 o                         
  -3   1   2      40861.43      39874.69       722.58 o                         
  -2   1   2       1228.12       1479.84        27.05 o                         
  -1   1   2       1161.71       1131.47        32.85 o                         
   0   1   2        214.94        215.88         4.99 o                         
   1   1   2       2311.46       2213.75        32.58 o                         
   2   1   2       4916.29       4804.18        75.52 o                         
   3   1   2       4841.56       5144.50        65.06 o                         
   4   1   2        339.73        389.67         8.27 o                         
   5   1   2       5465.95       5884.29       256.90 o                         
   6   1   2        591.78        623.77        16.23 o                         
   7   1   2        824.88        893.94        14.92 o                         
   8   1   2          0.45          7.23         2.48 o                         
   9   1   2       1681.73       1685.16        27.18 o                         
  10   1   2         49.94         41.13         3.86 o                         
  11   1   2          0.38          4.65         3.04 o                         
  12   1   2          3.24          4.96         2.16 o                         
 -12   2   2          0.04          0.35         3.08 o                         
 -11   2   2       1627.43       1562.41        35.97 o                         
 -10   2   2        428.49        418.45        12.15 o                         
  -9   2   2       1214.24       1222.02        24.82 o                         
  -8   2   2       6499.30       6501.87       120.05 o                         
  -7   2   2        415.34        451.08        10.82 o                         
  -6   2   2       9556.21       9646.68       253.69 o                         
  -5   2   2       6993.58       7453.85       147.98 o                         
  -4   2   2       4277.97       4337.73        70.18 o                         
  -3   2   2       5601.58       5414.39        79.76 o                         
  -2   2   2       1501.08       1721.28        31.79 o                         
  -1   2   2       5183.06       4871.53        80.31 o                         
   0   2   2       4811.40       4633.05        53.85 o                         
   1   2   2       6016.03       5876.12        65.07 o                         
   2   2   2       6008.71       6579.81        75.65 o                         
   3   2   2       6897.07       6295.58       160.04 o                         
   4   2   2        389.80        259.88        13.28 o                         
   5   2   2       2378.92       2506.45        63.81 o                         
   6   2   2        797.41        610.85        13.65 o                         
   7   2   2        608.22        576.82        11.36 o                         
   8   2   2         25.73         22.52         7.92 o                         
   9   2   2        322.14        336.52         9.54 o                         
  10   2   2         54.50         41.32         3.81 o                         
  11   2   2        307.17        319.09        11.64 o                         
  12   2   2          4.89          2.43         3.35 o                         
 -12   3   2         21.53         21.34         4.12 o                         
 -11   3   2        319.68        347.59        18.22 o                         
 -10   3   2        263.92        292.38         9.96 o                         
  -9   3   2       1403.09       1390.23        27.54 o                         
  -8   3   2         30.52         53.43        11.00 o                         
  -7   3   2        463.86        432.06        13.07 o                         
  -6   3   2       1164.18       1189.75        49.66 o                         
  -5   3   2       1376.49       1196.45        31.39 o                         
  -4   3   2       5976.65       5794.49        68.74 o                         
  -3   3   2          3.03          4.68         2.51 o                         
  -2   3   2       2042.01       2175.46        29.18 o                         
  -1   3   2        439.90        421.20         7.97 o                         
   0   3   2      14547.25      14444.19       211.13 o                         
   1   3   2      14038.21      14048.20       241.68 o                         
   2   3   2        858.95        787.70        11.99 o                         
   3   3   2       4752.09       5000.24        62.06 o                         
   4   3   2       1286.38       1398.71        60.01 o                         
   5   3   2       5137.19       5071.94       112.46 o                         
   6   3   2        976.98       1049.23        19.36 o                         
   7   3   2         50.30         36.30         4.97 o                         
   8   3   2         47.94         44.39         3.79 o                         
   9   3   2        221.64        210.24        15.76 o                         
  10   3   2       1020.87       1006.82        26.18 o                         
  11   3   2         11.17          9.33         3.20 o                         
  12   3   2         32.88         22.44         4.04 o                         
 -12   4   2         37.38         31.86         4.64 o                         
 -11   4   2        199.21        194.06        10.20 o                         
 -10   4   2         85.83        102.91         8.38 o                         
  -9   4   2          0.69         -0.31         2.74 o                         
  -8   4   2       2747.63       2782.53        40.24 o                         
  -7   4   2        227.21        214.17         7.09 o                         
  -6   4   2       1697.79       1622.61        64.31 o                         
  -5   4   2        731.61        789.75        27.14 o                         
  -4   4   2        690.79        761.62        17.56 o                         
  -3   4   2         56.03         81.76         6.13 o                         
  -2   4   2       1733.30       1654.11        25.20 o                         
  -1   4   2       1664.98       1666.70        21.75 o                         
   0   4   2        129.75        122.04         4.85 o                         
   1   4   2       4528.10       4541.50        49.91 o                         
   2   4   2         16.54         19.41         2.57 o                         
   3   4   2       1501.32       1502.74        23.09 o                         
   4   4   2        201.42        200.78        13.72 o                         
   5   4   2        169.21        179.05        18.36 o                         
   6   4   2         18.34         28.83         2.99 o                         
   7   4   2        229.12        235.02         6.44 o                         
   8   4   2          0.63          9.29         2.35 o                         
   9   4   2         50.38         51.80         3.82 o                         
  10   4   2          0.95          8.02         2.62 o                         
  11   4   2          2.42          5.86         3.04 o                         
  12   4   2          0.48          1.11         2.29 o                         
 -12   5   2         13.79          9.57         2.62 o                         
 -11   5   2          4.48          2.74         4.04 o                         
 -10   5   2        193.47        180.34         9.63 o                         
  -9   5   2        707.24        766.24        45.43 o                         
  -8   5   2        111.17        101.53         7.28 o                         
  -7   5   2       5431.78       5198.95        67.97 o                         
  -6   5   2         14.27         22.94         3.99 o                         
  -5   5   2       3659.80       3522.63        50.01 o                         
  -4   5   2        676.93        527.33        18.95 o                         
  -3   5   2        323.80        404.51        21.67 o                         
  -2   5   2       1183.42       1078.32        20.44 o                         
  -1   5   2         13.05         25.49         6.61 o                         
   0   5   2        576.59        597.37        14.65 o                         
   1   5   2       1275.71       1191.97        18.23 o                         
   2   5   2      13201.82      13132.98       128.68 o                         
   3   5   2      12081.63      11805.28       218.17 o                         
   4   5   2       1339.99       1412.14        50.94 o                         
   5   5   2       1015.32        803.43        17.98 o                         
   6   5   2       1378.71       1246.16        19.51 o                         
   7   5   2       2209.26       2088.04        28.59 o                         
   8   5   2       3606.64       3753.27        46.65 o                         
   9   5   2        119.83        114.36         5.13 o                         
  10   5   2       2193.78       2214.84        51.44 o                         
  11   5   2         70.37         63.54         7.81 o                         
 -11   6   2          0.39          2.56         3.96 o                         
 -10   6   2        135.69        142.13         8.21 o                         
  -9   6   2         63.11         58.37         6.87 o                         
  -8   6   2       1000.65        971.61        21.47 o                         
  -7   6   2         91.95        100.19        13.92 o                         
  -6   6   2        974.11        947.12        20.83 o                         
  -5   6   2        390.02        386.76        12.33 o                         
  -4   6   2        689.92        681.18        12.16 o                         
  -3   6   2        703.17        632.37        26.62 o                         
  -2   6   2        629.20        801.06        23.95 o                         
  -1   6   2       1769.23       1718.06        29.05 o                         
   0   6   2      21958.10      22861.52       263.99 o                         
   1   6   2       1719.64       1848.52        28.69 o                         
   2   6   2       2787.09       3054.72        39.05 o                         
   3   6   2        207.92        250.56        12.16 o                         
   4   6   2         19.87         25.55         3.83 o                         
   5   6   2        345.81        313.20         7.77 o                         
   6   6   2        366.22        323.05         8.64 o                         
   7   6   2       1114.23       1117.23        17.98 o                         
   8   6   2        766.61        761.88        14.22 o                         
   9   6   2         99.20        131.21         6.03 o                         
  10   6   2        141.33        141.09         8.25 o                         
  11   6   2        343.77        346.31        16.15 o                         
 -11   7   2          0.93         -1.95         1.95 o                         
 -10   7   2        636.49        642.38        27.69 o                         
  -9   7   2        404.00        392.48        14.81 o                         
  -8   7   2       4024.36       4039.51        64.53 o                         
  -7   7   2        564.96        527.09        17.58 o                         
  -6   7   2        140.93        118.32         7.21 o                         
  -5   7   2        319.32        299.48        10.41 o                         
  -4   7   2          9.85         12.45         3.35 o                         
  -3   7   2        143.24         92.89         5.66 o                         
  -2   7   2       9267.48       9376.39       136.27 o                         
  -1   7   2        387.02        406.49        26.37 o                         
   0   7   2        142.34        107.46        11.28 o                         
   1   7   2        103.42        106.39        11.49 o                         
   2   7   2         27.99         15.61         8.08 o                         
   3   7   2       2745.34       2736.93        42.94 o                         
   4   7   2        447.96        443.85        12.95 o                         
   5   7   2       2570.11       2287.28        30.67 o                         
   6   7   2        270.22        277.03         8.79 o                         
   7   7   2        160.88        165.15         7.66 o                         
   8   7   2        836.20        899.70        17.35 o                         
   9   7   2         53.98         46.44         4.76 o                         
  10   7   2       1115.45       1106.36        26.06 o                         
  11   7   2          8.98         12.82         3.89 o                         
 -11   8   2        222.59        241.22         8.94 o                         
 -10   8   2        563.47        544.61        15.55 o                         
  -9   8   2        607.08        650.70        19.47 o                         
  -8   8   2         84.53        100.80         6.92 o                         
  -7   8   2        281.12        301.59        13.51 o                         
  -6   8   2        719.57        750.75        20.83 o                         
  -5   8   2        808.01        832.80        33.13 o                         
  -4   8   2       1061.25        954.26        15.38 o                         
  -3   8   2       6002.69       5892.28        63.65 o                         
  -2   8   2         57.74         74.71         4.18 o                         
  -1   8   2       4096.03       4025.11        48.75 o                         
   0   8   2        176.43        145.61        11.17 o                         
   1   8   2       3539.39       3437.99        46.80 o                         
   2   8   2       2470.74       2585.98        69.88 o                         
   3   8   2          9.16         27.35         3.95 o                         
   4   8   2       4883.96       4853.75        76.45 o                         
   5   8   2        449.18        436.04        12.27 o                         
   6   8   2       1642.60       1674.23        45.87 o                         
   7   8   2       1310.85       1211.18        51.21 o                         
   8   8   2        115.84         89.27         8.49 o                         
   9   8   2       1298.89       1307.18        29.21 o                         
  10   8   2         99.95         76.33         5.71 o                         
 -11   9   2         60.63         58.52         4.51 o                         
 -10   9   2         42.04         37.17         5.79 o                         
  -9   9   2          2.30          6.03         3.69 o                         
  -8   9   2          0.29          1.77         2.74 o                         
  -7   9   2       2134.65       2154.78        46.67 o                         
  -6   9   2         31.51         38.27         5.35 o                         
  -5   9   2       1725.83       1765.61        39.19 o                         
  -4   9   2        323.45        353.02        11.08 o                         
  -3   9   2        185.58        177.57         7.46 o                         
  -2   9   2        692.37        672.40        13.07 o                         
  -1   9   2        239.65        215.49         6.02 o                         
   0   9   2         21.42         20.60         2.59 o                         
   1   9   2        169.99        154.45         5.82 o                         
   2   9   2        519.79        547.37        12.16 o                         
   3   9   2        247.91        302.11         9.40 o                         
   4   9   2          9.88         23.86         3.66 o                         
   5   9   2         83.41         84.39         6.42 o                         
   6   9   2       2625.62       2409.18        47.62 o                         
   7   9   2        717.59        703.11        17.54 o                         
   8   9   2       1520.74       1485.84        28.38 o                         
   9   9   2         36.54         30.65         3.62 o                         
  10   9   2        353.26        353.73        10.63 o                         
 -10  10   2        500.43        484.60        12.26 o                         
  -9  10   2         71.26         57.81         5.15 o                         
  -8  10   2       1164.15       1174.35        24.75 o                         
  -7  10   2         73.09         65.32         5.76 o                         
  -6  10   2       5092.13       5088.97        94.74 o                         
  -5  10   2        587.48        587.27        18.47 o                         
  -4  10   2       1144.70       1078.79        20.67 o                         
  -3  10   2       2460.86       2481.27        34.39 o                         
  -2  10   2         33.85         50.52         6.19 o                         
  -1  10   2        179.74        187.90         6.72 o                         
   0  10   2        241.39        231.62         6.94 o                         
   1  10   2       5554.99       5427.55        91.98 o                         
   2  10   2          3.78          2.51         2.63 o                         
   3  10   2          3.80         12.01         3.12 o                         
   4  10   2        253.15        253.27         8.75 o                         
   5  10   2        714.74        739.66        26.91 o                         
   6  10   2          2.74          4.88         3.53 o                         
   7  10   2        996.90        989.79        21.50 o                         
   8  10   2        150.50        166.89         7.76 o                         
   9  10   2        260.57        278.66         8.05 o                         
  10  10   2         10.46          8.80         1.88 o                         
  -9  11   2        200.87        203.78         7.93 o                         
  -8  11   2        173.02        181.88        13.95 o                         
  -7  11   2        727.03        722.56        17.72 o                         
  -6  11   2        141.79        145.09        12.45 o                         
  -5  11   2         18.01         18.39         4.39 o                         
  -4  11   2       2030.72       2139.28        46.26 o                         
  -3  11   2       1990.32       1961.30        32.07 o                         
  -2  11   2         83.45         84.44         5.23 o                         
  -1  11   2        634.05        730.92        13.04 o                         
   0  11   2        982.05       1063.71        18.64 o                         
   1  11   2          3.08          7.40         2.53 o                         
   2  11   2        597.07        612.65        14.34 o                         
   3  11   2         98.17         86.68         5.81 o                         
   4  11   2        113.76         98.75         6.04 o                         
   5  11   2        123.14        146.67         7.97 o                         
   6  11   2         75.82         71.41         6.81 o                         
   7  11   2         34.31         32.79         3.91 o                         
   8  11   2         12.58         11.28         2.45 o                         
   9  11   2        128.85        104.81         6.25 o                         
  -9  12   2        348.03        366.42        13.10 o                         
  -8  12   2        460.56        443.86        12.58 o                         
  -7  12   2        493.74        466.98        11.63 o                         
  -6  12   2        317.99        317.43        12.70 o                         
  -5  12   2        120.78        129.02         8.25 o                         
  -4  12   2         12.79         17.13         4.30 o                         
  -3  12   2        128.39        103.94         7.20 o                         
  -2  12   2        127.39        135.40         6.81 o                         
  -1  12   2        129.19        110.17         6.26 o                         
   0  12   2       1744.45       1632.66        27.57 o                         
   1  12   2        646.60        694.55        15.98 o                         
   2  12   2         36.63         47.83         4.69 o                         
   3  12   2        175.69        200.20         8.50 o                         
   4  12   2       1015.69       1037.23        27.65 o                         
   5  12   2         10.30          5.86         2.56 o                         
   6  12   2        110.77        116.96         7.61 o                         
   7  12   2          0.31          0.44         1.92 o                         
   8  12   2        572.23        572.42        14.59 o                         
   9  12   2         80.33         93.32         7.42 o                         
  -8  13   2        178.04        183.48         8.52 o                         
  -7  13   2        808.95        711.81        51.07 o                         
  -6  13   2          0.99          2.48         7.10 o                         
  -5  13   2       1231.35       1236.95        39.85 o                         
  -4  13   2        202.01        230.41        10.27 o                         
  -3  13   2       1230.75       1279.94        30.37 o                         
  -2  13   2       1449.11       1522.13        28.92 o                         
  -1  13   2          9.06         10.34         3.39 o                         
   0  13   2        926.31        929.86        22.64 o                         
   1  13   2        711.75        734.77        15.92 o                         
   2  13   2        936.07        948.17        18.84 o                         
   3  13   2       1830.26       1958.28        28.45 o                         
   4  13   2         13.38         11.68         2.98 o                         
   5  13   2        345.55        344.69        12.26 o                         
   6  13   2        258.20        259.03        12.11 o                         
   7  13   2        201.22        224.18        13.23 o                         
   8  13   2        354.98        326.16        12.23 o                         
  -7  14   2        155.18        167.03         9.82 o                         
  -6  14   2        342.21        344.44        14.09 o                         
  -5  14   2          1.55          5.53         2.84 o                         
  -4  14   2         89.82         83.66         4.97 o                         
  -3  14   2        189.68        198.48         8.89 o                         
  -2  14   2        108.18        108.03        11.34 o                         
  -1  14   2        688.09        692.45        20.89 o                         
   0  14   2         22.19         25.16         5.44 o                         
   1  14   2        706.21        713.50        34.92 o                         
   2  14   2         30.79         31.41         5.11 o                         
   3  14   2         25.97         32.42         4.79 o                         
   4  14   2        285.83        288.72        14.71 o                         
   5  14   2         50.39         33.05         5.06 o                         
   6  14   2         25.94         23.45         4.41 o                         
   7  14   2         10.60          5.73         2.34 o                         
  -5  15   2        530.46        561.32        19.14 o                         
  -3  15   2         20.78         15.24         4.09 o                         
  -2  15   2       1635.57       1757.82        53.20 o                         
  -1  15   2         23.65         12.57         4.86 o                         
   0  15   2        698.80        669.88        29.18 o                         
   1  15   2         35.42         30.41         6.42 o                         
   4  15   2          0.74         -2.07         3.01 o                         
   5  15   2        253.14        253.45        11.96 o                         
  -1  16   2        441.86        433.35        18.05 o                         
   4  16   2         40.17         26.76         3.60 o                         
 -12   1   3        301.03        278.97        12.16 o                         
 -11   1   3        313.14        302.35        11.23 o                         
 -10   1   3       1720.31       1761.61        31.83 o                         
  -9   1   3        182.85        186.63         8.36 o                         
  -8   1   3       6045.63       6159.60        92.82 o                         
  -7   1   3        418.02        365.09        10.19 o                         
  -6   1   3       1641.80       1613.46        62.20 o                         
  -5   1   3       5477.91       5361.95       126.60 o                         
  -4   1   3       1845.77       1941.47        43.57 o                         
  -3   1   3      22650.67      22445.81       466.89 o                         
  -2   1   3      15599.06      14954.04       673.69 o                         
  -1   1   3       5122.55       5031.63        60.19 o                         
   0   1   3        735.53        734.30         9.13 o                         
   1   1   3       2625.00       2676.93        36.08 o                         
   2   1   3       2118.55       2307.65        79.02 o                         
   3   1   3       5988.26       6009.14        92.57 o                         
   4   1   3       1839.88       1712.40        48.28 o                         
   5   1   3       1556.99       1458.19        32.39 o                         
   6   1   3        735.59        714.03        13.85 o                         
   7   1   3        933.88        887.35        14.94 o                         
   8   1   3        505.36        522.65        12.44 o                         
   9   1   3        517.14        491.95        12.01 o                         
  10   1   3        746.76        749.82        14.64 o                         
  11   1   3        231.75        218.09         9.71 o                         
  12   1   3        135.44        135.41        10.52 o                         
 -12   2   3        154.74        139.65         8.74 o                         
 -11   2   3        899.98        859.86        27.38 o                         
 -10   2   3        787.92        755.14        17.24 o                         
  -9   2   3         45.33         33.75         4.53 o                         
  -8   2   3        242.38        244.90        10.16 o                         
  -7   2   3        908.01        874.40        17.44 o                         
  -6   2   3         50.92         52.68        22.97 o                         
  -5   2   3       6510.32       7487.16       164.47 o                         
  -4   2   3       1204.18       1062.28        30.70 o                         
  -3   2   3      26659.92      27198.82       338.68 o                         
  -2   2   3       6110.97       6164.32       106.72 o                         
  -1   2   3          8.11         37.32         2.67 o                         
   0   2   3        502.81        629.43         9.29 o                         
   1   2   3       2545.73       2258.29        38.73 o                         
   2   2   3       6699.00       6666.74        87.71 o                         
   3   2   3        593.11        634.44        20.19 o                         
   4   2   3       2688.93       3129.48        72.06 o                         
   5   2   3       1263.55       1157.80        38.59 o                         
   6   2   3       8700.22       8936.20       102.67 o                         
   7   2   3          8.86         11.65         2.43 o                         
   8   2   3        840.39        782.68        15.96 o                         
   9   2   3        192.06        199.24         8.56 o                         
  10   2   3        348.77        346.44         9.22 o                         
  11   2   3        109.31        112.21         6.99 o                         
  12   2   3        451.50        478.54        18.37 o                         
 -12   3   3        261.67        218.74        10.88 o                         
 -11   3   3         32.14         32.79         4.72 o                         
 -10   3   3        218.71        215.88         8.50 o                         
  -9   3   3       2077.77       2133.03        38.64 o                         
  -8   3   3        378.90        389.53        11.88 o                         
  -7   3   3       3244.50       3344.05        48.16 o                         
  -6   3   3       1459.17       1455.55        47.44 o                         
  -5   3   3      14943.80      15904.49       293.48 o                         
  -4   3   3       2493.04       2671.63        44.55 o                         
  -3   3   3        319.65        302.06         9.82 o                         
  -2   3   3          9.63         20.88         2.34 o                         
  -1   3   3       2872.30       2853.36        29.59 o                         
   0   3   3      11423.41      11487.51       173.12 o                         
   1   3   3       2788.10       2804.38        30.83 o                         
   2   3   3       1499.11       1486.84        18.78 o                         
   3   3   3        120.47        126.32        10.58 o                         
   4   3   3       1445.94       1364.79        35.81 o                         
   5   3   3        214.42        284.09        46.86 o                         
   6   3   3          6.91          2.88         2.12 o                         
   7   3   3        710.20        684.38        12.65 o                         
   8   3   3        651.91        665.19        12.83 o                         
   9   3   3         31.81         40.39         3.70 o                         
  10   3   3        106.19        113.48         7.07 o                         
  11   3   3          2.63          3.53         2.61 o                         
  12   3   3        186.35        178.73         9.71 o                         
 -11   4   3        156.97        171.00         8.29 o                         
 -10   4   3         62.83         53.93         6.11 o                         
  -9   4   3          4.37         21.54         6.57 o                         
  -8   4   3       1499.62       1431.72        27.70 o                         
  -7   4   3        577.31        575.28        13.56 o                         
  -6   4   3       6068.71       5898.30       112.25 o                         
  -5   4   3       3973.80       3884.56        70.29 o                         
  -4   4   3      21321.85      20722.71       235.46 o                         
  -3   4   3          4.00         18.94         4.39 o                         
  -2   4   3         29.07         42.72         5.46 o                         
  -1   4   3       5839.91       5344.98        52.46 o                         
   0   4   3       3116.69       3339.66        32.03 o                         
   1   4   3      19218.27      18607.66       333.88 o                         
   2   4   3       1524.91       1609.47        21.61 o                         
   3   4   3      14221.08      13827.16       182.03 o                         
   4   4   3       2510.07       2513.73       114.87 o                         
   5   4   3        712.97        639.17        33.89 o                         
   6   4   3       5473.33       5197.84        56.65 o                         
   7   4   3         20.88         46.42         6.38 o                         
   8   4   3       1188.76       1169.16        18.70 o                         
   9   4   3         36.74         55.53         4.06 o                         
  10   4   3       1915.00       1836.18        28.21 o                         
  11   4   3        368.51        382.28        13.35 o                         
  12   4   3         47.14         34.80         4.65 o                         
 -12   5   3        104.04         96.16         6.47 o                         
 -11   5   3         74.60         75.35         6.18 o                         
 -10   5   3         17.02         13.69         3.79 o                         
  -9   5   3        538.37        550.75        18.36 o                         
  -8   5   3        109.52        117.67         8.93 o                         
  -7   5   3       1230.89       1279.91        30.90 o                         
  -6   5   3        595.63        642.26        15.96 o                         
  -5   5   3        307.30        296.94        14.21 o                         
  -4   5   3        174.47        181.30         7.73 o                         
  -3   5   3       2779.62       3183.40        45.84 o                         
  -2   5   3        233.19        186.13        14.22 o                         
  -1   5   3          0.07          8.13         3.36 o                         
   0   5   3         28.78         33.74         3.22 o                         
   1   5   3        310.47        338.97         7.38 o                         
   2   5   3         28.65         28.36         4.36 o                         
   3   5   3         29.36         68.20         6.50 o                         
   4   5   3        745.26       1001.50        40.62 o                         
   5   5   3         10.00         26.97         3.62 o                         
   6   5   3        254.84        250.68         6.22 o                         
   7   5   3         20.03         15.18         3.30 o                         
   8   5   3          2.29          6.97         2.45 o                         
   9   5   3        147.16        141.26         5.65 o                         
  10   5   3          8.13          8.10         2.87 o                         
  11   5   3          4.01          1.79         3.25 o                         
  12   5   3         31.20         14.60         2.86 o                         
 -11   6   3       1674.28       1748.30       121.09 o                         
 -10   6   3        195.08        225.76        10.89 o                         
  -9   6   3        663.83        662.18        20.44 o                         
  -8   6   3         51.06         42.83         5.08 o                         
  -7   6   3       1183.41       1132.22        28.43 o                         
  -6   6   3         47.87         21.32         5.34 o                         
  -5   6   3         82.54         66.17         5.35 o                         
  -4   6   3       8106.80       7332.06        79.31 o                         
  -3   6   3        219.37        141.85         9.04 o                         
  -2   6   3       4774.41       4618.13        97.69 o                         
  -1   6   3        264.37        124.03         6.84 o                         
   0   6   3       2854.30       2885.36        33.67 o                         
   1   6   3       4813.84       4809.05        55.82 o                         
   2   6   3       1733.93       1738.63        25.72 o                         
   3   6   3       4282.01       4047.60        54.82 o                         
   4   6   3       2296.84       2353.87        40.32 o                         
   5   6   3        401.55        356.92         8.87 o                         
   6   6   3       5113.05       5016.89        56.14 o                         
   7   6   3        195.21        184.18         6.33 o                         
   8   6   3       1703.07       1681.14        68.65 o                         
   9   6   3        307.07        302.25         8.83 o                         
  10   6   3        202.86        214.22         7.24 o                         
  11   6   3        149.84        138.71         9.62 o                         
 -11   7   3        456.01        459.47        12.62 o                         
 -10   7   3        968.93       1029.04        72.23 o                         
  -9   7   3          3.78          5.67         5.17 o                         
  -8   7   3        710.98        677.59        27.22 o                         
  -7   7   3        318.67        307.84        13.07 o                         
  -6   7   3         33.20         32.60         6.39 o                         
  -5   7   3       2105.73       2013.09        36.54 o                         
  -4   7   3       3417.83       3712.55        51.19 o                         
  -3   7   3        387.20        357.29         9.30 o                         
  -2   7   3       1055.68       1145.36        30.55 o                         
  -1   7   3        933.53        782.65        18.28 o                         
   0   7   3      15501.70      16290.46       192.03 o                         
   1   7   3       5660.59       6050.04        70.15 o                         
   2   7   3        112.26         87.00         9.05 o                         
   3   7   3        967.26       1069.74        47.47 o                         
   4   7   3        804.47        686.84        12.42 o                         
   5   7   3       3067.43       2981.29        38.23 o                         
   6   7   3        222.30        215.86         6.95 o                         
   7   7   3       1905.67       1886.03        26.72 o                         
   8   7   3         51.96         51.50         4.26 o                         
   9   7   3        465.29        508.64        13.66 o                         
  10   7   3        455.03        454.86        12.68 o                         
  11   7   3          0.97          2.02         3.70 o                         
 -11   8   3        439.37        407.29        11.09 o                         
 -10   8   3          0.68          1.66         2.46 o                         
  -9   8   3        535.53        573.66        18.03 o                         
  -8   8   3        215.49        191.55         8.51 o                         
  -7   8   3       1881.79       1822.04        40.91 o                         
  -6   8   3       3203.87       3209.07        63.14 o                         
  -5   8   3          0.27          4.19         2.60 o                         
  -4   8   3       3872.65       4059.81        46.32 o                         
  -3   8   3         15.80         15.59         6.75 o                         
  -2   8   3       5135.42       5237.77        62.05 o                         
  -1   8   3       1229.71       1168.69        17.87 o                         
   0   8   3         31.19         18.58         4.03 o                         
   1   8   3         24.01          9.84        25.72 o                         
   2   8   3        147.05        155.09        19.68 o                         
   3   8   3         48.41         37.18         4.22 o                         
   4   8   3        203.54        215.71         9.03 o                         
   5   8   3         36.05         36.83         4.95 o                         
   6   8   3        346.62        337.35        12.13 o                         
   8   8   3       1142.09       1154.67        24.16 o                         
   9   8   3        778.63        799.64        19.20 o                         
  10   8   3         45.76         49.44         5.01 o                         
  11   8   3          8.54          2.40         2.20 o                         
 -10   9   3        746.58        790.61        18.98 o                         
  -9   9   3        170.31        187.29        12.52 o                         
  -8   9   3       1470.30       1533.50        35.96 o                         
  -7   9   3        904.86        906.99        24.61 o                         
  -6   9   3         85.41         69.54         6.44 o                         
  -5   9   3        523.34        535.08        17.16 o                         
  -4   9   3          7.34         35.22        12.79 o                         
  -3   9   3       3491.05       3365.38        44.23 o                         
  -2   9   3       1459.13       1357.36        24.97 o                         
  -1   9   3       2249.70       2173.30        26.72 o                         
   0   9   3       4497.80       4438.50        49.53 o                         
   1   9   3        501.01        459.89        11.31 o                         
   2   9   3       6836.20       6797.87        88.71 o                         
   3   9   3       1358.35       1325.80        24.37 o                         
   4   9   3       5081.62       4992.41        79.51 o                         
   5   9   3       3203.13       3146.75        53.06 o                         
   6   9   3         47.62         36.57         5.18 o                         
   7   9   3       1544.39       1644.66        31.56 o                         
   8   9   3         45.87         40.44         4.62 o                         
   9   9   3        850.43        871.43        17.70 o                         
  10   9   3        857.24        848.78        38.10 o                         
 -10  10   3         22.86         22.94         2.80 o                         
  -9  10   3        233.95        267.02        20.14 o                         
  -8  10   3         55.99         57.44         6.15 o                         
  -7  10   3         80.35         54.40         6.06 o                         
  -6  10   3         14.87         12.79        11.12 o                         
  -5  10   3        135.27        141.79         8.97 o                         
  -4  10   3        115.23        124.36         8.84 o                         
  -3  10   3        283.40        278.80         8.36 o                         
  -2  10   3          0.77          5.41         4.92 o                         
  -1  10   3          6.97          0.85         2.65 o                         
   0  10   3          3.77         16.27         2.78 o                         
   1  10   3         35.13         38.11         5.06 o                         
   2  10   3        129.02        119.30         6.57 o                         
   3  10   3        745.33        728.04        17.47 o                         
   4  10   3       1213.56       1161.59        24.84 o                         
   5  10   3        198.48        200.38        10.29 o                         
   6  10   3       1132.91       1079.46        24.23 o                         
   7  10   3          5.37          7.16         2.81 o                         
   8  10   3          0.09          3.84         2.60 o                         
   9  10   3        213.36        222.84         6.89 o                         
  10  10   3         50.87         22.97         3.43 o                         
  -9  11   3        355.06        350.73        10.68 o                         
  -8  11   3        211.22        221.66         9.45 o                         
  -7  11   3       1067.19       1104.08        23.31 o                         
  -6  11   3        225.63        214.72        10.03 o                         
  -5  11   3       1700.37       1727.12        38.74 o                         
  -4  11   3         15.71         12.89         4.13 o                         
  -3  11   3       1723.49       1703.53        28.48 o                         
  -2  11   3       2380.69       2438.21        37.43 o                         
  -1  11   3        268.64        300.54         8.05 o                         
   0  11   3         82.08         77.10         6.15 o                         
   1  11   3         28.14         32.37         4.14 o                         
   2  11   3          5.95          9.87         3.15 o                         
   3  11   3       1511.31       1547.79        26.81 o                         
   4  11   3        413.77        465.77        12.84 o                         
   5  11   3          2.64          8.97         2.85 o                         
   6  11   3        669.21        712.40        20.60 o                         
   7  11   3        138.73        158.16         8.75 o                         
   8  11   3        330.01        316.68         8.92 o                         
   9  11   3         78.69         67.97         4.33 o                         
  -9  12   3         90.08         73.25         8.22 o                         
  -8  12   3         18.73         22.48         3.09 o                         
  -7  12   3        419.27        368.27        10.24 o                         
  -6  12   3        727.15        773.27        21.87 o                         
  -5  12   3        299.28        300.10        12.04 o                         
  -4  12   3       1763.09       1764.22        69.33 o                         
  -3  12   3        386.11        391.93        12.16 o                         
  -2  12   3       1954.24       2047.98        32.70 o                         
  -1  12   3         92.13        105.44         6.25 o                         
   0  12   3       1527.85       1506.53        26.15 o                         
   1  12   3        135.95        155.01        10.76 o                         
   2  12   3         64.16         91.93         5.85 o                         
   3  12   3        387.09        464.37        12.24 o                         
   4  12   3        109.80        149.22         5.92 o                         
   5  12   3          0.49          8.88         3.43 o                         
   6  12   3         77.74         80.30         6.43 o                         
   7  12   3          8.82          9.98         2.42 o                         
   8  12   3         20.12         26.23         2.59 o                         
   9  12   3        480.73        460.84        14.90 o                         
  -8  13   3         78.74         77.70         5.52 o                         
  -7  13   3          9.47         10.23         2.70 o                         
  -6  13   3        103.30        105.21         6.52 o                         
  -5  13   3         57.82         70.76         6.50 o                         
  -4  13   3          6.41          6.12         3.10 o                         
  -3  13   3        335.14        330.49        12.61 o                         
  -2  13   3        117.52        122.53         6.75 o                         
  -1  13   3        440.19        427.74        14.09 o                         
   0  13   3         19.26         19.74         3.47 o                         
   1  13   3        107.11        126.68         6.45 o                         
   2  13   3          1.14          2.16         2.38 o                         
   3  13   3        275.38        265.98         8.77 o                         
   4  13   3         38.17         41.44         4.41 o                         
   5  13   3         56.84         70.77         6.04 o                         
   6  13   3        285.90        285.98        10.49 o                         
   7  13   3        585.99        619.78        15.45 o                         
   8  13   3         32.50         23.44         3.33 o                         
  -7  14   3        935.24        770.84        23.96 o                         
  -6  14   3        499.79        483.47        33.55 o                         
  -5  14   3         31.92         33.09         2.97 o                         
  -4  14   3        927.46        933.47        31.23 o                         
  -3  14   3        103.35         91.24         6.34 o                         
  -2  14   3        486.73        511.64        23.86 o                         
  -1  14   3        507.32        561.41        18.29 o                         
   0  14   3        132.93        155.53         9.25 o                         
   1  14   3        451.58        542.57        13.78 o                         
   2  14   3         73.28         83.71         7.02 o                         
   3  14   3        484.16        487.94        22.02 o                         
   4  14   3        907.40        907.00        30.63 o                         
   5  14   3         38.20         30.84         5.41 o                         
   6  14   3        853.24        838.92        21.60 o                         
   7  14   3         92.46         90.45         6.20 o                         
  -5  15   3        177.32        170.44         9.60 o                         
  -4  15   3          4.91          3.56         2.82 o                         
  -3  15   3         97.65        121.08         9.56 o                         
  -2  15   3          8.33          1.69         3.49 o                         
  -1  15   3          5.35          5.35         4.05 o                         
   0  15   3         11.96         17.00         5.36 o                         
   1  15   3         32.80         30.94         6.07 o                         
   2  15   3         10.13          4.43         3.63 o                         
   3  15   3          4.43          2.63         4.28 o                         
   4  15   3         29.11         31.08         4.27 o                         
   5  15   3          1.44          1.71         2.61 o                         
  -2  16   3       1090.41       1102.42        33.92 o                         
  -1  16   3        219.50        194.55        11.12 o                         
   0  16   3         33.62         46.67         6.32 o                         
   4  16   3          0.44          0.99         2.06 o                         
 -11   0   4        403.88        429.05        19.00 o                         
 -10   0   4       4084.21       4117.25        78.48 o                         
  -9   0   4       3439.65       3322.11        72.73 o                         
  -8   0   4        214.46        193.91        12.36 o                         
  -7   0   4       1952.63       1874.94        65.83 o                         
  -5   0   4      21900.38      21814.73       574.20 o                         
  -4   0   4        673.78        585.33        50.15 o                         
  -3   0   4         36.71         56.87        17.31 o                         
  -2   0   4       7854.98       9094.31       171.54 o                         
  -1   0   4       3946.01       4110.70       218.59 o                         
   0   0   4        777.25        760.22        12.41 o                         
   1   0   4       5284.64       5141.83        64.50 o                         
   2   0   4       3927.89       4018.77        60.00 o                         
   3   0   4        344.47        363.60        10.30 o                         
   4   0   4       2368.58       2439.10        40.04 o                         
   5   0   4       3388.67       3273.82        96.06 o                         
   6   0   4        612.37        529.88        14.43 o                         
   7   0   4        472.49        451.77        14.03 o                         
   8   0   4       4482.79       4439.59        85.68 o                         
   9   0   4       1829.25       1901.25        42.68 o                         
  10   0   4       2095.25       2096.84        49.57 o                         
  11   0   4         12.73         10.71         4.66 o                         
  12   0   4         76.59         64.25         6.04 o                         
 -12   1   4        148.09        126.85        13.68 o                         
 -11   1   4        232.05        243.76         9.75 o                         
 -10   1   4        108.86        113.56         6.87 o                         
  -9   1   4         50.19         48.36         4.38 o                         
  -8   1   4        168.61        160.39        11.74 o                         
  -7   1   4        273.60        228.46         9.56 o                         
  -6   1   4        388.40        388.23        68.90 o                         
  -5   1   4        233.88        234.08        31.08 o                         
  -4   1   4       3231.02       3579.54        72.96 o                         
  -3   1   4      13546.18      14638.23       220.71 o                         
  -2   1   4       2021.34       2426.52        50.13 o                         
  -1   1   4         41.94         12.40         2.67 o                         
   0   1   4      11650.00      10761.77       224.80 o                         
   1   1   4          9.37         21.53         1.60 o                         
   2   1   4        116.57         75.63         4.53 o                         
   3   1   4        542.39        569.05        12.90 o                         
   4   1   4       2428.53       2513.48        44.70 o                         
   5   1   4        254.44        297.05        12.72 o                         
   6   1   4          7.22         14.32         2.74 o                         
   7   1   4        686.89        717.62        13.13 o                         
   8   1   4         43.11         58.86         6.77 o                         
   9   1   4        219.08        246.24         8.93 o                         
  10   1   4        235.99        237.45         7.63 o                         
  11   1   4          0.20          2.95         2.62 o                         
  12   1   4         10.46          7.14         2.99 o                         
 -12   2   4       1071.79       1056.84        30.96 o                         
 -11   2   4        500.58        478.06        14.56 o                         
 -10   2   4        189.37        196.44        10.38 o                         
  -9   2   4       2508.26       2472.95        42.33 o                         
  -8   2   4         79.96         91.30         6.36 o                         
  -7   2   4       2602.94       2372.74        36.31 o                         
  -6   2   4       4434.85       4533.87       132.63 o                         
  -5   2   4       2815.90       2635.37        67.95 o                         
  -4   2   4      10087.93       9817.20       140.55 o                         
  -3   2   4        362.34        356.11        17.44 o                         
  -2   2   4       1795.95       1841.29        29.81 o                         
  -1   2   4      13270.57      13711.04       205.81 o                         
   0   2   4       4493.33       4512.92        72.13 o                         
   1   2   4       1498.11       1542.16        17.93 o                         
   2   2   4      15200.10      15834.56       345.71 o                         
   3   2   4         14.58         31.90         9.04 o                         
   4   2   4         12.69          6.16         4.23 o                         
   5   2   4       2927.41       2748.57        55.38 o                         
   6   2   4        149.27        156.89        13.60 o                         
   7   2   4       1051.63       1071.53        17.44 o                         
   8   2   4        600.53        583.24        13.37 o                         
  10   2   4        660.78        681.69        13.80 o                         
  11   2   4          5.16          3.37         2.66 o                         
  12   2   4        230.71        223.93        11.07 o                         
 -12   3   4         38.68         17.66         3.60 o                         
 -11   3   4         90.28        104.34         6.92 o                         
 -10   3   4         26.42         25.31         3.88 o                         
  -9   3   4        115.90        114.32         7.89 o                         
  -8   3   4         96.85        115.88         6.87 o                         
  -7   3   4        292.98        263.34        10.24 o                         
  -6   3   4        448.16        394.90        15.22 o                         
  -5   3   4       1367.63       1420.32        48.99 o                         
  -4   3   4       1836.04       1671.54        33.69 o                         
  -3   3   4       8679.28       8826.76        98.84 o                         
  -2   3   4      10223.44      10131.89       100.01 o                         
  -1   3   4      15914.44      15612.87       232.72 o                         
   0   3   4      11248.22      11281.03       150.52 o                         
   1   3   4        105.73        113.80         5.91 o                         
   2   3   4       2920.36       2866.85        37.33 o                         
   3   3   4       2177.30       2218.00        58.49 o                         
   4   3   4       6039.13       5723.60        99.86 o                         
   5   3   4         32.04         55.78         6.47 o                         
   6   3   4       6792.61       6669.96        77.86 o                         
   7   3   4        461.27        462.60         9.61 o                         
   8   3   4        865.59        815.70        16.22 o                         
   9   3   4       2093.11       2187.49        33.50 o                         
  10   3   4         39.80         36.77         3.62 o                         
  11   3   4        986.20       1000.06        23.62 o                         
  12   3   4         21.95         23.64         4.33 o                         
 -12   4   4         92.97        100.07         7.01 o                         
 -11   4   4        167.10        176.70         8.18 o                         
 -10   4   4        485.07        478.95        16.08 o                         
  -9   4   4        185.35        184.37        10.37 o                         
  -8   4   4       1588.86       1620.99        30.32 o                         
  -7   4   4       2331.89       2293.61        52.80 o                         
  -6   4   4        109.62        113.94        13.77 o                         
  -5   4   4       1613.36       1496.65        51.21 o                         
  -4   4   4       5957.63       6627.67       119.96 o                         
  -3   4   4         67.50         75.70         5.33 o                         
  -2   4   4        483.90        501.05        12.15 o                         
  -1   4   4       5083.85       5732.21        59.08 o                         
   0   4   4        223.45        345.48        13.13 o                         
   1   4   4        245.48        305.59         7.36 o                         
   2   4   4         18.36         31.61         2.86 o                         
   3   4   4         63.47         80.95         5.64 o                         
   4   4   4        153.84        195.40        10.74 o                         
   5   4   4        113.23         99.35         6.85 o                         
   6   4   4         21.88         21.08         3.11 o                         
   7   4   4         84.01         73.51         4.73 o                         
   8   4   4        643.94        679.87        13.12 o                         
   9   4   4        107.52        115.98         5.41 o                         
  10   4   4         22.68         20.78         3.09 o                         
  11   4   4        302.61        328.21        16.75 o                         
  12   4   4         64.64         44.66         4.88 o                         
 -11   5   4         13.08         21.39         3.50 o                         
 -10   5   4        929.53        928.23        24.31 o                         
  -9   5   4         92.14         76.96         7.55 o                         
  -8   5   4       6137.76       6123.09       114.46 o                         
  -7   5   4         30.10         32.18         6.95 o                         
  -6   5   4       3705.90       3690.84        59.60 o                         
  -5   5   4        769.75        835.15        29.58 o                         
  -4   5   4      11354.45      11482.56       132.30 o                         
  -3   5   4        597.66        361.48        19.07 o                         
  -2   5   4       2298.47       2615.19        40.26 o                         
  -1   5   4      24118.55      24013.88       306.08 o                         
   0   5   4       1741.85       1669.69        22.77 o                         
   1   5   4       4964.07       5261.22        57.44 o                         
   2   5   4       3922.72       3782.79        48.35 o                         
   3   5   4        847.14        722.45        15.59 o                         
   4   5   4       7752.96       7160.97       207.16 o                         
   5   5   4         76.26         90.72         6.30 o                         
   6   5   4       2900.38       2720.80        30.78 o                         
   7   5   4       1479.20       1535.40        22.77 o                         
   8   5   4        517.65        504.21        10.96 o                         
   9   5   4        894.64        927.48        15.61 o                         
  10   5   4         39.65         38.28         3.66 o                         
  11   5   4        495.68        493.25        20.42 o                         
  12   5   4          3.94         -1.45         3.57 o                         
 -11   6   4         65.08         45.77         6.88 o                         
 -10   6   4         87.58         99.33         9.46 o                         
  -9   6   4        660.43        663.64        20.56 o                         
  -8   6   4         42.16         32.11         5.43 o                         
  -7   6   4       2281.01       2187.18        51.07 o                         
  -6   6   4        352.88        391.71        12.72 o                         
  -5   6   4       1803.41       1698.70        31.52 o                         
  -4   6   4        217.40        155.99         6.13 o                         
  -3   6   4       2391.02       2912.00        46.21 o                         
  -2   6   4         23.62         46.62         9.12 o                         
  -1   6   4        770.10       1142.26        19.70 o                         
   0   6   4        643.15        556.39        13.09 o                         
   1   6   4       2152.97       2310.99        31.32 o                         
   2   6   4        705.17        713.97        32.11 o                         
   3   6   4       1419.95       1297.18        30.39 o                         
   4   6   4        120.04        103.99         8.75 o                         
   5   6   4        255.38        208.88         7.25 o                         
   6   6   4         74.44         79.72         5.33 o                         
   7   6   4         55.42         67.75         4.40 o                         
   8   6   4        273.65        268.57        21.67 o                         
   9   6   4        271.54        271.15         8.41 o                         
  10   6   4         28.22         25.93         3.20 o                         
  11   6   4          0.15          0.50         2.60 o                         
 -11   7   4        526.21        480.72        13.01 o                         
 -10   7   4        782.56        860.49        23.22 o                         
  -9   7   4        795.67        773.00        41.73 o                         
  -8   7   4       2386.85       2431.78        52.37 o                         
  -7   7   4         53.04         63.43        10.02 o                         
  -6   7   4       1992.13       1930.61        43.31 o                         
  -5   7   4       2400.00       2318.79        54.08 o                         
  -4   7   4       1703.46       1774.18        28.99 o                         
  -3   7   4       6190.36       6103.56        82.29 o                         
  -2   7   4        641.38        676.58        19.01 o                         
  -1   7   4       9007.48       9104.83       100.08 o                         
   0   7   4        117.61        104.98        10.22 o                         
   1   7   4       1473.69       1307.99        28.20 o                         
   2   7   4        910.18        794.94        17.22 o                         
   3   7   4         28.06         10.80         2.76 o                         
   4   7   4        710.45        719.44        13.13 o                         
   5   7   4        756.48        723.31        14.10 o                         
   6   7   4         61.05         62.78         4.39 o                         
   7   7   4        173.54        182.67         6.50 o                         
   8   7   4         56.79         77.18         7.48 o                         
   9   7   4        103.87        126.01         5.67 o                         
  10   7   4        436.08        387.72        10.01 o                         
  11   7   4        414.58        414.21        16.19 o                         
 -11   8   4        330.13        286.80         8.52 o                         
 -10   8   4        592.13        605.90        16.80 o                         
  -9   8   4        844.21        921.92        24.38 o                         
  -8   8   4        568.84        582.05        21.84 o                         
  -7   8   4        821.15        761.82        17.21 o                         
  -6   8   4         42.97         53.57         5.92 o                         
  -5   8   4       1834.49       1672.87        37.24 o                         
  -4   8   4       1064.22        986.73        19.80 o                         
  -3   8   4        442.77        384.37        10.03 o                         
  -2   8   4       3329.01       3270.17        46.12 o                         
  -1   8   4       1346.05       1364.23        17.22 o                         
   0   8   4       6880.37       6593.96        77.25 o                         
   1   8   4        289.97        241.64        10.56 o                         
   2   8   4       1526.41       1479.34        28.58 o                         
   3   8   4       5406.53       5184.88        80.66 o                         
   4   8   4          0.58          8.51         3.21 o                         
   5   8   4       1620.82       1664.72        75.67 o                         
   6   8   4       1228.93       1195.85        21.89 o                         
   7   8   4        475.98        509.43        23.57 o                         
   8   8   4       2624.18       2720.13        46.20 o                         
   9   8   4         27.28         30.19         3.70 o                         
  10   8   4       1232.07       1238.76        27.66 o                         
  11   8   4         10.20         11.75         3.42 o                         
 -11   9   4         20.59         10.13         2.14 o                         
 -10   9   4          0.21          0.53         3.55 o                         
  -9   9   4        197.02        213.89        12.99 o                         
  -8   9   4        368.22        370.39        14.28 o                         
  -7   9   4         56.71         50.04         4.65 o                         
  -6   9   4       1172.12       1149.12        28.39 o                         
  -5   9   4         66.98         81.46         6.86 o                         
  -4   9   4       1002.57        980.27        22.19 o                         
  -3   9   4          0.35          3.25         2.10 o                         
  -2   9   4       1008.34       1018.69        17.52 o                         
  -1   9   4         49.59         48.13         3.32 o                         
   0   9   4          1.60          8.74         2.05 o                         
   1   9   4       2452.02       2539.72        37.92 o                         
   2   9   4        259.95        306.50         9.25 o                         
   3   9   4        851.68        919.07        29.62 o                         
   4   9   4        341.68        336.85        13.14 o                         
   5   9   4         19.58         16.47         3.38 o                         
   6   9   4       1016.53       1002.54        23.73 o                         
   7   9   4         44.39         44.40         5.63 o                         
   8   9   4          0.99          4.81         2.63 o                         
   9   9   4        199.54        207.49         7.39 o                         
  10   9   4         45.10         37.95         7.34 o                         
 -10  10   4         34.50         41.49         3.73 o                         
  -9  10   4        957.53        964.37        23.10 o                         
  -8  10   4        194.46        214.57        10.15 o                         
  -7  10   4       1680.97       1681.14        37.38 o                         
  -6  10   4        575.93        575.11        17.79 o                         
  -5  10   4       4335.88       4249.38        81.65 o                         
  -4  10   4       1524.60       1740.98        39.19 o                         
  -3  10   4       1669.29       1779.01        29.02 o                         
  -2  10   4       3515.45       3590.01        57.56 o                         
  -1  10   4        237.66        249.51         8.26 o                         
   0  10   4        733.43        699.37        16.18 o                         
   1  10   4       3631.65       3609.16        52.10 o                         
   2  10   4       3652.25       3604.75        89.33 o                         
   3  10   4        249.71        283.61        10.18 o                         
   4  10   4         37.58         26.16         4.61 o                         
   5  10   4        466.44        501.52        12.55 o                         
   6  10   4         32.59         32.20         4.74 o                         
   7  10   4        617.51        648.63        16.14 o                         
   8  10   4        475.89        486.38        25.94 o                         
   9  10   4        472.41        458.65        10.41 o                         
  -9  11   4         22.49         17.62         2.78 o                         
  -8  11   4        189.62        200.76        10.03 o                         
  -7  11   4         66.22         54.28         8.54 o                         
  -6  11   4        150.81        152.98         8.48 o                         
  -5  11   4        471.94        490.86        16.37 o                         
  -4  11   4         82.60         89.26         7.40 o                         
  -3  11   4          0.63         10.65         2.80 o                         
  -2  11   4         83.23         75.34         5.45 o                         
  -1  11   4        135.13        135.98         5.99 o                         
   0  11   4         83.50         88.35         8.14 o                         
   1  11   4       1303.35       1304.44        26.08 o                         
   2  11   4         25.01         25.19         6.62 o                         
   3  11   4       1281.88       1261.39        25.58 o                         
   4  11   4         23.08         16.96         4.28 o                         
   5  11   4        573.29        559.20        15.87 o                         
   6  11   4        182.57        170.47         9.20 o                         
   7  11   4          2.85          3.85         2.42 o                         
   8  11   4          0.12          0.77         1.82 o                         
   9  11   4         23.02         20.56         7.40 o                         
  -9  12   4         27.24         13.34         3.20 o                         
  -8  12   4          8.86          3.65         1.97 o                         
  -7  12   4        333.41        337.35         9.55 o                         
  -6  12   4        449.79        438.18        20.30 o                         
  -5  12   4         22.10         25.99         4.41 o                         
  -4  12   4          8.70          5.38         4.47 o                         
  -3  12   4         16.95         17.28         6.75 o                         
  -2  12   4        227.89        241.37         8.53 o                         
  -1  12   4          1.41          6.21         2.73 o                         
   0  12   4       1821.98       1836.17        33.67 o                         
   1  12   4        414.72        393.79        18.12 o                         
   2  12   4        689.16        837.63        24.67 o                         
   3  12   4         17.58         21.18         4.52 o                         
   4  12   4        242.21        261.72         7.63 o                         
   5  12   4        465.51        499.97        14.52 o                         
   6  12   4        374.99        393.33        13.19 o                         
   7  12   4        988.24        985.42        44.41 o                         
   8  12   4        107.21        106.81         5.36 o                         
  -8  13   4        465.79        506.40        44.22 o                         
  -7  13   4          1.18          1.87         2.03 o                         
  -6  13   4       1114.49       1095.50        46.41 o                         
  -5  13   4         26.58         51.15         5.98 o                         
  -4  13   4       1128.57       1130.82        34.61 o                         
  -3  13   4        529.56        518.61        16.15 o                         
  -2  13   4       1529.29       1512.04        70.83 o                         
  -1  13   4        633.16        689.98        21.97 o                         
   0  13   4          0.63         -0.77         2.28 o                         
   1  13   4        435.07        480.44        12.27 o                         
   2  13   4        936.61        995.10        19.38 o                         
   3  13   4        212.65        216.86         7.95 o                         
   4  13   4        579.84        646.00        26.36 o                         
   5  13   4         92.56        117.28        10.37 o                         
   6  13   4        275.96        274.10        10.38 o                         
   7  13   4          9.19         11.15         2.53 o                         
   8  13   4         33.38         27.30         3.54 o                         
  -6  14   4          3.00          6.36         2.16 o                         
  -5  14   4         95.26         86.63         4.27 o                         
  -4  14   4          6.31          6.26         2.69 o                         
  -3  14   4          7.75          9.55         3.16 o                         
  -2  14   4        147.27        171.19        13.21 o                         
  -1  14   4        363.08        352.79        19.55 o                         
   0  14   4        384.70        436.11        17.36 o                         
   1  14   4        403.89        400.76        10.46 o                         
   2  14   4          0.81         -0.98         3.90 o                         
   3  14   4          1.68          8.88         3.41 o                         
   4  14   4          4.83          2.93         3.66 o                         
   5  14   4          2.00          8.27         3.50 o                         
   6  14   4         34.78         40.62         4.88 o                         
   7  14   4          7.73          5.96         2.47 o                         
  -4  15   4        224.10        180.76        10.17 o                         
  -3  15   4        115.56        126.08         9.59 o                         
  -2  15   4         28.14         26.34         5.23 o                         
  -1  15   4        923.93        989.45        34.79 o                         
   0  15   4          0.28          0.76         3.12 o                         
   1  15   4        971.58       1038.53        35.65 o                         
   2  15   4         50.59         63.17         7.71 o                         
   3  15   4        419.26        411.28        15.56 o                         
   4  15   4       1724.26       1686.35        44.93 o                         
   5  15   4         20.66         19.39         3.99 o                         
  -2  16   4        103.52         84.82         7.38 o                         
  -1  16   4         20.95          3.98         2.74 o                         
   0  16   4        179.41        157.09        10.12 o                         
 -11   1   5        815.47        834.40        16.51 o                         
 -10   1   5         30.65         22.79         3.24 o                         
  -9   1   5        393.99        407.97        10.90 o                         
  -8   1   5        994.47        981.53        39.15 o                         
  -7   1   5       1131.33       1121.17        21.81 o                         
  -5   1   5         10.37        -24.90        24.90 o                         
  -4   1   5       2789.24       2430.66        51.62 o                         
  -3   1   5         26.18         26.26         8.90 o                         
  -2   1   5       2085.05       1802.81        30.45 o                         
  -1   1   5      17519.88      15416.24       387.99 o                         
   0   1   5          5.27         14.38         3.50 o                         
   1   1   5        846.28        845.46        11.10 o                         
   2   1   5         32.56         56.48         4.21 o                         
   3   1   5       1164.81       1406.20        40.43 o                         
   4   1   5       4741.94       4774.09        77.99 o                         
   5   1   5       5381.62       5630.42        96.78 o                         
   6   1   5       4320.80       4292.53        48.82 o                         
   7   1   5        201.46        182.31         6.32 o                         
   8   1   5        681.63        712.82        15.26 o                         
   9   1   5         63.19         68.02        16.30 o                         
  10   1   5        512.78        534.78        11.96 o                         
  11   1   5       1105.33       1112.34        26.26 o                         
  12   1   5         64.24         45.66         3.81 o                         
 -12   2   5        225.88        234.02        15.14 o                         
 -11   2   5        458.73        486.51        14.55 o                         
 -10   2   5         38.20         47.73         5.32 o                         
  -9   2   5         49.47         36.50         4.01 o                         
  -8   2   5       1655.12       1642.53        27.33 o                         
  -7   2   5        324.51        347.79        12.79 o                         
  -5   2   5       1065.10       1013.97        54.29 o                         
  -4   2   5       2952.10       3287.28        63.86 o                         
  -3   2   5       5023.16       5262.29        80.14 o                         
  -2   2   5      20222.26      20628.52       261.91 o                         
  -1   2   5         95.30         86.05         4.27 o                         
   0   2   5       2070.26       2282.75        38.20 o                         
   1   2   5      10856.44      10770.50       187.96 o                         
   2   2   5        904.24        885.91        14.96 o                         
   3   2   5       8198.86       8880.59       115.76 o                         
   4   2   5        408.93        481.98        15.61 o                         
   5   2   5        343.55        298.26        17.58 o                         
   6   2   5       1436.36       1513.88        22.61 o                         
   7   2   5       3151.11       3193.43        59.45 o                         
   8   2   5        123.43        124.48         6.15 o                         
   9   2   5       2478.16       2515.11        37.66 o                         
  10   2   5       1272.81       1249.54        21.04 o                         
  11   2   5         61.70         63.37         5.60 o                         
  12   2   5        213.11        202.95        10.13 o                         
 -12   3   5         39.51         29.25         4.18 o                         
 -11   3   5        724.62        749.87        19.38 o                         
 -10   3   5        524.90        515.34        16.76 o                         
  -9   3   5        368.57        367.33        22.98 o                         
  -8   3   5        108.39         96.89         6.50 o                         
  -7   3   5        170.64        188.18        13.65 o                         
  -6   3   5       2216.07       1971.24        50.24 o                         
  -5   3   5       2588.08       2749.25        56.86 o                         
  -4   3   5         32.82         -2.86        17.21 o                         
  -3   3   5       3920.04       3996.87        82.61 o                         
  -2   3   5       4009.23       4092.03        53.11 o                         
  -1   3   5        291.16        411.40         8.54 o                         
   0   3   5       7814.58       8374.89        92.33 o                         
   1   3   5       6127.91       5871.71        98.94 o                         
   2   3   5        799.53        741.24        11.46 o                         
   3   3   5          2.42          6.07         2.29 o                         
   4   3   5        342.53        397.83        17.15 o                         
   5   3   5          1.40          3.06         2.09 o                         
   6   3   5         16.89         27.90         3.07 o                         
   7   3   5        296.18        261.75        10.39 o                         
   8   3   5       2585.17       2590.33        38.84 o                         
   9   3   5         30.09         27.43         3.62 o                         
  10   3   5        192.52        195.49         7.42 o                         
  11   3   5        266.36        269.27        10.11 o                         
  12   3   5          0.03          0.33         2.42 o                         
 -11   4   5         27.79         33.54         4.28 o                         
 -10   4   5       1950.26       1995.51        43.11 o                         
  -9   4   5        427.62        422.15        15.67 o                         
  -8   4   5        499.53        512.89        17.72 o                         
  -7   4   5        570.91        578.17        21.82 o                         
  -6   4   5       3422.95       3468.71        84.04 o                         
  -5   4   5        775.70        707.72        31.90 o                         
  -4   4   5        379.84        387.52        17.73 o                         
  -3   4   5       4298.47       4221.69        63.84 o                         
  -2   4   5       2940.24       2978.54        40.68 o                         
  -1   4   5       4272.22       4135.66        42.90 o                         
   0   4   5       4831.18       4457.23        54.91 o                         
   1   4   5       3575.66       3882.11        48.79 o                         
   2   4   5        870.05        967.29        16.85 o                         
   3   4   5        237.43        217.38         8.87 o                         
   4   4   5       5965.79       5795.35        89.02 o                         
   5   4   5       1439.15       1352.84        23.70 o                         
   6   4   5         36.59         43.41         3.67 o                         
   7   4   5       3424.38       3387.31        57.31 o                         
   8   4   5          2.50          9.91         2.46 o                         
   9   4   5       1722.09       1787.02        26.94 o                         
  10   4   5        548.21        554.96        12.12 o                         
  11   4   5         30.12         36.69         5.10 o                         
 -12   5   5         16.45         17.68         4.02 o                         
 -11   5   5         56.93         48.14         4.71 o                         
 -10   5   5        213.51        220.93        10.61 o                         
  -9   5   5        472.51        464.54        16.70 o                         
  -8   5   5        453.99        455.60        16.85 o                         
  -7   5   5       1048.56       1068.82        38.23 o                         
  -6   5   5        238.98        248.65         9.42 o                         
  -5   5   5        473.44        557.17        16.19 o                         
  -4   5   5       1686.88       1868.63        45.32 o                         
  -3   5   5       3992.01       4288.25        61.96 o                         
  -2   5   5       4530.01       4832.99        62.32 o                         
  -1   5   5        121.08        155.63         5.62 o                         
   0   5   5        267.59        259.74        12.04 o                         
   1   5   5        798.67       1017.05        33.12 o                         
   2   5   5        928.74       1081.51        18.87 o                         
   3   5   5        123.26        103.90         5.63 o                         
   4   5   5          0.13          3.68         2.96 o                         
   5   5   5        882.71        892.81        14.07 o                         
   6   5   5         49.41         78.68         4.17 o                         
   7   5   5        677.81        657.38        12.77 o                         
   8   5   5        156.49        158.30         6.10 o                         
   9   5   5        635.88        625.85        12.15 o                         
  10   5   5         16.50         19.55         2.72 o                         
  11   5   5          0.29         -2.39         2.55 o                         
  12   5   5          5.32          0.53         2.40 o                         
 -11   6   5        195.02        198.92         9.55 o                         
 -10   6   5       5048.59       4980.10       132.81 o                         
  -9   6   5         38.51         40.85         5.74 o                         
  -8   6   5       1081.92       1111.35        29.32 o                         
  -7   6   5        584.09        603.79        19.98 o                         
  -6   6   5         14.41         18.03         7.80 o                         
  -5   6   5       2587.23       2420.25        41.71 o                         
  -4   6   5        435.54        547.94        17.57 o                         
  -3   6   5       7655.47       7749.18        97.15 o                         
  -2   6   5        291.50        164.70         8.15 o                         
  -1   6   5        555.70        479.34        18.37 o                         
   0   6   5        210.20         76.47        18.10 o                         
   1   6   5       3144.33       3238.36        78.61 o                         
   2   6   5        169.07        103.30        18.02 o                         
   3   6   5         89.48         45.91         6.10 o                         
   4   6   5         85.63        115.41         4.80 o                         
   5   6   5        876.71        775.72        12.99 o                         
   6   6   5          1.04         14.77         6.90 o                         
   7   6   5       1503.84       1467.45        22.25 o                         
   8   6   5        359.85        410.45         9.76 o                         
   9   6   5        288.09        319.22         9.16 o                         
  10   6   5         40.43         32.44         3.04 o                         
  11   6   5        834.53        806.08        26.98 o                         
 -11   7   5        595.64        586.93        14.84 o                         
 -10   7   5         41.99         35.97         5.32 o                         
  -9   7   5       1070.69       1064.78        27.59 o                         
  -8   7   5        117.73        114.05        11.50 o                         
  -7   7   5        409.92        426.46        16.66 o                         
  -6   7   5       1088.75       1024.39        25.64 o                         
  -5   7   5          1.38          2.55         2.58 o                         
  -4   7   5       2369.14       2400.90        41.10 o                         
  -3   7   5       1139.27       1177.79        49.86 o                         
  -2   7   5        981.50       1092.95        21.13 o                         
  -1   7   5        433.23        571.42        13.91 o                         
   0   7   5       1580.43       1435.45        31.69 o                         
   1   7   5       1527.34       1595.55        48.16 o                         
   2   7   5        181.70        125.01        10.93 o                         
   3   7   5        657.53        616.24        14.80 o                         
   4   7   5        256.61        252.75         7.07 o                         
   5   7   5        255.69        208.32         6.89 o                         
   6   7   5       1718.58       1796.02        28.53 o                         
   7   7   5        262.28        269.25         7.82 o                         
   8   7   5        120.80        157.34         6.68 o                         
   9   7   5         15.13         18.67         4.88 o                         
  10   7   5        360.26        348.71        17.12 o                         
  11   7   5          2.17          6.59         2.78 o                         
 -11   8   5         20.53         22.24         3.08 o                         
 -10   8   5        224.65        238.55         9.73 o                         
  -9   8   5         50.88         40.54         5.45 o                         
  -8   8   5        293.16        323.02        13.61 o                         
  -7   8   5       1790.47       1810.78        32.68 o                         
  -6   8   5        261.60        221.28        10.42 o                         
  -5   8   5       2123.55       2167.20        51.73 o                         
  -4   8   5        687.31        710.62        19.37 o                         
  -3   8   5       1713.47       1594.22        25.66 o                         
  -2   8   5       3608.44       3695.01        45.89 o                         
  -1   8   5         16.60          6.72         2.04 o                         
   0   8   5        507.67        501.61        14.71 o                         
   1   8   5        190.97        207.45         8.39 o                         
   2   8   5       2788.43       2748.95        46.82 o                         
   3   8   5       1278.91       1291.57        26.53 o                         
   4   8   5         39.87         42.26         5.50 o                         
   5   8   5        446.15        415.09        12.24 o                         
   6   8   5         73.24         92.63         5.85 o                         
   7   8   5        959.64        938.62        21.43 o                         
   8   8   5        183.01        182.78         8.44 o                         
   9   8   5        515.41        487.71        15.35 o                         
  10   8   5         21.43         17.84         3.52 o                         
 -10   9   5          5.81          5.55         3.13 o                         
  -9   9   5        125.00        152.77         9.33 o                         
  -8   9   5        134.22        126.91         8.44 o                         
  -7   9   5        460.56        430.85        11.88 o                         
  -6   9   5        255.07        295.88        12.26 o                         
  -5   9   5         51.68         59.26         6.37 o                         
  -4   9   5        276.88        278.25         9.66 o                         
  -3   9   5         79.05         78.86         6.90 o                         
  -2   9   5       6353.99       6171.86        74.21 o                         
  -1   9   5       8599.47       8377.34       105.38 o                         
   0   9   5        714.54        745.85        13.40 o                         
   1   9   5       2753.42       2749.33        40.71 o                         
   2   9   5       1849.34       1922.66        30.81 o                         
   3   9   5       7571.26       7567.15       171.35 o                         
   4   9   5        226.72        244.87        11.19 o                         
   5   9   5       1605.74       1639.61        43.49 o                         
   6   9   5       2572.42       2512.97        98.76 o                         
   7   9   5         21.15         22.25         3.91 o                         
   8   9   5       1352.59       1354.73        26.13 o                         
   9   9   5        114.56        129.40         5.84 o                         
  10   9   5        107.78         98.74         4.91 o                         
 -10  10   5        112.59        107.31         5.03 o                         
  -9  10   5         59.03         53.36         5.16 o                         
  -8  10   5         26.68         20.96         4.22 o                         
  -7  10   5        307.26        296.10         9.40 o                         
  -6  10   5         11.89         24.65         4.50 o                         
  -5  10   5         45.04         44.49         5.77 o                         
  -4  10   5       1128.05       1204.36        25.23 o                         
  -3  10   5       1603.83       1592.82        26.77 o                         
  -2  10   5         72.21         93.26         5.31 o                         
  -1  10   5        487.76        494.25        11.65 o                         
   0  10   5        586.95        546.00        38.40 o                         
   1  10   5        383.41        401.87        18.01 o                         
   2  10   5         12.01          3.83         5.45 o                         
   3  10   5        128.89        126.86         7.14 o                         
   4  10   5       1280.30       1322.20        29.06 o                         
   5  10   5        999.47        987.97        23.49 o                         
   6  10   5        314.03        282.21        10.94 o                         
   7  10   5         14.25         15.72         4.77 o                         
   8  10   5         31.09         29.26         3.55 o                         
   9  10   5         37.48         27.13         4.11 o                         
  -9  11   5        629.88        636.62        26.03 o                         
  -8  11   5        764.98        797.04        20.49 o                         
  -7  11   5        624.30        602.41        20.30 o                         
  -6  11   5        820.44        892.60        23.02 o                         
  -5  11   5        136.61        134.82         8.59 o                         
  -4  11   5       1331.09       1407.00        33.37 o                         
  -3  11   5         66.14         62.37         6.04 o                         
  -2  11   5        209.39        220.22        10.67 o                         
  -1  11   5        768.48        814.80        15.72 o                         
   0  11   5        319.32        316.94        10.77 o                         
   1  11   5         26.22         29.14         3.94 o                         
   2  11   5        328.81        345.83        11.42 o                         
   3  11   5        359.78        346.77         9.90 o                         
   4  11   5       1636.91       1554.83        31.49 o                         
   5  11   5       2814.86       2862.64        49.47 o                         
   6  11   5         70.29         63.39        12.87 o                         
   7  11   5        635.71        645.14        17.99 o                         
   8  11   5       1316.11       1319.32        23.87 o                         
   9  11   5         31.56         35.26         4.41 o                         
  -9  12   5         49.21         40.72         3.10 o                         
  -8  12   5        164.91        150.81        12.41 o                         
  -7  12   5         95.37        100.61         6.55 o                         
  -6  12   5         82.82         93.47         9.16 o                         
  -5  12   5        342.07        389.36        13.77 o                         
  -4  12   5         44.05         47.16         5.67 o                         
  -3  12   5       1248.51       1317.61        26.98 o                         
  -2  12   5          9.67          3.57         3.67 o                         
  -1  12   5        635.53        594.49        13.93 o                         
   0  12   5        260.04        280.13         9.52 o                         
   1  12   5       2376.58       2343.19        41.04 o                         
   2  12   5        346.98        322.44        17.79 o                         
   3  12   5        869.14        883.60        18.08 o                         
   4  12   5          2.67          4.60         4.81 o                         
   5  12   5        146.28        140.56         7.83 o                         
   6  12   5        124.43        115.38         7.65 o                         
   7  12   5         35.94         32.31         3.23 o                         
   8  12   5         13.48          8.42         2.33 o                         
  -8  13   5        112.42         85.47        11.25 o                         
  -7  13   5        177.80        162.87         6.79 o                         
  -6  13   5         12.40         14.02         2.39 o                         
  -4  13   5         22.47         21.51         3.95 o                         
  -3  13   5         21.04         22.20         4.04 o                         
  -2  13   5        154.31        130.60         7.23 o                         
  -1  13   5        215.00        180.48        10.73 o                         
   0  13   5         38.63         48.71         4.37 o                         
   1  13   5        138.75        160.03         7.00 o                         
   2  13   5        515.95        514.73        12.74 o                         
   3  13   5         17.30         17.36         3.99 o                         
   4  13   5        152.23        172.25        27.64 o                         
   6  13   5         41.95         35.35         4.20 o                         
   7  13   5        301.77        302.68         9.62 o                         
   8  13   5        686.62        789.55        23.87 o                         
  -6  14   5        369.31        331.39         9.01 o                         
  -5  14   5        153.71        181.42         8.12 o                         
  -4  14   5        510.92        480.05        16.57 o                         
  -3  14   5       1956.09       2043.92        61.13 o                         
  -2  14   5        131.15        192.41        13.93 o                         
  -1  14   5        499.41        493.94        23.23 o                         
   0  14   5        959.77        951.33        27.56 o                         
   1  14   5         16.53         19.92         3.98 o                         
   2  14   5       1445.64       1502.02        70.13 o                         
   3  14   5        575.28        568.94        16.62 o                         
   4  14   5       2157.71       2267.40        63.24 o                         
   5  14   5        750.95        750.40        25.58 o                         
   6  14   5          9.80         11.92         2.69 o                         
   7  14   5        228.47        223.67         9.55 o                         
  -4  15   5         70.71         63.70         6.24 o                         
  -3  15   5         77.59         81.01         8.04 o                         
  -2  15   5         58.82         52.44         7.79 o                         
  -1  15   5         93.72        105.31        10.19 o                         
   0  15   5         52.35         64.20         8.25 o                         
   1  15   5          6.41          4.78         3.84 o                         
   2  15   5         30.11         23.62         5.05 o                         
   3  15   5         77.63         72.87         6.63 o                         
   4  15   5          0.78         -0.30         2.66 o                         
   5  15   5        227.18        206.78        10.49 o                         
  -3  16   5       1278.57       1411.77        39.43 o                         
  -2  16   5        446.02        493.07        18.68 o                         
  -1  16   5        509.29        519.05        19.83 o                         
   0  16   5        446.07        452.17        18.13 o                         
   4  16   5         65.39         86.12         7.74 o                         
 -11   0   6       1030.44        972.87        22.43 o                         
 -10   0   6       1305.44       1355.88        31.51 o                         
  -9   0   6        176.41        170.25         9.78 o                         
  -8   0   6        807.15        740.30        22.05 o                         
  -7   0   6          6.62         12.17        15.76 o                         
  -5   0   6        725.59        595.62        75.46 o                         
  -4   0   6       4059.39       4212.67       123.60 o                         
  -3   0   6       1496.27       1903.76        89.54 o                         
  -2   0   6         92.60        135.66        22.26 o                         
  -1   0   6       6898.59       6351.89       124.90 o                         
   0   0   6        168.65        304.97         7.90 o                         
   1   0   6      31820.05      31704.88      1401.53 o                         
   2   0   6      46816.36      45350.74       766.10 o                         
   3   0   6        964.41        999.56        20.28 o                         
   4   0   6        681.58        588.14        25.94 o                         
   5   0   6       1630.16       1735.01        59.17 o                         
   6   0   6        778.03        665.95        16.86 o                         
   7   0   6       3212.70       3372.74        72.35 o                         
   8   0   6       1689.23       1583.61        37.56 o                         
   9   0   6       2926.24       2986.99        61.48 o                         
  10   0   6          6.71          7.47         3.26 o                         
  11   0   6       2093.16       2099.63        54.02 o                         
  12   0   6        160.33        149.10         8.23 o                         
 -11   1   6         28.50         26.80         9.27 o                         
 -10   1   6        254.96        275.21        10.82 o                         
  -9   1   6        187.38        177.06         6.94 o                         
  -8   1   6          1.89          6.68         3.02 o                         
  -7   1   6         40.37         43.20         4.61 o                         
  -5   1   6       4795.90       4963.33       135.51 o                         
  -4   1   6        115.34         89.39        18.15 o                         
  -3   1   6         60.43         40.71        11.44 o                         
  -2   1   6       7513.13       8059.49        99.02 o                         
  -1   1   6       9877.46      10550.38       122.96 o                         
   0   1   6      14045.93      13969.67       177.54 o                         
   1   1   6       3155.46       3366.66        32.35 o                         
   2   1   6        398.48        391.45         7.60 o                         
   3   1   6       1180.22       1145.86        24.16 o                         
   4   1   6       1434.30       1663.52        43.19 o                         
   5   1   6          3.92         15.07         9.55 o                         
   6   1   6       1919.50       1921.59        25.33 o                         
   7   1   6          1.97          4.23         2.46 o                         
   8   1   6         41.83         46.58         4.44 o                         
   9   1   6         29.42         29.85         3.69 o                         
  10   1   6        174.54        173.90         6.65 o                         
  11   1   6        155.94        162.13         5.48 o                         
  12   1   6        259.36        232.70         7.33 o                         
 -11   2   6        220.18        225.06         9.52 o                         
 -10   2   6       1021.60       1036.24        34.45 o                         
  -9   2   6         45.05         40.85         4.41 o                         
  -8   2   6        660.38        660.12        29.80 o                         
  -7   2   6          6.24          7.80         3.29 o                         
  -6   2   6         61.71        105.43         9.79 o                         
  -5   2   6         80.35         94.76        31.05 o                         
  -4   2   6       4173.82       4168.77        88.43 o                         
  -3   2   6        281.67        338.94        20.69 o                         
  -2   2   6          1.25         14.62         7.80 o                         
  -1   2   6       2009.24       1870.39        28.42 o                         
   0   2   6      15208.89      15212.37       224.99 o                         
   1   2   6         37.34         83.96         4.19 o                         
   2   2   6      21737.92      21797.27       266.98 o                         
   3   2   6       1419.00       1496.77        26.78 o                         
   4   2   6       5665.29       5653.20       101.91 o                         
   5   2   6        637.19        554.56        23.81 o                         
   6   2   6        636.46        667.53        16.50 o                         
   7   2   6        223.94        231.08         9.55 o                         
   8   2   6        125.86        117.83         6.08 o                         
   9   2   6       1329.30       1355.03        28.70 o                         
  10   2   6         23.02         19.28         2.93 o                         
  11   2   6        527.89        538.66        12.05 o                         
  12   2   6          6.45          2.44         2.55 o                         
 -11   3   6          4.76          2.63         4.06 o                         
 -10   3   6        598.09        584.26        25.11 o                         
  -9   3   6        553.67        532.53        34.80 o                         
  -8   3   6        574.41        598.07        15.69 o                         
  -7   3   6        610.16        559.91        17.79 o                         
  -6   3   6          0.49         -1.88         3.71 o                         
  -5   3   6       4041.73       4018.98        75.23 o                         
  -4   3   6       2845.82       2720.45        66.39 o                         
  -3   3   6        877.19        898.65        31.81 o                         
  -2   3   6       1889.68       2082.65        36.57 o                         
  -1   3   6        200.93        243.59         6.33 o                         
   0   3   6      12573.92      12500.17       145.53 o                         
   1   3   6       1127.40       1003.05        20.01 o                         
   2   3   6          2.76         20.85         2.11 o                         
   3   3   6       6752.54       6484.33        90.35 o                         
   4   3   6       1012.84       1310.03        47.46 o                         
   5   3   6       7542.98       7569.60        85.07 o                         
   6   3   6        416.64        352.97         8.90 o                         
   7   3   6        505.26        574.26        12.45 o                         
   8   3   6        830.96        853.46        17.35 o                         
   9   3   6        180.06        187.21         7.36 o                         
  10   3   6       2363.48       2439.94        36.83 o                         
  11   3   6        129.49        142.24         7.17 o                         
  12   3   6        388.01        373.59        13.98 o                         
 -11   4   6        242.22        256.34         9.73 o                         
 -10   4   6          5.90         15.61         4.00 o                         
  -9   4   6         21.12          8.36         6.74 o                         
  -8   4   6       1336.57       1287.23        26.27 o                         
  -7   4   6        388.79        353.77        44.25 o                         
  -6   4   6        597.71        622.91        15.93 o                         
  -5   4   6        284.02        258.86        12.96 o                         
  -4   4   6         70.32        105.61        13.47 o                         
  -3   4   6       4902.42       4928.44        72.38 o                         
  -2   4   6        208.02        308.36        24.43 o                         
  -1   4   6         46.29         36.31         4.87 o                         
   0   4   6        521.23        589.64        14.02 o                         
   1   4   6       9762.96      10247.00       137.56 o                         
   2   4   6        482.27        444.30        14.10 o                         
   3   4   6       3758.66       4107.66        53.84 o                         
   4   4   6        118.46        155.31         9.14 o                         
   5   4   6        417.93        465.90        11.00 o                         
   6   4   6       1345.59       1322.99        18.87 o                         
   7   4   6        195.02        174.48         6.83 o                         
   8   4   6        657.71        650.61        12.88 o                         
   9   4   6        266.89        254.60         7.63 o                         
  10   4   6         22.80         25.13         2.99 o                         
  11   4   6        320.45        317.72        46.37 o                         
  12   4   6        100.85        107.73         7.89 o                         
 -11   5   6         38.61         31.88         3.94 o                         
 -10   5   6         79.09        104.25         7.62 o                         
  -9   5   6          2.52          3.17         3.42 o                         
  -8   5   6        639.36        605.89        25.40 o                         
  -7   5   6       6870.89       6693.02       172.65 o                         
  -6   5   6         38.91         48.70         4.94 o                         
  -5   5   6        254.67        223.91        11.97 o                         
  -4   5   6       1278.95       1096.01        68.41 o                         
  -3   5   6       2564.23       2599.02        49.46 o                         
  -2   5   6        742.80        536.23        17.06 o                         
  -1   5   6       1015.02       1133.43        20.91 o                         
   0   5   6       7786.05       7696.32       136.99 o                         
   1   5   6       7445.32       7317.20        96.77 o                         
   2   5   6       2911.08       3010.93        48.77 o                         
   3   5   6       2950.01       2838.18        58.26 o                         
   4   5   6        752.36        819.25        20.99 o                         
   5   5   6       2560.45       2400.96        38.18 o                         
   6   5   6        535.56        500.51        15.86 o                         
   7   5   6        319.40        328.92         8.66 o                         
   8   5   6          3.36          9.14         2.58 o                         
   9   5   6          8.41         11.61         2.46 o                         
  10   5   6        453.41        484.07        14.00 o                         
  11   5   6          4.69          2.66         2.98 o                         
 -11   6   6        195.18        215.04         8.99 o                         
 -10   6   6         49.70         29.22         5.75 o                         
  -9   6   6        306.84        308.74        13.49 o                         
  -8   6   6        239.12        237.12        18.28 o                         
  -7   6   6        255.82        266.83        11.13 o                         
  -6   6   6        121.19        110.93         8.23 o                         
  -5   6   6         38.73         44.18         4.69 o                         
  -4   6   6        306.41        360.24        13.42 o                         
  -3   6   6        832.43        800.75        46.71 o                         
  -2   6   6        972.62       1072.07        28.45 o                         
  -1   6   6         54.99         80.68         9.48 o                         
   0   6   6       9510.00      10602.43       141.55 o                         
   1   6   6        114.90        213.10        18.89 o                         
   2   6   6       1124.78       1092.03        52.21 o                         
   3   6   6        164.91        111.80         7.86 o                         
   4   6   6         61.72         82.69         4.81 o                         
   5   6   6          8.73         11.14         2.36 o                         
   6   6   6         27.91         25.75         2.95 o                         
   7   6   6         12.14         12.38         2.44 o                         
   8   6   6         27.12         32.63         3.38 o                         
   9   6   6         67.96         82.89         4.62 o                         
  10   6   6        245.15        246.74         8.52 o                         
  11   6   6        125.57        106.07        11.47 o                         
 -11   7   6        583.27        611.65        16.03 o                         
 -10   7   6        242.19        225.35         9.88 o                         
  -9   7   6        452.97        492.82        19.72 o                         
  -8   7   6          8.62          5.57         4.94 o                         
  -7   7   6        526.93        505.56        21.47 o                         
  -6   7   6       1278.36       1327.70        27.69 o                         
  -5   7   6          3.23          2.42         2.83 o                         
  -4   7   6       1645.04       1673.46        30.93 o                         
  -3   7   6          0.36          6.74         8.41 o                         
  -2   7   6       4285.75       4016.88       143.60 o                         
  -1   7   6       1645.37       1896.45        35.99 o                         
   0   7   6       3667.82       3494.20        71.05 o                         
   1   7   6       2836.53       2621.85        39.32 o                         
   2   7   6       1763.16       2083.95        66.27 o                         
   3   7   6        424.01        358.81        11.10 o                         
   4   7   6       2410.74       2465.76        29.83 o                         
   5   7   6        734.80        745.81        16.92 o                         
   6   7   6         78.45         84.20         5.16 o                         
   7   7   6         93.39        109.04         5.31 o                         
   8   7   6          5.40          6.47         2.43 o                         
   9   7   6       1042.47       1094.02        18.99 o                         
  10   7   6         81.20         89.25         5.33 o                         
  11   7   6        226.17        180.70         8.97 o                         
 -11   8   6        170.05        149.52         5.75 o                         
 -10   8   6        382.44        378.16        12.27 o                         
  -9   8   6        148.09        148.59         8.66 o                         
  -8   8   6        319.20        341.57        13.62 o                         
  -7   8   6         19.19         17.73         8.34 o                         
  -6   8   6          5.49          7.97         4.39 o                         
  -5   8   6          1.18          8.89         3.51 o                         
  -4   8   6       1942.26       2038.54        49.54 o                         
  -3   8   6       2800.34       2829.39        41.54 o                         
  -2   8   6        301.14        349.95         7.97 o                         
  -1   8   6       2303.92       2293.33        51.47 o                         
   0   8   6        839.00        991.27        18.34 o                         
   1   8   6       2772.47       2817.55        47.94 o                         
   2   8   6       3921.11       3717.77        60.47 o                         
   3   8   6         10.52         17.27         5.36 o                         
   4   8   6       4925.68       4812.42        75.37 o                         
   5   8   6        541.98        573.99        12.98 o                         
   6   8   6       4580.31       4614.76        72.17 o                         
   7   8   6        962.08        976.01        21.94 o                         
   8   8   6        484.36        480.86        13.67 o                         
   9   8   6       2072.35       2017.83        34.43 o                         
  10   8   6        134.36        126.70         5.21 o                         
 -10   9   6         67.43         66.52         4.81 o                         
  -9   9   6          5.23          7.54         3.13 o                         
  -8   9   6        459.73        456.87        13.05 o                         
  -7   9   6          2.30          4.93         3.85 o                         
  -6   9   6         36.27         36.48         4.99 o                         
  -5   9   6         60.47         71.27         7.52 o                         
  -4   9   6        701.18        664.44        16.72 o                         
  -3   9   6        591.52        585.68        19.42 o                         
  -2   9   6        188.30        170.11         6.43 o                         
  -1   9   6       1363.26       1447.96        23.32 o                         
   0   9   6       1692.96       1729.84        28.42 o                         
   1   9   6       3519.75       3613.21        51.36 o                         
   2   9   6       1379.89       1367.90        24.12 o                         
   3   9   6       4983.03       4840.06        66.43 o                         
   4   9   6          2.24          3.98         2.66 o                         
   5   9   6         24.85         24.76         4.97 o                         
   6   9   6          2.46          9.25         4.10 o                         
   7   9   6        351.03        324.67        11.23 o                         
   8   9   6         37.76         37.76         4.16 o                         
   9   9   6         38.70         34.89         3.39 o                         
  10   9   6         68.95         61.22         4.16 o                         
 -10  10   6         24.50         23.19         2.64 o                         
  -9  10   6         39.90         34.40         4.39 o                         
  -8  10   6        617.39        644.67        17.74 o                         
  -7  10   6         17.50         14.46         6.92 o                         
  -6  10   6       1295.38       1319.26        31.17 o                         
  -5  10   6        342.23        339.32        13.29 o                         
  -4  10   6       2357.14       2358.93        41.63 o                         
  -3  10   6        768.74        764.40        21.59 o                         
  -2  10   6        114.18        123.92         5.78 o                         
  -1  10   6       3895.80       3729.87        59.18 o                         
   0  10   6       1068.04       1097.11        45.38 o                         
   1  10   6       2159.52       2194.95        41.17 o                         
   2  10   6       6146.22       6255.35        94.42 o                         
   3  10   6       1593.73       1702.29        27.21 o                         
   4  10   6       1610.32       1609.32        30.12 o                         
   5  10   6         16.18         14.66        10.86 o                         
   6  10   6        873.15        883.57        20.90 o                         
   7  10   6        799.92        807.23        18.32 o                         
   8  10   6        293.98        287.90         8.97 o                         
   9  10   6        514.80        551.64        19.14 o                         
  -9  11   6          2.07          1.86         1.96 o                         
  -8  11   6        255.78        245.51        10.00 o                         
  -7  11   6         25.64         23.84         4.54 o                         
  -6  11   6        674.93        706.41        19.73 o                         
  -5  11   6        150.20        146.34         8.95 o                         
  -4  11   6        510.47        489.35        32.09 o                         
  -3  11   6       2425.53       2449.03        43.27 o                         
  -2  11   6         66.92        101.58         6.48 o                         
  -1  11   6        146.25        179.50         6.89 o                         
   0  11   6        622.94        598.19        15.59 o                         
   1  11   6        270.72        227.71        12.32 o                         
   2  11   6        840.35        824.47        19.23 o                         
   3  11   6       1762.04       1758.37        32.59 o                         
   4  11   6       1613.43       1598.05        29.69 o                         
   5  11   6        155.67        151.64         8.04 o                         
   6  11   6         50.54         41.03         4.13 o                         
   7  11   6          4.02          3.84         2.80 o                         
   8  11   6         37.87         35.82         3.22 o                         
   9  11   6         25.04         21.86         3.45 o                         
  -9  12   6         16.19         10.62         2.67 o                         
  -8  12   6        388.35        357.65        10.82 o                         
  -7  12   6         50.62         36.64         4.23 o                         
  -6  12   6         39.43         44.29         7.03 o                         
  -5  12   6        939.27        923.72        23.68 o                         
  -4  12   6        277.74        250.19        11.19 o                         
  -3  12   6          7.01          1.30         4.12 o                         
  -2  12   6        867.12        864.90        45.01 o                         
  -1  12   6         69.83         84.39         7.02 o                         
   0  12   6        218.69        203.76         8.58 o                         
   1  12   6        114.94        122.60         9.28 o                         
   2  12   6       2256.55       2357.26        41.16 o                         
   3  12   6       2580.24       2540.68        38.87 o                         
   4  12   6       2209.02       2145.85        39.25 o                         
   5  12   6        582.30        557.36        16.28 o                         
   6  12   6        555.77        491.61        14.33 o                         
   7  12   6         38.31         31.53         3.86 o                         
   8  12   6        271.75        235.26         7.83 o                         
  -8  13   6        239.06        158.80        23.01 o                         
  -7  13   6       1080.63       1087.73        46.24 o                         
  -6  13   6         92.69         80.85         5.71 o                         
  -5  13   6       1813.91       1886.24        54.71 o                         
  -4  13   6       1693.80       1746.92        50.70 o                         
  -3  13   6       1592.15       1603.78        34.86 o                         
  -2  13   6       1903.37       1958.44        49.95 o                         
  -1  13   6        146.71        127.68        14.65 o                         
   0  13   6         65.41         76.86         5.27 o                         
   1  13   6       1145.01       1135.91        21.14 o                         
   2  13   6        120.17        127.22         7.46 o                         
   3  13   6       4450.86       4411.85        70.57 o                         
   4  13   6        147.45        159.85         8.36 o                         
   5  13   6        118.24        100.04        13.94 o                         
   6  13   6          0.77          3.54         2.31 o                         
   7  13   6        250.38        271.77        16.54 o                         
  -6  14   6          0.23          1.95         2.87 o                         
  -5  14   6          5.90          5.41         2.16 o                         
  -4  14   6          4.38          6.08         3.65 o                         
  -3  14   6          0.14          1.10         3.92 o                         
  -2  14   6        185.09        191.76        13.75 o                         
  -1  14   6        427.02        411.65        16.42 o                         
   0  14   6         93.44         94.20        10.18 o                         
   1  14   6        130.85        140.02        12.23 o                         
   2  14   6         58.39         54.18         7.24 o                         
   3  14   6        131.52        143.76         7.00 o                         
   4  14   6          1.98          6.49         3.62 o                         
   5  14   6        548.93        577.22        15.55 o                         
   6  14   6          0.46          0.36         1.66 o                         
  -4  15   6        153.06        207.26        10.94 o                         
  -3  15   6         63.23         72.60         7.65 o                         
  -1  15   6        769.81        859.77        30.82 o                         
   0  15   6        622.18        755.44        28.28 o                         
   1  15   6         84.89        105.94         9.52 o                         
   2  15   6        189.30        182.31        11.35 o                         
   3  15   6        491.44        420.83        14.75 o                         
   4  15   6        268.01        241.33        10.29 o                         
  -3  16   6         64.04         59.70         5.51 o                         
  -2  16   6          1.60         -0.14         2.83 o                         
  -1  16   6        226.61        220.40        11.68 o                         
   0  16   6          0.65          5.58         2.86 o                         
   4  16   6        100.01         88.87         5.65 o                         
 -11   1   7         68.08         75.92        12.62 o                         
 -10   1   7       1734.60       1806.75        28.53 o                         
  -9   1   7          1.07         -1.41         3.42 o                         
  -8   1   7       2638.80       2555.95        38.72 o                         
  -7   1   7       3593.32       3581.03        49.31 o                         
  -6   1   7       1119.98       1069.07        36.78 o                         
  -5   1   7       1901.20       1737.53       109.23 o                         
  -4   1   7       1201.23       1029.81        58.07 o                         
  -3   1   7         40.73         45.21         8.85 o                         
  -2   1   7         83.38         58.19         5.89 o                         
  -1   1   7      35952.00      35547.05       485.48 o                         
   0   1   7      34650.28      32771.75       401.00 o                         
   1   1   7       1735.19       1792.79        19.51 o                         
   2   1   7      19566.77      19282.59       211.45 o                         
   3   1   7        154.37        140.32        18.28 o                         
   4   1   7        547.70        685.16        16.88 o                         
   5   1   7      14916.53      14471.41       145.68 o                         
   6   1   7        174.19        150.25         5.46 o                         
   7   1   7       1674.65       1737.39        24.61 o                         
   8   1   7       1190.86       1252.41        22.57 o                         
   9   1   7        613.64        650.18        14.41 o                         
  10   1   7        734.27        751.84        14.83 o                         
  11   1   7          0.30          5.90         2.00 o                         
  12   1   7        583.92        492.17        19.31 o                         
 -11   2   7        711.19        663.15        17.49 o                         
 -10   2   7        194.35        184.26         7.97 o                         
  -9   2   7       2780.45       2787.49        53.65 o                         
  -8   2   7       1104.60       1061.87        22.15 o                         
  -7   2   7         22.00         38.00         4.79 o                         
  -5   2   7       4041.89       4507.26       107.06 o                         
  -4   2   7       2418.13       2189.45        63.99 o                         
  -3   2   7      13085.11      13245.19       183.74 o                         
  -2   2   7        179.76        129.01        11.64 o                         
  -1   2   7       1794.59       1919.38        24.50 o                         
   0   2   7        268.82        441.07         7.88 o                         
   1   2   7       3953.01       3958.30        64.51 o                         
   2   2   7        741.26        939.15        14.55 o                         
   3   2   7       2266.42       2124.80        35.28 o                         
   4   2   7       5150.67       5231.56        98.51 o                         
   5   2   7         73.27         58.59         3.73 o                         
   6   2   7       4542.40       4666.76        52.58 o                         
   7   2   7        142.17        130.18         6.55 o                         
   8   2   7        779.44        842.34        17.26 o                         
   9   2   7         43.10         51.17         4.60 o                         
  10   2   7        386.41        379.69         9.66 o                         
  11   2   7        237.73        231.51         6.10 o                         
  12   2   7        194.59        168.80         8.45 o                         
 -11   3   7        297.18        280.95        16.23 o                         
 -10   3   7        808.12        838.64        19.67 o                         
  -9   3   7       1201.66       1103.55        23.87 o                         
  -8   3   7          1.56          5.27         5.05 o                         
  -7   3   7         93.76         74.56         9.89 o                         
  -6   3   7          8.88         11.22         3.05 o                         
  -5   3   7        940.70       1027.72        74.65 o                         
  -4   3   7        271.77        255.92        29.85 o                         
  -3   3   7        390.26        409.68        25.00 o                         
  -2   3   7         16.07         34.42        11.29 o                         
  -1   3   7         95.65         98.55         5.67 o                         
   0   3   7        146.29        175.83         9.71 o                         
   1   3   7        247.37        166.22         7.05 o                         
   2   3   7       9725.84       9611.48       101.55 o                         
   3   3   7       3602.98       3869.84        58.70 o                         
   4   3   7       5020.28       5097.85        96.59 o                         
   5   3   7       4009.19       3908.74        64.68 o                         
   6   3   7         17.34         14.46         2.73 o                         
   7   3   7        343.28        329.38        10.23 o                         
   8   3   7         20.02         26.70         3.62 o                         
   9   3   7        337.09        360.33        10.16 o                         
  10   3   7         47.24         38.56         6.71 o                         
  11   3   7         16.28         16.49         2.52 o                         
  12   3   7        136.17        140.22         7.36 o                         
 -11   4   7        143.91        155.28         7.66 o                         
 -10   4   7         18.26         13.26         3.96 o                         
  -9   4   7       1609.73       1588.49        32.90 o                         
  -8   4   7        514.59        476.10        13.99 o                         
  -7   4   7        527.68        510.18        15.56 o                         
  -6   4   7       2275.91       2049.82        36.86 o                         
  -5   4   7        350.97        331.46        11.84 o                         
  -4   4   7       1344.53       1141.23        33.46 o                         
  -3   4   7         27.38         51.08         9.64 o                         
  -2   4   7        989.42        919.49        22.19 o                         
  -1   4   7       4486.63       4299.62        59.68 o                         
   0   4   7       4467.60       4452.35        76.74 o                         
   1   4   7      17900.63      17844.56       233.58 o                         
   2   4   7       6075.20       6147.57        79.80 o                         
   3   4   7      18827.84      18938.64       213.24 o                         
   4   4   7       1563.75       1535.89        38.20 o                         
   5   4   7       4995.14       5175.03        56.58 o                         
   6   4   7       5432.46       5386.87        55.45 o                         
   7   4   7        419.11        364.00         9.43 o                         
   8   4   7       1526.51       1600.39        23.90 o                         
   9   4   7         85.54        121.94         6.00 o                         
  10   4   7        183.25        179.85         7.38 o                         
  11   4   7        342.90        331.60        11.87 o                         
  12   4   7          0.09         -1.93         1.93 o                         
 -11   5   7        247.90        244.77         9.30 o                         
 -10   5   7         54.08         51.01         5.75 o                         
  -9   5   7         21.22         22.70         3.94 o                         
  -8   5   7         33.96         38.00         6.03 o                         
  -7   5   7          4.36          9.95         5.54 o                         
  -6   5   7        771.17        727.97        17.79 o                         
  -5   5   7       1774.36       1688.53        31.31 o                         
  -4   5   7         40.16         38.42        13.24 o                         
  -3   5   7        374.48        462.20        18.04 o                         
  -2   5   7        224.81        286.67        11.97 o                         
  -1   5   7       5918.80       6951.16        83.66 o                         
   0   5   7         16.57         23.52         5.35 o                         
   1   5   7      12603.33      14028.21       169.60 o                         
   2   5   7       1714.18       1771.43        37.20 o                         
   3   5   7          3.75          7.25         4.58 o                         
   4   5   7        565.02        592.12        12.60 o                         
   5   5   7        839.60        987.72        15.10 o                         
   6   5   7        277.92        312.62         8.41 o                         
   7   5   7        377.54        437.45        10.23 o                         
   8   5   7        179.31        169.17        14.68 o                         
   9   5   7          0.18          2.45         2.34 o                         
  10   5   7        433.55        417.99        13.32 o                         
  11   5   7         51.53         54.54         6.04 o                         
 -11   6   7       1005.85       1017.14        39.64 o                         
 -10   6   7        793.33        783.52        23.74 o                         
  -9   6   7       3844.56       3800.09        71.73 o                         
  -8   6   7        189.14        187.55        27.22 o                         
  -7   6   7        230.89        208.18        15.67 o                         
  -6   6   7       1802.45       1781.99        35.40 o                         
  -5   6   7       2756.19       2971.52        49.70 o                         
  -4   6   7        963.52        847.11        18.51 o                         
  -3   6   7       3744.62       3856.85        50.58 o                         
  -2   6   7       3331.06       3213.32        62.18 o                         
  -1   6   7       6302.08       6074.52        86.35 o                         
   0   6   7       1183.67       1166.03        32.89 o                         
   1   6   7       1814.57       1572.96        44.90 o                         
   2   6   7        162.61        168.32        13.24 o                         
   3   6   7       3219.99       2856.23        78.90 o                         
   4   6   7       4681.32       4174.59        57.13 o                         
   5   6   7       1916.31       1867.44        26.79 o                         
   6   6   7        790.52        798.46        14.49 o                         
   7   6   7          4.46          5.49         2.15 o                         
   8   6   7       3584.66       3648.88        45.78 o                         
   9   6   7         48.15         47.06         3.78 o                         
  10   6   7        958.25        885.30        14.89 o                         
  11   6   7          6.53          4.06         2.31 o                         
 -11   7   7         16.20          9.21         2.44 o                         
 -10   7   7        781.77        764.04        20.23 o                         
  -9   7   7        576.28        585.90        15.01 o                         
  -8   7   7         93.04        108.36         8.18 o                         
  -7   7   7         10.37         13.22         5.48 o                         
  -6   7   7        257.96        255.88        11.25 o                         
  -5   7   7       3647.62       3649.86        74.47 o                         
  -4   7   7        974.06        977.05        20.97 o                         
  -3   7   7       1242.49       1296.19        24.63 o                         
  -2   7   7       1825.10       1716.01        25.80 o                         
  -1   7   7        855.48       1045.10        39.40 o                         
   0   7   7       1721.28       1721.71        30.95 o                         
   1   7   7         31.03         24.47         3.56 o                         
   2   7   7         93.64         75.65         4.90 o                         
   3   7   7       1300.29       1265.14        19.34 o                         
   4   7   7        757.34        687.64        11.78 o                         
   5   7   7       2155.32       2186.16        35.29 o                         
   6   7   7          4.75          9.68         2.40 o                         
   7   7   7        526.48        562.93        16.73 o                         
   8   7   7        148.05        134.51         5.60 o                         
   9   7   7       1487.88       1597.18        34.16 o                         
  10   7   7        101.19        100.73         9.37 o                         
  11   7   7         13.09         11.00         2.80 o                         
 -11   8   7         69.99         69.05         3.98 o                         
 -10   8   7        141.00        140.44         7.32 o                         
  -9   8   7        429.40        467.60        15.64 o                         
  -8   8   7        516.21        516.41        17.27 o                         
  -7   8   7         34.38         32.11        10.18 o                         
  -6   8   7        127.82        136.57         8.59 o                         
  -5   8   7        232.86        237.32        15.18 o                         
  -4   8   7         14.26         12.66         9.78 o                         
  -3   8   7       2972.24       2918.50        61.57 o                         
  -2   8   7          1.00          5.34         1.95 o                         
  -1   8   7        815.25        942.90        15.60 o                         
   0   8   7       1622.59       1823.52        29.16 o                         
   1   8   7        400.56        387.38        10.26 o                         
   2   8   7         63.67         42.86         4.94 o                         
   3   8   7       2310.52       2169.56        33.74 o                         
   4   8   7       3025.97       2827.46        37.41 o                         
   5   8   7        559.34        549.22        12.74 o                         
   6   8   7        455.38        444.57        12.49 o                         
   7   8   7         58.58         49.94         6.18 o                         
   8   8   7        488.82        468.38        13.26 o                         
   9   8   7          1.34         -0.69         2.13 o                         
  10   8   7          2.86          1.50         5.78 o                         
 -10   9   7         33.32         25.22         7.26 o                         
  -9   9   7         17.63         24.07         4.27 o                         
  -8   9   7        707.08        731.59        20.66 o                         
  -7   9   7        900.23        872.14        22.46 o                         
  -6   9   7          3.74          6.34         3.21 o                         
  -5   9   7       1267.72       1311.87        31.65 o                         
  -4   9   7       1680.86       1553.89        35.74 o                         
  -3   9   7       3402.19       3369.59        66.50 o                         
  -2   9   7       1729.01       1636.48        25.82 o                         
  -1   9   7       5739.47       5983.92        77.40 o                         
   0   9   7       9087.96       9046.67       116.18 o                         
   1   9   7        242.17        315.24         9.69 o                         
   2   9   7       6739.23       6774.92       177.82 o                         
   3   9   7         98.33        112.83        10.54 o                         
   4   9   7         72.05         75.19         9.81 o                         
   5   9   7       2043.47       2000.44        44.22 o                         
   6   9   7        716.61        774.43        19.40 o                         
   7   9   7       2861.60       2905.61        48.75 o                         
   8   9   7         78.61         84.64         9.87 o                         
   9   9   7        449.04        522.76        11.88 o                         
  10   9   7        209.60        235.09        10.94 o                         
 -10  10   7         44.78         31.06         3.44 o                         
  -9  10   7          1.01          2.51         2.21 o                         
  -8  10   7          1.53          2.58         2.51 o                         
  -7  10   7          0.01          5.42         3.08 o                         
  -6  10   7        510.08        477.63        15.91 o                         
  -5  10   7         37.30         52.01         6.15 o                         
  -4  10   7        287.67        259.92        10.24 o                         
  -3  10   7          0.34          3.51         9.33 o                         
  -2  10   7        829.76        794.49        18.25 o                         
  -1  10   7        283.95        308.45         8.93 o                         
   0  10   7         21.00         26.64         5.68 o                         
   1  10   7        920.56        913.69        18.89 o                         
   2  10   7       1775.30       1705.56        31.73 o                         
   3  10   7         36.17         30.94         6.72 o                         
   4  10   7         86.09         91.19        19.93 o                         
   5  10   7          2.08          6.40         3.56 o                         
   6  10   7        164.98        148.36         7.36 o                         
   7  10   7         72.31         74.40         8.47 o                         
   8  10   7        225.55        186.62         7.02 o                         
   9  10   7         62.12         69.46         3.63 o                         
  -9  11   7         55.59         56.70         7.71 o                         
  -8  11   7        252.97        260.84         8.23 o                         
  -7  11   7       2457.51       2396.04        99.84 o                         
  -6  11   7         60.71         48.70         5.41 o                         
  -5  11   7        826.32        857.13        23.13 o                         
  -4  11   7        143.66         79.60        13.98 o                         
  -3  11   7        371.78        405.86        12.88 o                         
  -2  11   7       2558.14       2535.83        59.63 o                         
  -1  11   7        626.68        583.38        17.67 o                         
   0  11   7       4352.64       4227.35        67.10 o                         
   1  11   7        723.31        709.52        17.50 o                         
   2  11   7       8662.24       8628.56       126.99 o                         
   3  11   7        266.74        277.94        16.64 o                         
   4  11   7       2608.87       2474.70       149.86 o                         
   5  11   7       2754.49       2764.44        47.59 o                         
   6  11   7        894.98        871.86        17.18 o                         
   7  11   7       1592.93       1647.65        28.97 o                         
   8  11   7         45.55         48.35         3.68 o                         
   9  11   7        319.61        307.71        13.97 o                         
  -9  12   7        118.15        117.40         8.51 o                         
  -8  12   7        123.79        132.41         6.13 o                         
  -7  12   7         14.15         16.44         3.16 o                         
  -6  12   7        350.28        389.44        13.00 o                         
  -5  12   7        639.48        611.16        17.85 o                         
  -4  12   7        456.55        485.99        15.94 o                         
  -3  12   7        245.83        241.63         9.56 o                         
  -2  12   7         74.74         90.70         8.54 o                         
   0  12   7         96.69        120.86        14.03 o                         
   1  12   7        267.99        287.47        19.01 o                         
   2  12   7          2.54          3.99         2.94 o                         
   3  12   7       1423.45       1434.14        33.88 o                         
   4  12   7        631.48        578.27        16.96 o                         
   5  12   7        158.77        164.96        10.41 o                         
   6  12   7        161.05        170.03        14.45 o                         
   7  12   7        244.11        282.98        10.38 o                         
   8  12   7        726.81        745.04        16.62 o                         
  -8  13   7          0.39         -1.57         2.24 o                         
  -7  13   7        124.56        125.75         6.86 o                         
  -6  13   7         46.83         31.11         3.43 o                         
  -5  13   7          1.36          2.34         3.05 o                         
  -4  13   7          8.59          5.90         4.58 o                         
  -3  13   7        446.55        458.11        38.35 o                         
  -2  13   7         78.57        108.77         9.42 o                         
  -1  13   7          7.83         18.70         4.78 o                         
   0  13   7         10.46         21.54         5.70 o                         
   1  13   7        132.18        122.92         7.25 o                         
   2  13   7       1018.62       1006.04        22.49 o                         
   3  13   7          8.15          8.33         4.29 o                         
   4  13   7        112.80        104.61        10.99 o                         
   5  13   7       1636.96       1680.29        50.68 o                         
   6  13   7         32.34         20.97         3.39 o                         
   7  13   7        124.95        123.89         7.33 o                         
  -6  14   7       1493.87       1431.93        40.47 o                         
  -5  14   7          1.63          1.76         2.74 o                         
  -4  14   7        964.23       1026.55        34.32 o                         
  -3  14   7        371.25        360.02        18.04 o                         
  -2  14   7        890.08        910.42        33.66 o                         
  -1  14   7        767.20        777.14        42.46 o                         
   0  14   7          0.12          6.02         3.57 o                         
   1  14   7       2450.06       2406.23        41.23 o                         
   2  14   7        725.31        671.57        16.15 o                         
   3  14   7         52.30         67.32         7.12 o                         
   4  14   7        233.35        217.40        12.23 o                         
   5  14   7         49.56         44.95         7.15 o                         
   6  14   7        439.22        378.84        14.23 o                         
  -4  15   7        144.18        182.13         7.36 o                         
  -3  15   7        610.56        640.09        23.61 o                         
  -2  15   7          9.89          5.68         3.54 o                         
  -1  15   7          0.10          0.60         2.94 o                         
   0  15   7          1.05          1.58         3.62 o                         
   1  15   7         10.81         10.30         3.66 o                         
   2  15   7        104.32         93.79         8.18 o                         
   3  15   7          8.66          8.64         3.35 o                         
   4  15   7         61.09         58.93         4.17 o                         
   5  15   7          2.88          2.94         2.28 o                         
  -3  16   7        622.78        663.11        21.01 o                         
  -2  16   7        402.20        377.36        18.87 o                         
   0  16   7         82.54         61.68         9.62 o                         
   1  16   7        235.52        245.53        11.44 o                         
 -11   0   8        196.00        235.03        13.11 o                         
 -10   0   8       1899.99       2028.18        73.11 o                         
  -9   0   8       3831.14       3825.64        75.22 o                         
  -8   0   8         99.05        112.25        14.37 o                         
  -7   0   8       8727.71       8337.12       149.23 o                         
  -6   0   8        688.89        628.68        26.17 o                         
  -5   0   8       7129.64       7221.29       254.29 o                         
  -4   0   8      26697.89      27103.73       500.78 o                         
  -3   0   8         53.50        196.87        42.09 o                         
  -2   0   8        688.92        722.01        24.79 o                         
  -1   0   8       3414.40       3695.86        64.93 o                         
   0   0   8        967.92        948.01        17.67 o                         
   1   0   8        434.98        530.84        25.62 o                         
   2   0   8       2112.67       2316.87        41.46 o                         
   3   0   8      18664.45      19514.91       542.49 o                         
   4   0   8       2868.33       3301.70        93.59 o                         
   5   0   8       6661.05       6859.58       113.89 o                         
   6   0   8       1024.19       1014.41        22.82 o                         
   7   0   8        161.18        144.40         8.38 o                         
   8   0   8       3123.37       3207.72        65.76 o                         
   9   0   8        325.21        315.42        14.47 o                         
  10   0   8       1675.41       1663.04        37.00 o                         
  11   0   8        782.44        712.69        23.36 o                         
  12   0   8         41.65         46.13         4.78 o                         
 -11   1   8         24.72         23.20         3.25 o                         
 -10   1   8         86.05         80.63         7.11 o                         
  -9   1   8         85.80         82.53         6.21 o                         
  -8   1   8          3.67          5.51         3.16 o                         
  -7   1   8        140.39        147.36         6.52 o                         
  -6   1   8       1764.98       1695.79        41.43 o                         
  -5   1   8       1819.81       1937.19        88.01 o                         
  -4   1   8        147.07        143.90        23.69 o                         
  -3   1   8       1699.27       1657.03        42.94 o                         
  -2   1   8       3922.88       4059.33        58.42 o                         
  -1   1   8       5217.48       5180.75        60.71 o                         
   0   1   8        400.48        461.05         9.23 o                         
   1   1   8        326.57        363.82         6.52 o                         
   2   1   8        170.39        241.66         6.24 o                         
   3   1   8        215.39        287.26         9.77 o                         
   4   1   8       1441.25       1531.99        35.97 o                         
   5   1   8        105.29        112.92         4.68 o                         
   6   1   8        376.58        453.63         9.81 o                         
   7   1   8        811.82        808.28        15.09 o                         
   8   1   8        203.36        206.91         7.97 o                         
   9   1   8         10.35         16.85         3.16 o                         
  10   1   8         11.35         11.82         2.59 o                         
  11   1   8        708.19        699.77        12.17 o                         
  12   1   8         14.90          9.25         3.02 o                         
 -11   2   8         14.06         10.48         5.11 o                         
 -10   2   8       1453.10       1447.46        27.12 o                         
  -9   2   8        687.58        705.17        35.52 o                         
  -8   2   8       2892.91       2914.50        48.79 o                         
  -7   2   8       3134.17       3004.60        60.67 o                         
  -6   2   8         62.77         92.18        12.70 o                         
  -5   2   8       2541.60       2337.19        81.55 o                         
  -4   2   8       5379.62       5326.88       110.82 o                         
  -3   2   8          0.07         -6.87        14.03 o                         
  -2   2   8       7496.58       7191.37        94.23 o                         
  -1   2   8       2974.14       2877.14        34.76 o                         
   0   2   8        865.30        824.74        13.23 o                         
   1   2   8        676.73        754.57        18.44 o                         
   2   2   8       1284.57       1276.72        17.23 o                         
   3   2   8       8230.42       8241.02       110.22 o                         
   4   2   8        135.39        121.13         7.97 o                         
   5   2   8       3519.07       3369.02        59.09 o                         
   6   2   8       1134.48       1140.93        17.62 o                         
   7   2   8          9.08         14.04         2.87 o                         
   8   2   8        184.15        203.64         7.84 o                         
   9   2   8        233.28        216.13         7.88 o                         
  10   2   8         42.72         47.18         4.09 o                         
  11   2   8        214.12        216.39         5.76 o                         
  12   2   8          6.63          3.86         2.11 o                         
 -11   3   8       1546.17       1518.19        79.10 o                         
 -10   3   8       1520.51       1493.52        34.18 o                         
  -9   3   8        724.86        719.58        21.19 o                         
  -8   3   8       1164.45       1167.44        25.87 o                         
  -7   3   8          0.80         -0.98         5.34 o                         
  -6   3   8       2678.34       2350.54        52.38 o                         
  -5   3   8       1273.14       1230.04        40.15 o                         
  -4   3   8        701.78        963.98        44.47 o                         
  -3   3   8       2610.73       2322.59        55.85 o                         
  -2   3   8        212.80        218.68        18.41 o                         
  -1   3   8       4864.50       4952.09        62.94 o                         
   0   3   8        722.61        678.45        17.69 o                         
   1   3   8       4612.95       4682.21        63.58 o                         
   2   3   8       2181.44       2058.26        32.66 o                         
   3   3   8       3150.40       3300.05        52.06 o                         
   4   3   8       1669.16       1579.64        61.59 o                         
   5   3   8         58.87         75.76         3.87 o                         
   6   3   8       2146.91       2067.51        27.52 o                         
   7   3   8        577.08        619.24        14.09 o                         
   8   3   8         66.19         73.81         6.30 o                         
   9   3   8        770.92        821.50        16.62 o                         
  10   3   8         13.57         17.06         2.89 o                         
  11   3   8        571.15        547.35        14.96 o                         
  12   3   8         87.21         72.80         4.78 o                         
 -11   4   8        598.25        556.76        15.30 o                         
 -10   4   8         22.55         21.70         3.52 o                         
  -9   4   8        251.61        245.54        10.00 o                         
  -8   4   8         13.94         20.57         4.82 o                         
  -7   4   8        612.37        571.67        16.46 o                         
  -6   4   8       1783.15       1941.31        35.57 o                         
  -5   4   8        326.44        323.88        10.23 o                         
  -4   4   8        628.69        609.12        24.85 o                         
  -3   4   8       1392.11       1617.02        36.47 o                         
  -2   4   8         29.70         33.68         6.37 o                         
  -1   4   8        822.11        760.61        13.63 o                         
   0   4   8        514.37        499.29        16.93 o                         
   1   4   8        181.14        161.30         9.76 o                         
   2   4   8        560.56        546.83        19.29 o                         
   3   4   8        299.91        236.14         6.35 o                         
   4   4   8         25.91         44.18         3.51 o                         
   5   4   8       1472.09       1446.40        20.03 o                         
   6   4   8        152.40        144.05        13.01 o                         
   7   4   8        783.01        909.41        16.13 o                         
   8   4   8         11.25         18.25         3.27 o                         
   9   4   8        223.08        223.95         7.87 o                         
  10   4   8          1.61          6.72         2.16 o                         
  11   4   8          2.79          4.26         2.27 o                         
 -11   5   8        493.32        509.96        14.21 o                         
 -10   5   8         36.35         35.42         4.09 o                         
  -9   5   8          1.26         -1.20         2.76 o                         
  -8   5   8       1166.03       1165.05        29.88 o                         
  -7   5   8       2715.49       2774.90        55.29 o                         
  -6   5   8       5170.92       4945.60        77.75 o                         
  -5   5   8       3402.34       3342.41        54.50 o                         
  -4   5   8       4451.37       4984.19        69.07 o                         
  -3   5   8       3266.40       2986.68        56.42 o                         
  -2   5   8        459.74        635.59        28.48 o                         
  -1   5   8       1374.12       1260.19        49.13 o                         
   0   5   8       4704.49       5167.48        85.16 o                         
   1   5   8      15332.59      15221.69       188.27 o                         
   2   5   8      12330.25      12304.52       169.76 o                         
   3   5   8        683.17        651.26        20.27 o                         
   4   5   8       7900.16       7530.37        95.12 o                         
   5   5   8        853.39        858.92        16.40 o                         
   6   5   8      10600.97      10575.32       118.84 o                         
   7   5   8       1862.06       1911.20        27.39 o                         
   8   5   8       1567.07       1632.06        24.20 o                         
   9   5   8       1342.22       1355.99        20.45 o                         
  10   5   8        313.22        317.39         9.40 o                         
  11   5   8         56.16         53.20         6.72 o                         
 -11   6   8          0.76          0.12         2.45 o                         
 -10   6   8         42.69         37.19         6.71 o                         
  -9   6   8        307.78        322.18        10.93 o                         
  -8   6   8        140.29        133.56        16.53 o                         
  -7   6   8        753.52        757.21        20.78 o                         
  -6   6   8       1333.35       1428.34        32.98 o                         
  -5   6   8       1494.33       1566.81        30.14 o                         
  -4   6   8        548.89        552.07        14.14 o                         
  -3   6   8        135.43        120.54         7.42 o                         
  -2   6   8        119.84         45.64         7.72 o                         
  -1   6   8       1648.48       1824.09        44.43 o                         
   0   6   8        297.63        357.76        21.50 o                         
   1   6   8        174.13        205.07        20.47 o                         
   2   6   8        643.71        650.03        26.23 o                         
   3   6   8          0.64         15.08         4.06 o                         
   4   6   8         66.36         55.60         3.94 o                         
   5   6   8        617.27        565.27        13.62 o                         
   6   6   8        333.98        329.56         8.66 o                         
   7   6   8          2.68          8.64         2.40 o                         
   8   6   8         38.52         43.58         4.04 o                         
   9   6   8         57.46         74.98         4.42 o                         
  10   6   8         20.57         32.61         3.37 o                         
  11   6   8        118.18        119.66         7.52 o                         
 -11   7   8        284.80        284.44         8.86 o                         
 -10   7   8        290.40        314.84        13.28 o                         
  -9   7   8        603.30        600.26        22.98 o                         
  -8   7   8        472.30        474.46        16.65 o                         
  -7   7   8       2362.45       2428.77        49.86 o                         
  -6   7   8       1078.66       1074.33        27.02 o                         
  -5   7   8       6072.21       6044.60       189.08 o                         
  -4   7   8       1065.28       1232.00        24.78 o                         
  -3   7   8      10085.48      10123.70       125.61 o                         
  -2   7   8        775.13        742.60        15.35 o                         
  -1   7   8        584.15        558.18        13.78 o                         
   0   7   8        453.98        420.00        12.98 o                         
   1   7   8       2034.28       2078.50        53.42 o                         
   2   7   8        844.47        838.56        16.46 o                         
   3   7   8       1105.48       1054.90        18.58 o                         
   4   7   8       4550.02       4310.28        53.28 o                         
   5   7   8        143.39        171.30         6.87 o                         
   6   7   8       1430.72       1519.09        22.98 o                         
   7   7   8       1189.93       1049.02        28.68 o                         
   8   7   8        135.06        154.89         5.89 o                         
   9   7   8        511.12        502.10        17.15 o                         
  10   7   8        129.23        109.12         5.34 o                         
 -11   8   8        250.42        245.00         7.30 o                         
 -10   8   8        638.63        610.38        16.42 o                         
  -9   8   8         89.50         94.97         6.15 o                         
  -8   8   8          0.16          4.59         9.57 o                         
  -7   8   8        259.09        261.57        11.16 o                         
  -6   8   8        162.87        167.50         9.38 o                         
  -5   8   8        485.74        543.04        17.46 o                         
  -4   8   8       3409.72       3279.42        60.84 o                         
  -3   8   8       1238.14       1261.94        21.02 o                         
  -2   8   8       5112.30       5268.25        68.87 o                         
  -1   8   8         56.90         34.73         3.16 o                         
   0   8   8       4025.81       4119.33        66.73 o                         
   1   8   8       1229.90       1234.94        25.07 o                         
   2   8   8        589.39        580.71        13.49 o                         
   3   8   8       7498.86       7251.44        95.34 o                         
   4   8   8        426.59        428.20        15.53 o                         
   5   8   8       3332.39       3343.55        47.33 o                         
   6   8   8        677.33        648.48        13.00 o                         
   7   8   8        151.61        167.10         8.33 o                         
   8   8   8        278.78        315.20        10.52 o                         
   9   8   8         25.29         20.59         2.92 o                         
  10   8   8        474.20        430.65        16.11 o                         
 -10   9   8         23.30         18.82         2.79 o                         
  -9   9   8          7.37          4.48         2.84 o                         
  -8   9   8        342.58        383.86        21.06 o                         
  -7   9   8        534.83        505.14        15.88 o                         
  -6   9   8         28.13         31.17         7.08 o                         
  -5   9   8        527.95        473.61        16.36 o                         
  -4   9   8       1108.49       1143.81        28.63 o                         
  -3   9   8         38.12         17.40         3.72 o                         
  -2   9   8       2722.86       2663.24        53.01 o                         
  -1   9   8        504.88        533.57        11.86 o                         
   0   9   8        297.33        294.31         9.36 o                         
   1   9   8          0.11          7.05         2.62 o                         
   2   9   8         91.51         68.62         5.25 o                         
   3   9   8        689.85        689.45        20.47 o                         
   4   9   8        671.94        659.53        20.02 o                         
   5   9   8        102.97         84.96         7.49 o                         
   6   9   8        379.69        370.38        17.69 o                         
   7   9   8          0.35          3.10         2.67 o                         
   8   9   8         11.23         12.79         5.21 o                         
   9   9   8         30.72         28.43         2.89 o                         
 -10  10   8        130.65        125.44         5.03 o                         
  -9  10   8        437.05        477.59        13.83 o                         
  -8  10   8        217.49        209.06         8.61 o                         
  -7  10   8       1480.94       1576.95        33.99 o                         
  -6  10   8         11.33         11.86         3.57 o                         
  -5  10   8       1416.79       1337.38        56.44 o                         
  -4  10   8       2780.28       2632.99        73.72 o                         
  -3  10   8        139.66        135.10         8.38 o                         
  -2  10   8       5524.27       5514.56        82.90 o                         
  -1  10   8       1349.47       1302.51        22.50 o                         
   0  10   8       6176.66       6244.11        94.48 o                         
   1  10   8       3686.68       3647.78        58.90 o                         
   2  10   8        195.51        218.41         9.07 o                         
   3  10   8       8853.90       8636.82       154.93 o                         
   4  10   8         86.97         79.18        14.09 o                         
   5  10   8       4085.59       3906.39       131.43 o                         
   6  10   8        227.16        234.88         8.56 o                         
   7  10   8       1430.66       1516.85        42.34 o                         
   8  10   8        609.09        695.91        21.87 o                         
   9  10   8        100.13         93.27         5.03 o                         
  -9  11   8         51.16         52.53         8.83 o                         
  -8  11   8          1.94          0.87         2.02 o                         
  -7  11   8         26.46         24.40         3.67 o                         
  -6  11   8          0.41          3.34         2.90 o                         
  -5  11   8         63.36         66.08         8.32 o                         
  -4  11   8        101.78         97.58         6.63 o                         
  -3  11   8         14.52         24.70         7.65 o                         
  -2  11   8        595.80        541.40        18.00 o                         
  -1  11   8       1210.19       1172.10        29.26 o                         
   0  11   8        271.02        257.21        10.01 o                         
   1  11   8        692.56        645.15        16.65 o                         
   2  11   8         11.58         20.70         7.66 o                         
   3  11   8         58.47         72.52        14.87 o                         
   4  11   8         75.62         85.91        11.10 o                         
   5  11   8         20.92         28.50         7.68 o                         
   6  11   8        307.26        292.09         9.03 o                         
   7  11   8        303.35        345.35        12.58 o                         
   8  11   8         63.46         62.71         4.96 o                         
  -9  12   8        337.69        308.98        13.98 o                         
  -8  12   8         67.96         86.44        15.53 o                         
  -7  12   8        354.13        389.90        16.56 o                         
  -6  12   8        761.56        830.09        28.81 o                         
  -5  12   8        121.26        109.96        10.58 o                         
  -4  12   8        847.78        920.22        30.88 o                         
  -3  12   8        445.57        378.01        11.87 o                         
  -2  12   8       1075.40       1191.42        24.38 o                         
  -1  12   8        141.09        165.11         9.85 o                         
   0  12   8        742.42        734.20        23.12 o                         
   1  12   8        641.94        694.19        20.61 o                         
   2  12   8       1917.24       1846.73        41.14 o                         
   3  12   8       5882.70       5590.66       103.74 o                         
   4  12   8        287.02        262.81        11.15 o                         
   5  12   8       1056.16       1075.45        29.11 o                         
   6  12   8         55.69         47.10         5.28 o                         
   7  12   8        170.82        179.91         8.04 o                         
   8  12   8        758.86        704.77        16.18 o                         
  -8  13   8        947.14        896.06        25.51 o                         
  -7  13   8          1.55          5.80         2.31 o                         
  -6  13   8        969.59       1013.28        21.66 o                         
  -5  13   8        456.87        445.49        13.10 o                         
  -4  13   8        596.28        560.22        22.46 o                         
  -3  13   8       2230.05       2252.88        67.34 o                         
  -2  13   8         16.06         12.95         4.51 o                         
  -1  13   8        508.00        485.28        18.37 o                         
   0  13   8       2429.74       2279.37        40.49 o                         
   1  13   8          0.75         11.02         3.28 o                         
   2  13   8       1813.77       1813.54        34.17 o                         
   3  13   8         20.81         14.51         3.32 o                         
   4  13   8         24.78         19.45         4.49 o                         
   5  13   8          0.34          2.03         2.66 o                         
   6  13   8         34.67         52.69         4.76 o                         
   7  13   8          9.79          7.65         2.07 o                         
  -6  14   8          1.38          2.29         2.87 o                         
  -5  14   8         40.20         30.24         4.86 o                         
  -4  14   8         39.77         28.64         5.50 o                         
  -3  14   8         67.55         51.33        11.10 o                         
  -2  14   8         46.13         26.01         5.92 o                         
  -1  14   8          6.07          5.97         3.78 o                         
   0  14   8        164.27        143.01         9.43 o                         
   1  14   8        219.24        211.00        13.86 o                         
   2  14   8        272.03        289.31         9.63 o                         
   3  14   8         11.06         16.19         3.00 o                         
   4  14   8          0.65          1.23         2.76 o                         
   5  14   8          0.21          3.17         3.53 o                         
   6  14   8          1.72          6.05         1.72 o                         
  -4  15   8        153.41        157.33        11.20 o                         
  -3  15   8        547.37        551.82        21.06 o                         
  -2  15   8         46.99         31.20         5.26 o                         
  -1  15   8        228.48        185.19        11.74 o                         
   0  15   8        231.28        222.23        13.03 o                         
   1  15   8         90.67        104.49         8.84 o                         
   2  15   8         77.59         87.44        10.86 o                         
   3  15   8         67.61         63.36         5.85 o                         
   4  15   8        144.04        116.14        10.13 o                         
   5  15   8          6.89          8.38         2.51 o                         
  -3  16   8        404.01        433.25        15.11 o                         
  -2  16   8        872.46        930.51        28.51 o                         
  -1  16   8        272.46        348.96        17.29 o                         
   0  16   8        156.55        168.84         9.40 o                         
 -11   1   9       1357.95       1326.59        29.23 o                         
 -10   1   9         48.01         38.28         4.21 o                         
  -9   1   9        416.26        429.07        44.11 o                         
  -8   1   9        430.00        422.55        10.89 o                         
  -7   1   9        227.31        227.68         7.90 o                         
  -6   1   9       3394.10       3463.11        95.40 o                         
  -5   1   9         21.73         75.00        36.77 o                         
  -4   1   9      11303.13      11408.29       393.58 o                         
  -3   1   9       8035.04       7867.06       123.26 o                         
  -2   1   9         49.31         82.89         8.78 o                         
  -1   1   9        766.51        674.47        14.08 o                         
   0   1   9        386.12        325.72         8.30 o                         
   1   1   9       3453.20       3266.65        33.67 o                         
   2   1   9        584.04        470.16         9.75 o                         
   3   1   9         11.74          4.50         2.23 o                         
   4   1   9        828.86        865.89        24.26 o                         
   5   1   9        921.32        972.68        14.97 o                         
   6   1   9       6217.37       6189.29        67.74 o                         
   7   1   9       1691.83       1670.32        25.74 o                         
   8   1   9        174.89        181.77         7.49 o                         
   9   1   9       2967.27       2968.54        43.18 o                         
  10   1   9          2.29          2.01         2.12 o                         
  11   1   9         75.98         96.27         4.01 o                         
  12   1   9        387.41        377.50        14.09 o                         
 -11   2   9        100.72         91.96         5.29 o                         
 -10   2   9        746.90        723.45        16.71 o                         
  -9   2   9         90.92         84.59         6.00 o                         
  -8   2   9       1650.23       1697.14        31.90 o                         
  -7   2   9        691.03        647.81        20.56 o                         
  -6   2   9         98.36        168.70         7.29 o                         
  -5   2   9        399.80        259.46        41.26 o                         
  -4   2   9        444.81        428.29        32.03 o                         
  -3   2   9       4729.35       4611.78        98.44 o                         
  -2   2   9       2112.47       2114.46        54.81 o                         
  -1   2   9          2.47         13.74         5.46 o                         
   0   2   9       5709.24       5629.87        59.80 o                         
   1   2   9       1511.61       1447.01        23.43 o                         
   2   2   9        549.03        557.44        11.70 o                         
   3   2   9       1958.84       2192.87        37.43 o                         
   4   2   9        176.20        152.07         9.00 o                         
   5   2   9        646.05        594.63        10.90 o                         
   6   2   9          4.73         12.45         2.39 o                         
   7   2   9         28.10         35.76         4.36 o                         
   8   2   9         51.75         59.45         5.07 o                         
   9   2   9       1377.81       1352.89        23.47 o                         
  10   2   9        420.73        416.46        20.14 o                         
  11   2   9        188.39        161.06         4.88 o                         
  12   2   9         13.07          6.19         2.15 o                         
 -11   3   9          4.19          1.09         2.29 o                         
 -10   3   9         97.08         87.26         7.97 o                         
  -9   3   9       1812.57       1739.10        32.39 o                         
  -8   3   9        257.43        251.23         9.90 o                         
  -7   3   9       2156.48       2045.28        32.30 o                         
  -6   3   9       2331.43       2375.81        41.59 o                         
  -5   3   9       1795.17       2030.51        74.16 o                         
  -4   3   9          3.57         32.99        26.90 o                         
  -3   3   9        488.82        485.85        34.34 o                         
  -2   3   9         46.61        109.64        16.35 o                         
  -1   3   9      10195.70      10163.69       113.01 o                         
   0   3   9       4046.32       4339.94        62.65 o                         
   1   3   9        228.23        217.67        10.52 o                         
   2   3   9       1783.14       1925.62        37.85 o                         
   3   3   9        537.49        544.66        15.05 o                         
   4   3   9        172.18        160.86         5.75 o                         
   5   3   9        621.17        608.42        11.12 o                         
   6   3   9       1010.18       1004.59        18.46 o                         
   7   3   9         15.62         26.76         3.69 o                         
   8   3   9        628.58        649.05        14.77 o                         
   9   3   9         31.58         22.73         3.28 o                         
  10   3   9         21.76         28.13         3.33 o                         
  11   3   9        312.81        298.54         7.71 o                         
 -11   4   9         53.64         57.61         5.96 o                         
 -10   4   9         39.07         47.30         5.81 o                         
  -9   4   9       1017.26       1071.87        28.11 o                         
  -8   4   9       1079.79       1075.65        28.24 o                         
  -7   4   9        249.69        268.76         9.46 o                         
  -6   4   9       5586.76       5458.24        84.61 o                         
  -5   4   9       3013.37       2735.70        46.25 o                         
  -4   4   9        315.04        200.13        14.70 o                         
  -3   4   9        196.47        121.47         9.66 o                         
  -2   4   9       4384.25       4381.42        67.83 o                         
  -1   4   9       4065.24       4543.92        61.47 o                         
   0   4   9      15198.28      15130.40       255.61 o                         
   1   4   9        458.12        544.82        18.40 o                         
   2   4   9       5547.37       5437.18        74.28 o                         
   3   4   9       1381.75       1261.87        47.47 o                         
   4   4   9       3459.89       3652.34        58.29 o                         
   5   4   9       4679.52       4585.38        47.01 o                         
   6   4   9          0.99          7.29         3.47 o                         
   7   4   9        754.78        716.01        13.89 o                         
   8   4   9        110.82        115.04         6.16 o                         
   9   4   9        911.39        950.56        17.98 o                         
  10   4   9        236.93        256.52         7.72 o                         
  11   4   9        126.67        103.17         5.59 o                         
 -11   5   9        216.65        201.00        15.88 o                         
 -10   5   9        294.60        280.87         9.22 o                         
  -9   5   9        611.53        624.61        16.09 o                         
  -8   5   9       2517.76       2455.30        52.27 o                         
  -7   5   9          2.46          4.22         3.16 o                         
  -6   5   9        447.45        520.94        22.07 o                         
  -5   5   9        641.87        632.40        16.02 o                         
  -4   5   9        642.48        737.21        52.20 o                         
  -3   5   9        913.13       1043.40        30.11 o                         
  -2   5   9        764.89        947.98        37.50 o                         
  -1   5   9        361.35        362.58        17.62 o                         
   0   5   9         65.97         66.45        10.90 o                         
   1   5   9        486.10        436.83        19.73 o                         
   2   5   9         72.26         85.97        29.47 o                         
   3   5   9       1683.21       1684.75        32.46 o                         
   4   5   9       1390.43       1453.74        24.72 o                         
   5   5   9        220.83        217.69         6.40 o                         
   6   5   9          0.69          6.37         3.28 o                         
   7   5   9          1.67          2.20         2.35 o                         
   8   5   9          0.77          1.88         2.25 o                         
   9   5   9        555.40        550.74        11.04 o                         
  10   5   9         99.42         86.17         4.91 o                         
  11   5   9         32.34         16.73         3.67 o                         
 -11   6   9          0.10          2.76         2.81 o                         
 -10   6   9         73.90         74.44         8.11 o                         
  -9   6   9        992.07       1027.98        21.88 o                         
  -8   6   9        487.99        531.15        22.15 o                         
  -7   6   9        451.73        454.32        15.34 o                         
  -6   6   9        732.95        780.34        19.46 o                         
  -5   6   9       6943.57       7035.17       105.72 o                         
  -4   6   9       4583.58       4705.74        72.53 o                         
  -3   6   9       3659.52       3550.10        86.98 o                         
  -2   6   9      16654.82      17008.38       237.13 o                         
  -1   6   9         90.25         83.23        18.50 o                         
   0   6   9       6013.58       6066.14       121.79 o                         
   1   6   9         27.29         28.42         9.60 o                         
   2   6   9       2143.25       1977.87        30.19 o                         
   3   6   9       4472.91       4368.36        59.66 o                         
   4   6   9       3010.62       3033.10        39.25 o                         
   5   6   9        981.20       1009.13        17.61 o                         
   6   6   9        538.52        537.98        11.50 o                         
   7   6   9       1485.30       1647.54        24.56 o                         
   8   6   9       1203.79       1283.45        20.11 o                         
   9   6   9        850.55        857.42        14.28 o                         
  10   6   9       1504.77       1540.13        32.38 o                         
  11   6   9         59.70         50.49         4.74 o                         
 -11   7   9        214.64        198.15         7.02 o                         
 -10   7   9        218.08        212.93         9.15 o                         
  -9   7   9        418.75        418.82        12.15 o                         
  -8   7   9       1368.74       1354.20        32.92 o                         
  -7   7   9         10.95          8.55         3.78 o                         
  -6   7   9       1513.51       1489.14        34.50 o                         
  -5   7   9        138.40        164.09         9.32 o                         
  -4   7   9       2637.65       2635.05        56.00 o                         
  -3   7   9         84.38         78.29         5.41 o                         
  -2   7   9       2272.64       2207.32        38.96 o                         
  -1   7   9       5540.29       5286.59       109.52 o                         
   0   7   9       1173.47       1339.72        48.91 o                         
   1   7   9       2414.38       2267.10        40.26 o                         
   2   7   9       1865.28       1972.44        30.78 o                         
   3   7   9       1212.95       1226.89        19.26 o                         
   4   7   9        700.65        755.31        16.19 o                         
   5   7   9        485.18        495.65        19.15 o                         
   6   7   9        996.16       1017.94        17.39 o                         
   7   7   9        805.89        781.94        14.60 o                         
   8   7   9          9.43         16.34         2.97 o                         
   9   7   9        285.19        269.29         8.97 o                         
  10   7   9          6.32          6.58         2.51 o                         
 -11   8   9        189.58        174.19         6.30 o                         
 -10   8   9          4.82          4.04         3.20 o                         
  -9   8   9        357.86        327.34        10.22 o                         
  -8   8   9        337.91        349.69        14.77 o                         
  -7   8   9       1021.31       1054.49        26.22 o                         
  -6   8   9        579.63        560.94        17.82 o                         
  -5   8   9         12.77         21.16         4.67 o                         
  -4   8   9        236.60        247.36        11.28 o                         
  -3   8   9       2541.45       2392.40        40.01 o                         
  -2   8   9       4719.46       4756.69        72.27 o                         
  -1   8   9         55.26         86.44         4.48 o                         
   0   8   9       1615.14       1598.85        26.79 o                         
   1   8   9         32.45         28.02         4.19 o                         
   2   8   9       2542.65       2388.04        36.67 o                         
   3   8   9        212.94        223.07        24.53 o                         
   4   8   9        569.43        532.73        17.68 o                         
   5   8   9        967.34        906.73        20.43 o                         
   6   8   9        634.98        695.74        22.24 o                         
   7   8   9       1220.33       1233.72        25.47 o                         
   8   8   9         96.63        104.97         6.68 o                         
   9   8   9         36.23         33.62         3.16 o                         
  10   8   9          2.24          6.85         2.04 o                         
 -10   9   9          0.34         -0.08         2.49 o                         
  -9   9   9        305.99        296.90         8.95 o                         
  -8   9   9        119.68        106.72         9.08 o                         
  -7   9   9       1621.90       1723.39        37.37 o                         
  -6   9   9       3892.02       3394.08       126.30 o                         
  -5   9   9        423.39        431.06        15.42 o                         
  -4   9   9       9192.80       9199.96       164.20 o                         
  -3   9   9       2714.25       2601.83        55.37 o                         
  -2   9   9       2860.68       2821.01        46.06 o                         
  -1   9   9       5009.82       4992.99        75.56 o                         
   0   9   9          9.52         30.39         5.86 o                         
   1   9   9       1866.21       1795.65        30.72 o                         
   2   9   9       1332.98       1314.17        23.79 o                         
   3   9   9       1030.25       1020.37        38.08 o                         
   4   9   9        735.36        700.10        20.74 o                         
   5   9   9        124.86        116.85         8.45 o                         
   6   9   9       1496.67       1498.10        29.26 o                         
   7   9   9        129.48        139.71         7.20 o                         
   8   9   9        509.79        538.46        13.30 o                         
   9   9   9        355.65        361.16         8.80 o                         
 -10  10   9          2.57          2.41         1.39 o                         
  -9  10   9         99.37         93.74         5.73 o                         
  -8  10   9          0.06         -1.60         4.47 o                         
  -7  10   9        326.59        305.91        11.42 o                         
  -6  10   9        325.62        313.27        12.87 o                         
  -5  10   9        530.75        564.94        25.31 o                         
  -4  10   9        799.07        835.64        23.12 o                         
  -3  10   9        324.54        298.79        12.33 o                         
  -2  10   9       2501.83       2500.36        41.74 o                         
  -1  10   9        531.82        469.42        16.35 o                         
   0  10   9        461.52        467.09        16.31 o                         
   1  10   9         27.22         22.50         3.76 o                         
   2  10   9        467.98        418.89        24.24 o                         
   3  10   9       1558.93       1633.11        83.69 o                         
   4  10   9        110.94        108.09        12.02 o                         
   5  10   9        716.99        688.85        20.01 o                         
   6  10   9         35.15         36.13         4.28 o                         
   7  10   9          5.14          6.13         2.52 o                         
   8  10   9          7.67         17.52         2.53 o                         
   9  10   9         84.23         91.22         4.72 o                         
  -9  11   9        182.20        175.91         6.51 o                         
  -8  11   9         37.23         25.35         2.87 o                         
  -7  11   9        132.00        139.82         7.86 o                         
  -6  11   9        665.29        706.35        19.32 o                         
  -5  11   9        528.86        485.55        15.89 o                         
  -4  11   9        139.32        178.92        14.41 o                         
  -3  11   9       1372.31       1521.06        35.11 o                         
  -2  11   9        124.75        128.78         6.92 o                         
  -1  11   9       6147.00       5958.43       110.39 o                         
   0  11   9          0.05          5.46         3.30 o                         
   1  11   9       7881.14       8020.89       145.19 o                         
   2  11   9        156.30        159.77         9.71 o                         
   3  11   9       1717.21       1606.17        55.00 o                         
   4  11   9        645.76        641.24        28.08 o                         
   5  11   9        627.99        718.53        23.17 o                         
   6  11   9       1427.62       1487.93        29.41 o                         
   7  11   9         86.34         99.96         9.79 o                         
   8  11   9       1029.66       1165.98        41.90 o                         
  -8  12   9        422.11        411.41        12.38 o                         
  -7  12   9        572.88        554.71        20.44 o                         
  -6  12   9         85.84         96.26         8.11 o                         
  -5  12   9        288.23        285.50        11.08 o                         
  -4  12   9          4.28         11.77         3.52 o                         
  -3  12   9        308.74        263.22         9.67 o                         
  -2  12   9       1308.42       1255.51        44.25 o                         
  -1  12   9        240.57        233.57        10.86 o                         
   0  12   9        835.81        862.58        25.26 o                         
   1  12   9          0.82          3.89         3.01 o                         
   2  12   9        828.23        791.41        22.37 o                         
   3  12   9         41.03         37.32         5.52 o                         
   4  12   9          0.26          1.68         5.69 o                         
   5  12   9        689.83        716.91        22.19 o                         
   6  12   9         73.29         78.42         6.31 o                         
   7  12   9        475.53        517.47        14.39 o                         
   8  12   9        118.66        109.81         5.09 o                         
  -7  13   9         16.10          8.86         2.67 o                         
  -6  13   9        311.45        305.59        19.23 o                         
  -5  13   9          2.62          3.07         2.43 o                         
  -4  13   9        661.23        675.89        17.19 o                         
  -3  13   9         21.47         31.87        12.18 o                         
  -2  13   9        165.06        166.42        10.67 o                         
  -1  13   9        303.17        307.88        23.39 o                         
   0  13   9         60.69         56.61         5.40 o                         
   1  13   9        323.03        334.13        12.82 o                         
   2  13   9        226.14        245.90         9.64 o                         
   3  13   9        428.82        413.66        12.50 o                         
   4  13   9         27.68         25.08         6.11 o                         
   5  13   9         23.82         29.20         4.12 o                         
   6  13   9        101.15         88.08         5.58 o                         
   7  13   9         52.42         56.51         3.68 o                         
  -6  14   9         31.86         18.20         3.44 o                         
  -5  14   9       1125.00       1011.73        30.92 o                         
  -4  14   9        380.25        385.66        17.35 o                         
  -3  14   9         85.88         98.38         9.70 o                         
  -2  14   9        391.49        400.77        19.34 o                         
  -1  14   9          0.21          3.49         3.49 o                         
   0  14   9        295.36        286.48        13.69 o                         
   1  14   9        115.64        116.73         6.31 o                         
   2  14   9        569.70        550.45        19.36 o                         
   3  14   9        248.13        255.55        14.49 o                         
   4  14   9         96.66         92.33         5.87 o                         
   5  14   9        571.62        562.06        14.70 o                         
   6  14   9        112.44        102.50         4.56 o                         
  -4  15   9         23.39         25.12         5.53 o                         
  -3  15   9        122.11        128.46         9.03 o                         
  -2  15   9          2.80          4.91         3.12 o                         
   0  15   9         70.22         76.80         7.85 o                         
   1  15   9         41.01         34.47         5.41 o                         
   2  15   9        152.81        137.64         9.18 o                         
   3  15   9          0.48          1.57         3.94 o                         
   4  15   9         46.07         24.34         4.01 o                         
   5  15   9         31.68         36.83         4.06 o                         
  -3  16   9        126.15        132.90         6.92 o                         
  -2  16   9        424.32        448.34        16.29 o                         
  -1  16   9         41.78         23.28         3.65 o                         
   0  16   9        234.35        221.48        10.57 o                         
   3  16   9        141.06        131.82         7.14 o                         
 -11   0  10       1426.44       1490.71        44.78 o                         
 -10   0  10        193.26        201.72        13.93 o                         
  -9   0  10        973.25        927.01        26.34 o                         
  -8   0  10         68.10         75.68        14.03 o                         
  -7   0  10        398.82        432.86        15.47 o                         
  -6   0  10        495.53        585.01        25.42 o                         
  -4   0  10       5448.91       6931.61       172.31 o                         
  -3   0  10      13621.12      13181.01       268.09 o                         
  -2   0  10       2362.49       2471.05        52.51 o                         
  -1   0  10       1994.58       2146.36        45.22 o                         
   0   0  10      10552.94      10263.95       148.02 o                         
   1   0  10        950.68        885.02        22.63 o                         
   2   0  10       2791.07       2193.96        35.58 o                         
   3   0  10       6577.37       6722.10       268.95 o                         
   4   0  10       2395.61       2086.53        65.60 o                         
   5   0  10       3412.69       3265.86        54.05 o                         
   6   0  10        250.48        292.21        11.24 o                         
   7   0  10         44.14         32.77         5.59 o                         
   8   0  10         96.27         93.82         8.01 o                         
   9   0  10        503.06        584.69        19.08 o                         
  10   0  10        123.97        136.26        11.57 o                         
  11   0  10         14.16          7.87         2.28 o                         
 -11   1  10          0.61         -0.17         2.68 o                         
 -10   1  10         21.39         24.20         3.55 o                         
  -9   1  10          0.43          4.45         5.67 o                         
  -8   1  10          7.21          7.89         3.14 o                         
  -7   1  10          2.61          1.39         6.22 o                         
  -6   1  10         79.86         78.84         5.30 o                         
  -5   1  10        164.11        171.42        12.43 o                         
  -4   1  10       2753.53       3047.21        74.46 o                         
  -3   1  10        451.55        459.75        38.49 o                         
  -2   1  10       2154.49       2301.91        42.06 o                         
  -1   1  10       2958.72       3148.23        43.13 o                         
   0   1  10       2984.56       3054.89        36.32 o                         
   1   1  10       2141.37       2020.41        25.38 o                         
   2   1  10        473.53        453.87         9.87 o                         
   3   1  10       1713.32       1904.94        50.99 o                         
   4   1  10         24.89         46.30         3.95 o                         
   5   1  10        580.45        493.08         9.81 o                         
   6   1  10        920.76        881.86        15.06 o                         
   7   1  10          2.76          0.51         2.22 o                         
   8   1  10        823.15        800.88        16.87 o                         
   9   1  10         25.19         22.44         3.41 o                         
  10   1  10          0.72          2.84         2.14 o                         
  11   1  10         65.15         60.08         3.29 o                         
 -11   2  10         19.15         10.89         5.37 o                         
 -10   2  10        915.08        943.02        19.77 o                         
  -9   2  10         91.18         97.74         6.33 o                         
  -8   2  10        731.19        754.20        18.14 o                         
  -7   2  10        653.09        623.65        20.01 o                         
  -6   2  10        541.52        535.43        13.56 o                         
  -5   2  10        842.76        737.72        31.42 o                         
  -4   2  10         57.60         37.03        25.70 o                         
  -3   2  10       6531.94       6611.96       130.93 o                         
  -2   2  10        240.29        266.18        12.13 o                         
  -1   2  10      14164.19      14049.33       194.10 o                         
   0   2  10      16587.67      16469.51       158.32 o                         
   1   2  10        343.37        369.12        20.77 o                         
   2   2  10       4524.44       4320.04        79.46 o                         
   3   2  10       7371.51       8121.73       144.74 o                         
   4   2  10       5763.19       5736.85        95.63 o                         
   5   2  10        904.68        878.04        14.20 o                         
   6   2  10        193.19        162.39         9.46 o                         
   7   2  10       1206.05       1191.82        21.88 o                         
   8   2  10        285.71        296.86         9.56 o                         
   9   2  10        561.87        578.58        13.33 o                         
  10   2  10        468.32        493.64        10.97 o                         
  11   2  10        161.06        156.24         4.63 o                         
 -11   3  10       1222.78       1203.88        30.76 o                         
 -10   3  10         29.27         30.59         4.74 o                         
  -9   3  10       2516.46       2595.66        45.52 o                         
  -8   3  10          1.57          1.44         2.78 o                         
  -7   3  10       1291.60       1344.47        24.17 o                         
  -6   3  10       1219.66       1207.56        28.60 o                         
  -5   3  10       4421.35       4308.75       114.47 o                         
  -4   3  10       9570.09       9592.32       246.35 o                         
  -3   3  10         75.26        103.62        21.84 o                         
  -2   3  10       6798.58       6866.81        95.43 o                         
  -1   3  10        452.29        386.64        15.96 o                         
   0   3  10       4648.37       4924.83        70.66 o                         
   1   3  10        461.27        293.18        13.11 o                         
   2   3  10        277.51        290.42        12.50 o                         
   3   3  10        292.15        166.69        17.29 o                         
   4   3  10          9.28         15.56         2.77 o                         
   5   3  10       2576.75       2425.33        30.00 o                         
   6   3  10        166.36        135.91         5.83 o                         
   7   3  10         46.89         31.77         4.50 o                         
   8   3  10       1833.90       1789.09        53.78 o                         
   9   3  10         72.76         90.99         5.36 o                         
  10   3  10        510.42        528.59        12.92 o                         
  11   3  10        136.37        126.07         9.05 o                         
 -11   4  10          4.62          1.66         3.08 o                         
 -10   4  10        107.85        113.28         6.23 o                         
  -9   4  10        226.87        235.04         9.31 o                         
  -8   4  10         25.68         25.02         5.15 o                         
  -7   4  10        450.89        453.64        12.72 o                         
  -6   4  10        733.95        789.55        19.01 o                         
  -5   4  10          6.64         10.81         4.01 o                         
  -4   4  10        151.50        187.44        14.07 o                         
  -3   4  10        950.72       1152.69        31.28 o                         
  -2   4  10        525.83        642.87        20.84 o                         
  -1   4  10          0.84         21.95         6.88 o                         
   0   4  10      10768.50      11103.75       140.68 o                         
   1   4  10       5235.17       5579.85        79.63 o                         
   2   4  10       3896.74       4296.16       138.47 o                         
   3   4  10        759.64        733.86        17.17 o                         
   4   4  10        155.71        194.78         5.13 o                         
   5   4  10        670.09        669.78        13.22 o                         
   6   4  10        560.31        543.51        11.55 o                         
   7   4  10        217.78        221.70         7.35 o                         
   8   4  10          1.20          2.90         3.84 o                         
   9   4  10          5.38          8.73         2.60 o                         
  10   4  10        574.87        553.34        11.28 o                         
  11   4  10        178.25        180.76         9.00 o                         
 -11   5  10        674.00        637.56        17.55 o                         
 -10   5  10         13.46         14.48         4.58 o                         
  -9   5  10        763.59        770.39        18.26 o                         
  -8   5  10        330.47        300.42        25.17 o                         
  -7   5  10        113.12        120.40         8.01 o                         
  -6   5  10        841.34        848.20        26.23 o                         
  -5   5  10       5947.58       5901.05        89.96 o                         
  -4   5  10       2574.09       2474.27        41.11 o                         
  -3   5  10         11.26         12.33        15.91 o                         
  -2   5  10       4149.62       4007.75        56.85 o                         
  -1   5  10        948.53        800.30        27.71 o                         
   0   5  10         94.88        165.28        16.91 o                         
   1   5  10      11548.10      11799.21       259.52 o                         
   2   5  10       2840.38       3176.31        73.32 o                         
   3   5  10      11649.42      11637.98       266.29 o                         
   4   5  10        891.64        856.92        15.35 o                         
   5   5  10       1590.15       1565.93        58.57 o                         
   6   5  10       2617.18       2757.27        36.47 o                         
   7   5  10       1001.22        994.31        17.25 o                         
   8   5  10         95.38        117.60         5.51 o                         
   9   5  10        427.86        453.76        10.93 o                         
  10   5  10        158.12        189.00         6.75 o                         
  11   5  10       1473.68       1396.46        39.08 o                         
 -11   6  10          0.12          0.10         1.99 o                         
 -10   6  10        768.01        809.44        23.16 o                         
  -9   6  10        221.54        226.44         9.09 o                         
  -8   6  10       2469.94       2504.43        53.07 o                         
  -7   6  10       1952.06       2069.25        50.39 o                         
  -6   6  10       1024.75       1027.48        23.48 o                         
  -5   6  10       1256.07       1322.23        28.30 o                         
  -4   6  10       1207.51       1295.86        28.11 o                         
  -3   6  10         60.69         62.22         4.11 o                         
  -2   6  10        155.56        141.00         4.61 o                         
  -1   6  10        591.49        589.99        17.98 o                         
   0   6  10       3249.57       3424.01        57.23 o                         
   1   6  10        160.19        160.07        11.41 o                         
   2   6  10        515.18        486.94        18.02 o                         
   3   6  10        105.22        132.21         5.76 o                         
   4   6  10        147.42        139.28         6.88 o                         
   5   6  10         12.71          4.45         2.82 o                         
   6   6  10       1154.72       1195.25        26.31 o                         
   7   6  10         39.06         50.11        11.09 o                         
   8   6  10          4.07          6.19         2.30 o                         
   9   6  10        225.19        219.26         8.85 o                         
  10   6  10        543.39        493.79        13.76 o                         
 -11   7  10        684.26        678.13        15.27 o                         
 -10   7  10          4.76          7.75         2.76 o                         
  -9   7  10        222.51        223.37         8.74 o                         
  -8   7  10        461.71        469.80        16.43 o                         
  -7   7  10        812.14        810.60        22.30 o                         
  -6   7  10       7607.67       7616.95       137.73 o                         
  -5   7  10        344.43        325.38        13.62 o                         
  -4   7  10       4241.97       4295.03        57.76 o                         
  -3   7  10         76.23        104.29         5.94 o                         
  -2   7  10       7197.39       6934.45       108.63 o                         
  -1   7  10        159.98        223.29        11.81 o                         
   0   7  10       1767.80       1642.72        30.61 o                         
   1   7  10       4894.35       4627.75        91.47 o                         
   2   7  10         13.85         12.42         3.00 o                         
   3   7  10       1512.12       1537.00        26.05 o                         
   4   7  10        129.51        148.83         8.68 o                         
   5   7  10       1023.04       1055.05        19.50 o                         
   6   7  10       1680.79       1668.07        24.74 o                         
   7   7  10         28.01         36.40         3.61 o                         
   8   7  10       2993.60       3056.99        46.56 o                         
   9   7  10        110.75        120.22         5.99 o                         
  10   7  10        260.50        269.30         8.57 o                         
 -11   8  10        196.25        213.21         9.47 o                         
 -10   8  10        610.30        619.50        16.09 o                         
  -9   8  10        366.27        371.93        18.42 o                         
  -8   8  10        526.57        560.50        18.05 o                         
  -7   8  10       3549.52       3567.28        69.04 o                         
  -6   8  10        326.75        355.40        13.80 o                         
  -5   8  10       7767.94       7759.18       140.37 o                         
  -4   8  10          1.67          4.10         3.16 o                         
  -3   8  10       6118.22       6146.89       111.34 o                         
  -2   8  10        628.88        636.85        15.07 o                         
  -1   8  10       5389.37       5332.96       114.96 o                         
   0   8  10       2668.45       2664.97        46.72 o                         
   1   8  10         34.15         23.54         4.00 o                         
   2   8  10       6241.63       5721.49       165.92 o                         
   3   8  10          1.22          1.37         3.98 o                         
   4   8  10       1659.81       1733.03        32.01 o                         
   5   8  10        917.06        928.68        20.70 o                         
   6   8  10         94.79         92.37         9.65 o                         
   7   8  10        351.00        356.91        11.58 o                         
   8   8  10         37.13         34.28         4.32 o                         
   9   8  10        507.97        540.44        20.19 o                         
 -10   9  10        410.70        439.91        13.10 o                         
  -9   9  10        232.59        211.46         7.38 o                         
  -8   9  10        412.72        408.03        14.35 o                         
  -7   9  10        488.51        461.36        14.97 o                         
  -6   9  10        292.53        317.95        12.97 o                         
  -5   9  10       1014.53        956.60        25.52 o                         
  -4   9  10         10.86         16.44         4.49 o                         
  -3   9  10         15.23         31.41         4.10 o                         
  -2   9  10        921.87        885.97        24.43 o                         
  -1   9  10        705.39        650.59        27.23 o                         
   0   9  10        971.31       1016.73        23.61 o                         
   1   9  10        463.70        456.63        14.41 o                         
   2   9  10        293.59        313.49        12.99 o                         
   3   9  10        234.47        214.96        15.40 o                         
   4   9  10        167.80        160.57        12.09 o                         
   6   9  10         68.51         73.12         5.86 o                         
   7   9  10        335.78        329.06        18.02 o                         
   8   9  10          5.53         12.73         2.61 o                         
   9   9  10         20.65         17.74         2.64 o                         
 -10  10  10        131.34        155.70         8.34 o                         
  -9  10  10         17.02         16.25         2.86 o                         
  -8  10  10       2069.58       2116.31        43.09 o                         
  -7  10  10         31.21         32.30         6.42 o                         
  -6  10  10       1306.49       1271.12        30.08 o                         
  -5  10  10        671.89        755.29        21.53 o                         
  -4  10  10          0.40          9.21         3.61 o                         
  -3  10  10       5417.24       5203.34       141.09 o                         
  -2  10  10       1683.83       1704.97        34.42 o                         
  -1  10  10       1085.23       1077.84        27.81 o                         
   0  10  10       2631.95       2597.56        54.22 o                         
   1  10  10        917.27        921.34        25.10 o                         
   2  10  10       1153.97       1191.77        29.84 o                         
   3  10  10        614.98        587.39        58.64 o                         
   5  10  10        403.37        433.15        15.16 o                         
   6  10  10        740.49        750.12        16.71 o                         
   7  10  10         62.75         66.98         5.82 o                         
   8  10  10        151.83        147.79         6.34 o                         
   9  10  10        367.66        369.19        22.49 o                         
  -9  11  10         10.19          6.52         1.79 o                         
  -8  11  10        128.40        111.93         5.12 o                         
  -7  11  10         11.51          5.88         2.86 o                         
  -6  11  10         29.43         23.33         4.79 o                         
  -5  11  10        167.17        210.19        10.09 o                         
  -4  11  10          0.33          3.14         2.87 o                         
  -2  11  10         41.55         42.48         7.04 o                         
  -1  11  10         18.54         16.11         4.33 o                         
   0  11  10        196.14        201.61        10.67 o                         
   1  11  10       1595.76       1599.42        37.33 o                         
   2  11  10       1371.11       1146.98        45.02 o                         
   3  11  10         33.47         39.56         5.86 o                         
   4  11  10        287.06        254.07        16.96 o                         
   5  11  10        630.23        611.95        26.59 o                         
   6  11  10       1369.01       1513.48        34.88 o                         
   7  11  10         14.41         11.09         4.89 o                         
   8  11  10        522.48        575.53        14.62 o                         
  -8  12  10        171.96        192.11         6.83 o                         
  -7  12  10          5.09          3.26         2.84 o                         
  -6  12  10          1.03          3.59         5.79 o                         
  -5  12  10         84.62         88.93         8.40 o                         
  -4  12  10         29.05         30.16         8.94 o                         
  -3  12  10       1789.14       1736.58        42.10 o                         
  -1  12  10        732.82        824.43        22.47 o                         
   0  12  10        344.66        373.44        14.19 o                         
   1  12  10        620.98        681.76        20.23 o                         
   2  12  10          9.79          9.67         3.71 o                         
   3  12  10        603.85        626.60        18.86 o                         
   4  12  10        345.50        368.69        19.75 o                         
   5  12  10         13.77         21.14         3.80 o                         
   6  12  10        496.62        563.47        16.59 o                         
   7  12  10        151.19        179.38         7.63 o                         
   8  12  10        142.54        112.93         6.19 o                         
  -7  13  10        312.17        328.24        10.49 o                         
  -6  13  10        244.97        261.52        38.62 o                         
  -5  13  10        488.74        531.46        29.10 o                         
  -4  13  10       1050.99        916.10        32.87 o                         
  -3  13  10        214.16        240.08        19.79 o                         
  -2  13  10        342.65        372.43        19.57 o                         
  -1  13  10       1597.17       1630.80        39.76 o                         
   0  13  10         33.64         26.45         4.59 o                         
   1  13  10        668.75        685.75        19.44 o                         
   2  13  10          9.53          0.67         3.41 o                         
   3  13  10       1502.70       1634.68        37.69 o                         
   4  13  10       2606.98       2693.21        79.15 o                         
   5  13  10        502.06        553.19        17.85 o                         
   6  13  10        377.57        404.43        12.42 o                         
   7  13  10          2.34          4.10         1.60 o                         
  -6  14  10        396.99        318.70        12.92 o                         
  -5  14  10        112.05        113.09         7.83 o                         
  -4  14  10        165.47        193.21        11.56 o                         
  -3  14  10        347.33        341.89        17.07 o                         
  -2  14  10          4.75          1.63         5.22 o                         
   0  14  10         11.43         13.28         3.97 o                         
   1  14  10          4.56          6.07         2.65 o                         
   2  14  10         52.34         41.88         6.64 o                         
   3  14  10        135.20        164.58         7.51 o                         
   4  14  10          2.18          6.85         2.55 o                         
   5  14  10         66.19         75.05         5.66 o                         
   6  14  10          9.61         11.30         2.76 o                         
  -4  15  10         87.66         77.78         6.09 o                         
  -3  15  10         34.99         38.28         5.37 o                         
  -2  15  10       1267.01       1262.96        38.81 o                         
  -1  15  10        342.44        301.55        14.80 o                         
   0  15  10         73.53         77.92         7.60 o                         
   1  15  10        700.35        773.67        26.47 o                         
   2  15  10        212.68        170.56         9.96 o                         
  -3  16  10          0.46          1.96         2.48 o                         
  -2  16  10         73.58         64.55         5.31 o                         
   0  16  10         15.32         10.01         2.90 o                         
   1  16  10         29.26         16.07         3.04 o                         
   2  16  10          4.02          6.51         2.26 o                         
 -11   1  11        255.94        257.84         9.64 o                         
 -10   1  11       1023.75        995.25        38.18 o                         
  -9   1  11       2381.95       2344.24        46.39 o                         
  -8   1  11        107.83        124.47        15.24 o                         
  -7   1  11       1408.90       1351.87        26.83 o                         
  -6   1  11       1891.16       1944.76        29.05 o                         
  -5   1  11       6700.48       6426.60        96.55 o                         
  -4   1  11       3877.07       3722.43        87.16 o                         
  -3   1  11        680.19        619.89        41.72 o                         
  -2   1  11       5054.04       4855.57        73.06 o                         
  -1   1  11       1649.43       1597.22        26.91 o                         
   0   1  11      13877.35      13828.50       135.83 o                         
   1   1  11       2507.22       2691.30        30.17 o                         
   2   1  11       2549.72       2289.95        32.22 o                         
   3   1  11       4695.50       4524.13        77.80 o                         
   4   1  11        663.24        522.95         9.84 o                         
   5   1  11        620.75        522.59        10.31 o                         
   6   1  11       4713.72       4744.97        54.53 o                         
   7   1  11       2609.02       2611.07        39.44 o                         
   9   1  11       1298.99       1278.06        22.42 o                         
  10   1  11        686.52        708.03        20.59 o                         
  11   1  11         88.90         83.50         3.44 o                         
 -11   2  11         81.42         73.28         7.87 o                         
 -10   2  11          7.66          7.86         3.91 o                         
  -9   2  11        646.64        660.40        16.45 o                         
  -8   2  11        368.96        352.75        11.61 o                         
  -7   2  11         20.94         38.04         4.61 o                         
  -6   2  11       3380.33       3426.33        54.66 o                         
  -5   2  11        613.38        612.56        19.07 o                         
  -4   2  11       4503.87       4873.03       104.53 o                         
  -3   2  11       2227.90       2186.09        70.07 o                         
  -2   2  11       3119.78       3186.08        58.52 o                         
  -1   2  11       9633.52       9487.91       132.37 o                         
   0   2  11       1472.92       1516.08        24.93 o                         
   1   2  11       5543.10       5279.59        73.63 o                         
   2   2  11       1585.65       2022.60        31.75 o                         
   3   2  11       2298.45       2377.18        60.58 o                         
   4   2  11        807.55       1142.49        23.66 o                         
   5   2  11        449.27        469.66         9.74 o                         
   6   2  11        301.05        299.59         8.35 o                         
   7   2  11        432.58        422.49        11.50 o                         
   8   2  11       1489.02       1497.93        26.76 o                         
   9   2  11        206.86        205.87         7.59 o                         
  10   2  11          0.38         -1.04         1.78 o                         
  11   2  11         68.32         91.13         3.69 o                         
 -11   3  11        187.02        179.18         8.49 o                         
 -10   3  11        303.37        281.55        12.06 o                         
  -9   3  11        928.60        937.25        20.68 o                         
  -8   3  11        147.52        148.03         7.74 o                         
  -7   3  11       2507.89       2588.53        54.51 o                         
  -6   3  11         65.99         63.60         5.39 o                         
  -5   3  11        357.09        330.69        19.23 o                         
  -4   3  11       6991.28       7256.11        94.66 o                         
  -3   3  11        353.14        467.73        35.05 o                         
  -2   3  11       4619.42       4580.75       130.44 o                         
  -1   3  11       5521.49       6193.71        76.72 o                         
   0   3  11        868.34        649.42        26.17 o                         
   1   3  11       4790.04       5224.46        81.14 o                         
   2   3  11         29.46          0.97         7.36 o                         
   3   3  11       4958.67       4852.14        89.04 o                         
   4   3  11        247.09        274.86         8.09 o                         
   5   3  11       1282.84       1289.56        18.63 o                         
   6   3  11        118.47        109.22         5.44 o                         
   7   3  11        702.02        684.13        15.29 o                         
   8   3  11        124.34        121.72         6.34 o                         
   9   3  11         16.08         21.20         3.12 o                         
  10   3  11       1556.27       1526.42        23.49 o                         
  11   3  11         37.62         32.13         3.74 o                         
 -11   4  11        898.39        873.51        26.94 o                         
 -10   4  11       1038.89        986.60        20.60 o                         
  -9   4  11        267.81        271.55         9.98 o                         
  -8   4  11       5662.95       5648.63       106.30 o                         
  -7   4  11        547.40        579.57        14.89 o                         
  -6   4  11       2238.86       2213.97        84.43 o                         
  -5   4  11         73.04         86.79         7.76 o                         
  -4   4  11       6852.06       7200.88       127.37 o                         
  -3   4  11       1839.90       1764.81        42.36 o                         
  -2   4  11      10057.94      10429.16       131.24 o                         
  -1   4  11      10839.74      10648.46       140.48 o                         
   0   4  11       2958.31       3606.11        60.82 o                         
   1   4  11       7305.60       7023.67       108.00 o                         
   2   4  11       2420.42       2443.85        59.36 o                         
   3   4  11        968.52        828.95        19.84 o                         
   4   4  11       2741.17       2645.23        34.92 o                         
   5   4  11       1046.92       1018.83        15.89 o                         
   6   4  11       3646.19       3601.99        46.82 o                         
   7   4  11         17.36         22.11         3.02 o                         
   8   4  11          2.03          4.77         2.37 o                         
   9   4  11       1027.96       1031.83        18.74 o                         
  10   4  11          0.25          0.42         2.04 o                         
 -11   5  11        113.94        119.43         7.37 o                         
 -10   5  11        395.91        401.19        23.62 o                         
  -9   5  11        260.10        275.78        10.00 o                         
  -8   5  11        339.79        308.10        13.52 o                         
  -7   5  11        122.48        113.47         6.75 o                         
  -6   5  11         64.43         80.09         6.78 o                         
  -5   5  11       1178.72       1107.47        29.63 o                         
  -4   5  11        630.54        611.35        12.86 o                         
  -3   5  11        175.69        197.17        19.86 o                         
  -2   5  11         60.96         47.82        15.70 o                         
  -1   5  11       1223.90       1515.65        62.05 o                         
   0   5  11         84.98        114.29        19.57 o                         
   1   5  11         51.80          0.95        39.81 o                         
   2   5  11        165.60        188.51         7.74 o                         
   3   5  11        250.34        288.88         8.56 o                         
   4   5  11        815.91        804.05        16.45 o                         
   5   5  11        779.54        791.40        13.66 o                         
   6   5  11          0.28          3.07         2.05 o                         
   7   5  11         89.37         70.94         4.80 o                         
   8   5  11       1174.67       1147.89        18.65 o                         
   9   5  11        106.28        122.75         5.68 o                         
  10   5  11          8.80         11.99         2.38 o                         
  11   5  11          2.76          1.45         2.20 o                         
 -11   6  11        711.70        730.75        16.65 o                         
 -10   6  11        135.08        150.92        10.51 o                         
  -9   6  11         62.53         48.55         5.09 o                         
  -8   6  11       5775.96       5657.48       106.20 o                         
  -7   6  11        223.81        245.84        14.47 o                         
  -6   6  11       5384.12       5269.54        83.76 o                         
  -5   6  11          0.40         13.45         8.20 o                         
  -4   6  11        388.70        424.66        13.75 o                         
  -3   6  11       3120.06       2826.44        45.61 o                         
  -2   6  11       1602.06       1537.73        46.16 o                         
  -1   6  11       9106.90       9077.18       148.54 o                         
   0   6  11        962.91        984.51        29.00 o                         
   1   6  11       7996.83       7944.04       161.75 o                         
   2   6  11          1.66          7.12         3.28 o                         
   3   6  11        527.88        454.54        11.34 o                         
   4   6  11        849.86        900.41        16.47 o                         
   5   6  11          0.80          0.10         1.95 o                         
   6   6  11        328.23        347.00         9.14 o                         
   7   6  11        747.42        792.87        14.81 o                         
   8   6  11         11.53         21.10         2.81 o                         
   9   6  11       1772.31       1758.20        40.56 o                         
  10   6  11        111.30        147.09         8.05 o                         
 -11   7  11        247.86        252.75        10.73 o                         
 -10   7  11        116.73        119.50         5.36 o                         
  -9   7  11        725.75        781.58        17.58 o                         
  -8   7  11        163.79        154.96         9.48 o                         
  -6   7  11       1548.89       1533.32        35.66 o                         
  -5   7  11        776.43        763.28        21.87 o                         
  -4   7  11        571.98        610.60        24.76 o                         
  -3   7  11          3.75          5.25         2.49 o                         
  -2   7  11        758.78        733.75        16.29 o                         
  -1   7  11          0.06          9.08         3.00 o                         
   0   7  11       2970.36       3094.30        52.33 o                         
   1   7  11        665.59        655.64        18.86 o                         
   2   7  11       2402.07       2259.89        40.91 o                         
   3   7  11       1833.94       1723.29        38.59 o                         
   4   7  11          2.82         -1.31         2.80 o                         
   5   7  11        349.41        323.43         8.72 o                         
   6   7  11        617.23        670.58        13.32 o                         
   7   7  11        170.43        175.75         6.38 o                         
   8   7  11        580.72        565.96        12.61 o                         
   9   7  11         31.27         35.28         3.69 o                         
  10   7  11          5.02          5.52         3.26 o                         
 -10   8  11        490.50        505.25        13.66 o                         
  -9   8  11         24.88         20.40         3.21 o                         
  -8   8  11         78.98         88.50         7.35 o                         
  -7   8  11        172.00        172.08        10.88 o                         
  -6   8  11          1.24          4.59         3.48 o                         
  -5   8  11        774.68        788.95        22.53 o                         
  -4   8  11        514.69        519.06        13.72 o                         
  -3   8  11         15.67         17.21         6.89 o                         
  -2   8  11       1119.61       1194.37        23.28 o                         
  -1   8  11       2671.42       2691.96        55.07 o                         
   0   8  11          2.25          3.61         3.77 o                         
   1   8  11       4007.88       3685.84        61.68 o                         
   2   8  11        118.96         83.52         8.03 o                         
   3   8  11        585.45        581.60        26.40 o                         
   4   8  11       3126.87       3168.45        53.15 o                         
   5   8  11        464.13        443.07        11.61 o                         
   6   8  11        547.06        515.08        12.58 o                         
   7   8  11         69.14         60.80         5.42 o                         
   8   8  11         37.41         40.32         4.03 o                         
   9   8  11        267.71        294.79        10.13 o                         
 -10   9  11        992.23        990.90        20.95 o                         
  -9   9  11        787.88        825.88        16.56 o                         
  -8   9  11        636.89        630.17        18.32 o                         
  -7   9  11       3079.20       3172.95        61.63 o                         
  -6   9  11        559.33        606.71        18.53 o                         
  -5   9  11       4067.08       4095.05        79.04 o                         
  -4   9  11       2108.50       2259.76        48.05 o                         
  -3   9  11       2506.10       2457.17        41.32 o                         
  -2   9  11       2608.03       2548.73        69.08 o                         
  -1   9  11       2099.38       2057.22        44.89 o                         
   0   9  11       1326.45       1199.11        28.33 o                         
   1   9  11        218.68        207.26        15.28 o                         
   2   9  11       1250.36       1269.52        44.64 o                         
   3   9  11       1268.57       1248.49        44.49 o                         
   4   9  11        489.49        434.13        22.87 o                         
   5   9  11        212.77        222.05         9.25 o                         
   6   9  11          2.07          3.37         2.59 o                         
   7   9  11       1295.28       1291.97        24.98 o                         
   8   9  11        304.33        322.80         9.59 o                         
   9   9  11        177.73        182.86         9.42 o                         
  -9  10  11         84.64         86.72         8.37 o                         
  -8  10  11        170.80        168.68         8.21 o                         
  -7  10  11          1.46         -0.08         3.38 o                         
  -6  10  11          0.43          3.18         5.28 o                         
  -5  10  11        354.73        381.18        14.07 o                         
  -4  10  11          1.62          0.45         2.92 o                         
  -3  10  11         21.91         21.38         3.55 o                         
  -2  10  11         66.02         43.04         4.49 o                         
  -1  10  11        199.07        198.48        10.44 o                         
   0  10  11       1211.85       1281.43        31.67 o                         
   1  10  11        960.13        959.69        25.81 o                         
   2  10  11        422.71        402.98        15.11 o                         
   3  10  11         70.64         66.50         7.57 o                         
   4  10  11        279.59        293.82        18.37 o                         
   5  10  11         18.60         24.30         5.13 o                         
   6  10  11        401.75        409.82        11.12 o                         
   7  10  11          2.48          2.76         2.48 o                         
   8  10  11         13.16         14.39         2.92 o                         
   9  10  11        115.35        100.59         6.11 o                         
  -9  11  11        178.79        166.17         5.87 o                         
  -8  11  11        448.81        427.84        10.19 o                         
  -7  11  11        504.55        521.87        13.77 o                         
  -6  11  11         15.26          9.77         3.10 o                         
  -5  11  11       1262.65       1204.82        28.53 o                         
  -4  11  11         74.22         58.71         9.12 o                         
  -3  11  11       1031.15       1076.78        53.66 o                         
  -2  11  11       1778.99       2027.90        49.39 o                         
  -1  11  11        519.91        526.57        17.54 o                         
   0  11  11        527.67        489.74        16.93 o                         
   1  11  11          2.15         -4.86         5.46 o                         
   2  11  11        410.46        417.95        15.30 o                         
   3  11  11       1361.65       1410.15        33.28 o                         
   4  11  11       1833.49       1783.13        57.08 o                         
   5  11  11          7.92          3.72         3.44 o                         
   6  11  11        675.32        626.82        24.17 o                         
   7  11  11       1490.06       1565.62        54.00 o                         
   8  11  11         50.10         39.88         6.61 o                         
  -8  12  11         67.99         60.02         3.84 o                         
  -7  12  11          0.23          1.37         2.75 o                         
  -6  12  11        500.12        534.34        14.37 o                         
  -5  12  11        840.95        866.96        23.14 o                         
  -4  12  11         15.89         16.79         3.58 o                         
  -3  12  11        753.41        794.41        43.46 o                         
  -2  12  11        363.06        290.36        21.71 o                         
  -1  12  11       1367.06       1346.12        53.15 o                         
   0  12  11        410.22        366.87        15.00 o                         
   1  12  11         94.08         82.94         7.16 o                         
   2  12  11       2323.19       2327.04        57.71 o                         
   3  12  11        198.47        210.50        15.04 o                         
   4  12  11        916.13       1020.15        36.72 o                         
   6  12  11        686.05        767.36        19.89 o                         
   7  12  11        376.33        281.29        19.73 o                         
  -7  13  11        324.19        317.07         9.51 o                         
  -6  13  11         85.59         74.05         8.70 o                         
  -5  13  11        608.70        595.42        22.73 o                         
  -3  13  11        191.97        203.00        12.89 o                         
  -2  13  11        157.70        136.10         9.60 o                         
  -1  13  11          2.74          5.98         3.59 o                         
   0  13  11       1600.48       1630.16        35.65 o                         
   1  13  11          0.83          3.14         2.97 o                         
   2  13  11        297.41        383.31        13.49 o                         
   3  13  11        524.34        487.86        13.25 o                         
   4  13  11        577.72        647.92        16.07 o                         
   5  13  11         27.15         37.49         4.95 o                         
   6  13  11          3.97         10.45         3.88 o                         
   7  13  11         28.55         29.54         3.51 o                         
  -6  14  11        118.75        101.51        11.53 o                         
  -5  14  11        368.74        285.85        14.48 o                         
  -4  14  11        294.42        299.54        14.31 o                         
  -3  14  11        819.05        857.59        30.07 o                         
  -2  14  11         14.37         18.96         4.57 o                         
  -1  14  11       1640.26       1653.02        38.35 o                         
   0  14  11        140.38        152.36        17.86 o                         
   1  14  11       1850.28       1823.39        37.62 o                         
   2  14  11        874.96        874.84        18.79 o                         
   3  14  11        136.84        161.26         9.38 o                         
   4  14  11        975.13       1074.61        32.73 o                         
   5  14  11        109.78        105.32         5.13 o                         
  -5  15  11         63.69         69.74         6.98 o                         
  -4  15  11          0.36          3.22         2.35 o                         
  -3  15  11        116.54        120.32         8.26 o                         
  -2  15  11          0.70          2.36         3.14 o                         
  -1  15  11         44.87         61.36         6.96 o                         
   0  15  11         90.33         90.80         8.01 o                         
   1  15  11         78.13         66.58         7.14 o                         
   2  15  11         25.66         15.92         6.33 o                         
   3  15  11          7.79         -0.65         2.70 o                         
   4  15  11        260.93        249.77        10.71 o                         
  -2  16  11          1.54          7.21         2.23 o                         
  -1  16  11        193.58        168.88         8.26 o                         
   0  16  11        103.76        171.81        11.80 o                         
 -11   0  12        477.82        514.22        20.26 o                         
 -10   0  12        319.69        314.40        17.39 o                         
  -9   0  12        495.03        490.18        24.05 o                         
  -8   0  12       3578.84       3497.58        99.27 o                         
  -7   0  12        301.70        280.04        17.57 o                         
  -6   0  12      10472.69      10321.74       181.54 o                         
  -5   0  12        843.25        819.35        21.56 o                         
  -4   0  12       6418.80       6116.29       301.00 o                         
  -3   0  12       1752.55       1870.29        81.55 o                         
  -2   0  12      37348.27      35306.04      1279.17 o                         
  -1   0  12      20097.30      19583.37       293.26 o                         
   0   0  12      10902.89      10297.63       136.78 o                         
   1   0  12       6300.15       5940.54       100.58 o                         
   2   0  12        673.67        742.64        46.17 o                         
   3   0  12       1295.47       1836.89        57.76 o                         
   4   0  12       1647.44       1752.32        40.57 o                         
   5   0  12       2116.70       2113.33        38.72 o                         
   6   0  12       5249.25       5210.20        83.30 o                         
   7   0  12         13.63         17.04         4.24 o                         
   8   0  12         66.50         73.50         7.87 o                         
   9   0  12        335.18        351.68        13.96 o                         
  10   0  12        249.24        252.84        10.16 o                         
  11   0  12        147.15        132.31         7.04 o                         
 -11   1  12        167.71        163.34         7.46 o                         
 -10   1  12          5.41         -0.82         3.02 o                         
  -9   1  12          5.80          8.72         3.26 o                         
  -8   1  12        726.50        779.01        18.45 o                         
  -7   1  12        137.88        130.31         7.26 o                         
  -6   1  12       1120.24       1150.93        19.61 o                         
  -5   1  12       1160.69       1081.87        21.61 o                         
  -4   1  12        244.18        247.01        18.06 o                         
  -3   1  12        184.37        278.48        30.21 o                         
  -2   1  12       1255.70       1419.85        33.49 o                         
  -1   1  12       3220.73       3701.01        58.82 o                         
   0   1  12       4730.23       5332.01        83.92 o                         
   1   1  12      18333.84      19632.50       222.26 o                         
   2   1  12        610.86        498.46        15.14 o                         
   3   1  12          1.07         10.90         5.81 o                         
   4   1  12          5.74          6.93         2.66 o                         
   5   1  12         99.77        117.13         6.69 o                         
   6   1  12        817.04        889.46        15.99 o                         
   7   1  12        644.14        690.01        15.42 o                         
   8   1  12        540.97        546.01        13.37 o                         
   9   1  12         30.53         25.88         3.44 o                         
  10   1  12          0.38          2.63         1.85 o                         
  11   1  12         75.71         80.72         3.53 o                         
 -11   2  12       1497.27       1488.62        44.14 o                         
 -10   2  12        597.70        613.40        18.90 o                         
  -9   2  12       1233.89       1272.81        25.35 o                         
  -8   2  12        959.98        965.54        21.39 o                         
  -7   2  12        428.63        429.31        15.85 o                         
  -6   2  12        952.95        924.56        20.88 o                         
  -5   2  12         72.42         97.88         7.12 o                         
  -4   2  12       1594.25       1431.01        28.78 o                         
  -3   2  12        393.99        453.11        42.35 o                         
  -2   2  12       4833.37       4907.60        94.36 o                         
  -1   2  12        906.57       1091.45        26.03 o                         
   0   2  12        495.56        308.23        14.99 o                         
   1   2  12       7355.73       6947.33       102.61 o                         
   2   2  12        694.62        860.04        19.57 o                         
   3   2  12       4751.37       4679.67        88.14 o                         
   4   2  12       2742.26       2540.43        31.55 o                         
   5   2  12       1814.85       1819.51        24.34 o                         
   6   2  12       1316.07       1327.39        21.79 o                         
   7   2  12        325.90        330.48        10.15 o                         
   8   2  12        705.36        722.08        15.76 o                         
   9   2  12        156.67        180.54         7.02 o                         
  10   2  12       1294.25       1327.77        21.07 o                         
  11   2  12        205.13        218.58        14.85 o                         
 -11   3  12        130.83        149.81         6.99 o                         
 -10   3  12       1003.99       1040.21        20.64 o                         
  -9   3  12          2.84          6.25         2.83 o                         
  -8   3  12       2205.45       2171.67        38.93 o                         
  -7   3  12         98.76         84.59         6.29 o                         
  -6   3  12       1843.75       1879.11        41.34 o                         
  -5   3  12       3134.33       3053.55        60.14 o                         
  -4   3  12        127.68        184.32        39.15 o                         
  -3   3  12       4643.36       4852.93       144.48 o                         
  -2   3  12         64.24        101.65         8.97 o                         
  -1   3  12       3271.08       3337.03        48.09 o                         
   0   3  12       1067.22       1479.96        34.16 o                         
   1   3  12        141.76        112.20        10.79 o                         
   2   3  12       9645.60       9610.39       179.39 o                         
   3   3  12          0.46          7.99         2.01 o                         
   4   3  12       1418.89       1429.75        20.93 o                         
   5   3  12        409.74        368.09         9.45 o                         
   6   3  12       1853.17       1976.66        31.49 o                         
   7   3  12        272.96        284.26         9.28 o                         
   8   3  12        287.14        282.57         9.22 o                         
   9   3  12        353.76        360.29         9.73 o                         
  10   3  12         44.92         54.40         4.09 o                         
  11   3  12        240.66        245.92        13.36 o                         
 -11   4  12          1.30         -1.45         2.70 o                         
 -10   4  12         84.79         81.93         5.92 o                         
  -9   4  12         77.27         81.70         5.96 o                         
  -8   4  12          1.47         -2.72         6.75 o                         
  -7   4  12         80.19         89.55         6.11 o                         
  -6   4  12        428.38        479.31        18.83 o                         
  -5   4  12        482.57        520.77        12.03 o                         
  -4   4  12        394.08        354.80         9.30 o                         
  -3   4  12        161.33        212.00         7.61 o                         
  -2   4  12       1652.10       2021.36        34.19 o                         
  -1   4  12         62.68         87.76        13.53 o                         
   0   4  12        861.94        755.85        28.40 o                         
   1   4  12         32.93         38.13        36.73 o                         
   2   4  12        434.70        457.17        29.38 o                         
   3   4  12         88.58         55.07         4.00 o                         
   4   4  12       1006.96       1125.00        18.37 o                         
   5   4  12         43.46         61.60         4.14 o                         
   6   4  12        406.55        411.77        10.12 o                         
   7   4  12         72.41         69.69         4.69 o                         
   8   4  12        803.92        796.23        16.49 o                         
   9   4  12         38.79         43.76         3.83 o                         
  10   4  12        214.32        214.47         6.16 o                         
  11   4  12          3.12          0.90         1.83 o                         
 -11   5  12         49.03         44.93         6.89 o                         
 -10   5  12       1278.24       1263.32        23.41 o                         
  -9   5  12         16.06         26.88         3.89 o                         
  -8   5  12       4604.53       4663.72       148.35 o                         
  -7   5  12         88.76         93.25         6.29 o                         
  -6   5  12        542.40        580.32        21.05 o                         
  -5   5  12       4403.07       4237.85        57.84 o                         
  -4   5  12       3081.42       3338.84        46.38 o                         
  -3   5  12       4781.83       4599.63        69.61 o                         
  -2   5  12        692.39        633.53        14.84 o                         
  -1   5  12       6073.19       5995.68        88.10 o                         
   0   5  12       4870.08       4794.23        72.51 o                         
   1   5  12        177.25        151.81        21.04 o                         
   2   5  12       1737.40       1632.42        25.54 o                         
   3   5  12          8.38         36.11         6.77 o                         
   4   5  12       2837.17       2593.98        31.79 o                         
   5   5  12       1176.44       1226.87        21.87 o                         
   6   5  12         85.47        109.11         5.94 o                         
   7   5  12        239.63        280.08         8.60 o                         
   8   5  12        325.84        354.63         9.19 o                         
   9   5  12        762.96        785.41        20.91 o                         
  10   5  12         36.76         30.51         2.86 o                         
 -11   6  12        462.87        444.39        16.21 o                         
 -10   6  12        170.53        150.97         6.98 o                         
  -9   6  12        583.70        612.86        18.52 o                         
  -8   6  12        387.55        385.96        15.16 o                         
  -7   6  12        330.45        331.13        13.17 o                         
  -6   6  12         93.87        118.26         8.38 o                         
  -5   6  12        430.25        428.79        17.27 o                         
  -4   6  12       2511.28       2531.45        36.84 o                         
  -3   6  12         15.81         28.66         3.16 o                         
  -2   6  12         87.29        102.04         5.66 o                         
  -1   6  12        145.08        168.60         7.83 o                         
   0   6  12        430.24        428.59        16.39 o                         
   1   6  12        149.44        204.63        15.80 o                         
   2   6  12         20.29         26.94         7.36 o                         
   3   6  12        527.79        562.68        13.20 o                         
   4   6  12         21.90         28.74         3.92 o                         
   5   6  12          0.95          2.93         2.39 o                         
   6   6  12        304.55        292.84         8.42 o                         
   7   6  12         33.89         33.53         3.46 o                         
   8   6  12         33.29         35.29         3.74 o                         
   9   6  12        123.39        123.95         4.97 o                         
  10   6  12          9.79          4.78         2.93 o                         
 -11   7  12         81.37         80.05         5.65 o                         
 -10   7  12        367.26        380.14         9.44 o                         
  -9   7  12         23.40          9.87         2.85 o                         
  -8   7  12        687.18        734.32        21.53 o                         
  -7   7  12        185.47        176.46         9.44 o                         
  -6   7  12       1308.37       1359.10        32.68 o                         
  -5   7  12       1990.36       1903.78        42.15 o                         
  -4   7  12        240.99        231.70         8.72 o                         
  -3   7  12        770.96        752.38        16.86 o                         
  -2   7  12         16.02         14.05         3.85 o                         
  -1   7  12        170.66        162.43         7.21 o                         
   0   7  12        196.80        150.02         7.74 o                         
   1   7  12        165.74        189.91        15.79 o                         
   2   7  12       3703.06       3500.32        58.82 o                         
   3   7  12       1523.04       1437.32        38.06 o                         
   4   7  12         49.85         56.98         5.36 o                         
   5   7  12        579.70        571.21        12.04 o                         
   6   7  12        492.11        472.25        15.52 o                         
   7   7  12       1103.00       1101.45        18.02 o                         
   8   7  12         31.62         35.92         3.95 o                         
   9   7  12        419.25        361.90        14.48 o                         
  10   7  12        126.59        104.31         6.48 o                         
 -10   8  12         32.58         27.76         4.86 o                         
  -9   8  12        279.19        314.15         9.41 o                         
  -8   8  12        628.46        627.79        18.83 o                         
  -7   8  12        484.56        480.83        15.59 o                         
  -6   8  12        356.46        343.80        26.08 o                         
  -5   8  12        391.00        376.20        14.37 o                         
  -4   8  12        974.78        987.06        20.65 o                         
  -3   8  12          2.47          4.76         2.90 o                         
  -2   8  12        332.29        336.25        29.73 o                         
  -1   8  12        604.37        571.23        18.05 o                         
   0   8  12          8.78         10.59         3.54 o                         
   1   8  12        777.61        771.18        21.74 o                         
   2   8  12         50.68         66.41        10.07 o                         
   3   8  12         64.48         66.48        10.35 o                         
   4   8  12        574.93        524.86        18.07 o                         
   5   8  12          1.05          3.25         2.42 o                         
   6   8  12         17.33         25.61         3.51 o                         
   7   8  12        162.39        155.81         7.34 o                         
   8   8  12         22.53         35.25         3.72 o                         
   9   8  12         35.06         24.77         2.82 o                         
 -10   9  12         96.34         91.07         4.54 o                         
  -9   9  12         19.90         16.43         4.80 o                         
  -8   9  12         10.22         10.41         4.46 o                         
  -7   9  12        303.83        294.52        11.47 o                         
  -6   9  12        113.31        118.27         8.05 o                         
  -5   9  12        114.80        128.08        10.11 o                         
  -4   9  12        358.58        380.29        14.22 o                         
  -3   9  12        616.20        635.09        15.42 o                         
  -2   9  12         29.33         23.58         5.08 o                         
  -1   9  12        980.00        962.94        25.90 o                         
   0   9  12        426.54        422.81        15.43 o                         
   1   9  12        155.08        147.70         9.02 o                         
   2   9  12         67.57         69.04        10.80 o                         
   3   9  12       2003.75       1871.42        60.35 o                         
   4   9  12       1516.18       1517.48        51.58 o                         
   5   9  12        524.71        526.08        14.32 o                         
   6   9  12         28.95         25.74         3.76 o                         
   7   9  12         12.50         11.62         3.55 o                         
   8   9  12         55.84         67.40         4.67 o                         
   9   9  12         16.77         11.46         2.65 o                         
  -9  10  12        881.91        878.14        29.95 o                         
  -8  10  12        342.66        380.94        12.27 o                         
  -7  10  12        437.31        487.56        14.26 o                         
  -6  10  12       1262.36       1367.22        31.31 o                         
  -5  10  12         28.26         36.10         4.81 o                         
  -3  10  12        280.66        283.70        10.65 o                         
  -2  10  12       3211.51       3000.11        55.04 o                         
  -1  10  12        159.67        186.49        10.51 o                         
   0  10  12        260.62        294.08        24.72 o                         
   1  10  12         37.63         29.05         5.22 o                         
   2  10  12        129.68        109.72         8.32 o                         
   4  10  12        134.42        127.16        12.46 o                         
   5  10  12       1774.46       1733.97        40.34 o                         
   6  10  12       1419.82       1419.94        32.99 o                         
   7  10  12        387.30        404.49        13.78 o                         
   8  10  12        454.38        429.73        12.51 o                         
  -9  11  12         47.76         42.64         4.82 o                         
  -8  11  12          9.44         10.62         2.10 o                         
  -7  11  12          0.09          0.14         5.19 o                         
  -6  11  12        206.61        234.30         9.57 o                         
  -5  11  12        276.13        301.74        11.60 o                         
  -4  11  12        497.01        477.19        20.91 o                         
  -3  11  12         84.70        117.90        11.71 o                         
  -2  11  12        628.69        560.28        17.65 o                         
   1  11  12         25.81         32.17         8.15 o                         
   2  11  12       1477.62       1471.17        56.45 o                         
   3  11  12       1950.35       1884.34        41.42 o                         
   4  11  12         80.39         84.66        10.53 o                         
   5  11  12       1355.37       1312.92        44.80 o                         
   6  11  12          0.13          2.66         2.80 o                         
   7  11  12        505.03        537.31        15.17 o                         
   8  11  12        121.05        126.44         5.39 o                         
  -8  12  12          7.31          6.00         2.54 o                         
  -7  12  12       1033.25       1111.78        42.85 o                         
  -6  12  12       1152.76       1153.82        24.61 o                         
  -5  12  12        196.75        187.90         8.22 o                         
  -4  12  12        602.81        638.19        16.91 o                         
  -3  12  12          2.58         -0.28         4.45 o                         
  -2  12  12       1314.02       1292.96        31.75 o                         
  -1  12  12          8.54         27.19         4.75 o                         
   0  12  12        109.66        119.00         8.30 o                         
   1  12  12        714.07        714.09        20.62 o                         
   2  12  12        193.29        166.67         9.59 o                         
   3  12  12       1002.33        981.83        24.82 o                         
   4  12  12       1784.35       1911.59        41.91 o                         
   5  12  12        103.08        117.09         8.64 o                         
   6  12  12         27.23         31.19         5.05 o                         
   7  12  12        496.31        504.37        18.09 o                         
  -7  13  12         30.65         23.45         3.65 o                         
  -6  13  12         49.54         51.75         5.28 o                         
  -5  13  12        200.26        207.99        11.88 o                         
  -4  13  12         25.94         27.12         6.72 o                         
  -3  13  12        551.44        555.98        23.72 o                         
  -2  13  12        422.85        460.93        16.77 o                         
  -1  13  12         69.99         75.87         6.30 o                         
   0  13  12        252.10        278.78        11.06 o                         
   1  13  12         26.69         14.20         5.18 o                         
   2  13  12       1171.78       1236.35        28.56 o                         
   3  13  12        101.86        114.74         9.95 o                         
   4  13  12        775.59        907.07        36.67 o                         
   5  13  12        701.42        737.94        18.60 o                         
   6  13  12        861.02        870.55        26.97 o                         
  -6  14  12        424.97        414.30        19.44 o                         
  -5  14  12          0.50          0.18         2.29 o                         
  -4  14  12         74.10         77.25         7.28 o                         
  -3  14  12        287.57        227.25        12.99 o                         
  -2  14  12         67.91         67.08         7.78 o                         
  -1  14  12         26.85         13.99         7.21 o                         
   0  14  12        104.08        122.16        14.70 o                         
   1  14  12          4.48          2.61         2.40 o                         
   2  14  12         69.25         91.65         7.32 o                         
   3  14  12         62.67         83.12         5.46 o                         
   4  14  12         34.84         26.84         4.23 o                         
   5  14  12         19.58         14.57         5.24 o                         
  -4  15  12        213.38        235.31         9.86 o                         
  -3  15  12       1036.61        797.94        28.04 o                         
  -2  15  12        484.14        533.87        19.81 o                         
  -1  15  12       1066.10        986.60        31.23 o                         
   0  15  12        916.96        930.54        35.12 o                         
   1  15  12          0.36          5.22         2.02 o                         
   3  15  12        101.71         84.57         6.29 o                         
  -2  16  12          0.86         -1.64         1.64 o                         
  -1  16  12         91.25         84.27         6.50 o                         
 -11   1  13        120.98        121.13         6.36 o                         
 -10   1  13        969.37        908.41        23.45 o                         
  -9   1  13        400.67        388.73        14.88 o                         
  -8   1  13       4306.74       4250.29        67.17 o                         
  -7   1  13        345.35        396.09        28.64 o                         
  -6   1  13       3167.59       3001.82        42.24 o                         
  -5   1  13       4772.26       4831.92        63.72 o                         
  -4   1  13       3260.27       3426.71        42.15 o                         
  -3   1  13       5829.03       5815.11       115.01 o                         
  -2   1  13        160.63        106.71        22.74 o                         
  -1   1  13       3029.49       2787.51        51.10 o                         
   0   1  13       4078.33       4356.25        61.94 o                         
   1   1  13       3277.55       2822.83        40.70 o                         
   2   1  13       6892.79       6692.43       121.16 o                         
   3   1  13         34.45         28.22         2.77 o                         
   4   1  13       6575.21       6453.83        75.22 o                         
   5   1  13         20.23         37.64         3.68 o                         
   6   1  13        354.67        376.01        10.11 o                         
   7   1  13        319.07        323.56        10.05 o                         
   8   1  13       1025.85       1067.75        20.31 o                         
   9   1  13        131.48        144.56         6.31 o                         
  10   1  13         94.64        102.09         4.55 o                         
  11   1  13         68.91         65.48         3.09 o                         
 -11   2  13         25.66         31.84         4.37 o                         
 -10   2  13         26.97         11.97         9.90 o                         
  -9   2  13        256.09        250.01         9.34 o                         
  -8   2  13        247.59        254.49         9.85 o                         
  -7   2  13        159.76        179.97         8.10 o                         
  -6   2  13         49.20         55.65         4.80 o                         
  -5   2  13        894.69        807.56        15.38 o                         
  -4   2  13       1925.29       1862.67        50.46 o                         
  -3   2  13        744.63        771.77        80.04 o                         
  -2   2  13         39.24        100.91        19.71 o                         
  -1   2  13       3566.96       4043.82        65.40 o                         
   0   2  13       3623.28       3601.97        50.57 o                         
   1   2  13        248.88        310.46        18.82 o                         
   2   2  13       2074.56       1961.09        36.88 o                         
   3   2  13        126.00        100.31         4.31 o                         
   4   2  13       1212.01       1337.40        18.64 o                         
   5   2  13       4260.24       4185.61        52.73 o                         
   6   2  13        249.66        253.72         8.64 o                         
   7   2  13        546.10        573.63        13.75 o                         
   8   2  13          0.76          2.24         3.53 o                         
   9   2  13        103.49        105.76         5.46 o                         
  10   2  13        268.94        282.30         7.51 o                         
  11   2  13          2.14          1.63         1.56 o                         
 -11   3  13         24.32         30.28         3.49 o                         
 -10   3  13        767.82        767.00        16.56 o                         
  -9   3  13         32.85         32.31         4.26 o                         
  -8   3  13        446.20        436.56        13.57 o                         
  -7   3  13        559.28        601.76        15.45 o                         
  -6   3  13        854.35        759.88        23.24 o                         
  -5   3  13         24.82         43.99         4.33 o                         
  -4   3  13        304.24        385.11        18.87 o                         
  -3   3  13        133.56         76.78        16.52 o                         
  -2   3  13         25.57         20.81         7.19 o                         
  -1   3  13          1.83         32.94        26.11 o                         
   0   3  13         52.60         37.60         9.27 o                         
   1   3  13       4254.18       4278.90        97.99 o                         
   2   3  13        204.01        238.99        10.97 o                         
   3   3  13       1855.23       1734.87        32.60 o                         
   4   3  13        668.25        609.01        11.21 o                         
   5   3  13        775.52        799.18        16.18 o                         
   6   3  13         12.11         29.65         6.62 o                         
   7   3  13        770.69        809.61        17.03 o                         
   8   3  13        584.32        620.73        17.97 o                         
   9   3  13        426.72        463.82        11.11 o                         
  10   3  13        364.36        336.74         7.98 o                         
  11   3  13       1268.96       1195.91        23.68 o                         
 -11   4  13        474.21        441.53        13.42 o                         
 -10   4  13        554.87        583.51        14.43 o                         
  -9   4  13        819.58        857.08        19.19 o                         
  -8   4  13        163.81        157.15        12.51 o                         
  -7   4  13       2217.89       2215.44        38.95 o                         
  -6   4  13         24.17         33.39         4.97 o                         
  -5   4  13       4410.99       4328.49        58.95 o                         
  -4   4  13        497.44        476.81        11.64 o                         
  -3   4  13        306.52        344.91        12.62 o                         
  -2   4  13        181.43        114.66        12.37 o                         
  -1   4  13        580.35        629.63        28.03 o                         
   0   4  13       2393.04       2319.02        54.75 o                         
   1   4  13       4988.79       4810.74        85.43 o                         
   2   4  13       1074.17       1033.62        47.56 o                         
   3   4  13       1589.32       1455.08        21.80 o                         
   4   4  13         33.09         35.92         4.84 o                         
   5   4  13       3589.69       3430.61        44.12 o                         
   6   4  13       2404.75       2324.89        35.30 o                         
   7   4  13         22.68         26.66         9.33 o                         
   8   4  13       1614.72       1667.67        27.37 o                         
   9   4  13          0.33          2.51         2.16 o                         
  10   4  13        428.08        424.85        10.13 o                         
 -10   5  13          7.51          4.56         3.23 o                         
  -9   5  13        345.99        344.80        11.02 o                         
  -8   5  13          4.16          6.28         3.87 o                         
  -7   5  13         71.72         81.32         6.28 o                         
  -6   5  13        378.96        386.55        19.54 o                         
  -5   5  13         44.55         58.44         4.88 o                         
  -4   5  13        201.01        223.24         7.67 o                         
  -3   5  13        251.50        283.74         9.13 o                         
  -2   5  13        236.76        272.40        10.63 o                         
  -1   5  13          1.84          2.62         8.83 o                         
   0   5  13        337.10        354.64        14.49 o                         
   1   5  13        397.37        369.12        19.39 o                         
   2   5  13        407.99        347.75         9.49 o                         
   3   5  13        361.60        332.88         8.68 o                         
   4   5  13         69.07         46.93         5.61 o                         
   5   5  13          4.00         17.58         3.24 o                         
   6   5  13        469.83        463.19        10.75 o                         
   7   5  13         78.09         66.51         4.60 o                         
   8   5  13        100.49        121.59         5.63 o                         
   9   5  13        283.26        287.49         8.06 o                         
  10   5  13        149.30        135.30        12.49 o                         
 -11   6  13         10.02         10.78         2.70 o                         
 -10   6  13        163.35        159.42        12.39 o                         
  -9   6  13        355.51        360.85        11.98 o                         
  -8   6  13        286.46        303.13        16.58 o                         
  -7   6  13       4493.03       4639.10        93.98 o                         
  -6   6  13         36.45         28.26         4.95 o                         
  -5   6  13        830.53        825.34        23.90 o                         
  -4   6  13          4.64          5.63         5.40 o                         
  -3   6  13         26.50         27.75         3.54 o                         
  -2   6  13       1309.46       1150.33        22.27 o                         
  -1   6  13        369.21        408.70        13.93 o                         
   0   6  13       2724.56       2542.10        44.58 o                         
   1   6  13        510.31        461.73        13.32 o                         
   2   6  13       1816.03       1621.10        31.67 o                         
   3   6  13       1015.23        925.86        20.12 o                         
   4   6  13       1076.73       1031.52        17.18 o                         
   5   6  13        846.00        801.54        14.87 o                         
   6   6  13       2136.39       2172.28        30.43 o                         
   7   6  13        239.72        264.05         7.82 o                         
   8   6  13        539.32        566.27        11.27 o                         
   9   6  13        478.09        447.17         9.81 o                         
  10   6  13        146.90        134.39         5.47 o                         
 -11   7  13         69.88         68.07         5.93 o                         
 -10   7  13        197.59        186.92         8.77 o                         
  -9   7  13          8.23         11.16         2.90 o                         
  -8   7  13        331.85        333.30        13.50 o                         
  -7   7  13          3.04         -0.78         5.49 o                         
  -6   7  13          7.90          9.07         3.70 o                         
  -5   7  13        333.31        331.61        13.52 o                         
  -4   7  13          0.80         -1.23         2.73 o                         
  -3   7  13         34.14         29.19         4.44 o                         
  -2   7  13        132.70        132.80         7.00 o                         
  -1   7  13         70.63         74.99         6.58 o                         
   0   7  13         27.80         29.05         4.17 o                         
   1   7  13       1438.49       1405.91        29.02 o                         
   2   7  13          1.03          0.23         2.83 o                         
   3   7  13        241.68        218.92        10.97 o                         
   4   7  13        721.14        746.81        14.04 o                         
   5   7  13        442.12        425.34        10.15 o                         
   6   7  13         35.64         31.34         3.47 o                         
   7   7  13        142.08        125.88         5.40 o                         
   8   7  13        199.11        220.25         7.22 o                         
   9   7  13          0.63         -2.90         2.90 o                         
  10   7  13          9.61          3.37         2.31 o                         
 -10   8  13        100.91         95.51         5.49 o                         
  -9   8  13         54.02         59.61         4.42 o                         
  -8   8  13         90.79         97.27         8.41 o                         
  -7   8  13        802.91        817.25        21.78 o                         
  -6   8  13        124.64        122.45         8.45 o                         
  -5   8  13         34.18         37.33         7.53 o                         
  -4   8  13        238.93        253.38        13.14 o                         
  -3   8  13       1110.73       1115.14        22.52 o                         
  -2   8  13        405.04        412.53        11.68 o                         
  -1   8  13         13.82         11.83         5.34 o                         
   0   8  13          1.15          5.09         2.96 o                         
   1   8  13        223.36        211.48        10.17 o                         
   2   8  13          1.26          2.22         6.73 o                         
   3   8  13       1092.61       1087.53        40.65 o                         
   4   8  13       2495.10       2385.55        51.37 o                         
   5   8  13         24.94         24.42         5.15 o                         
   6   8  13        348.82        332.60         9.68 o                         
   7   8  13         20.30         14.02         3.18 o                         
   8   8  13        375.87        389.93        10.36 o                         
   9   8  13          7.31          8.49         3.72 o                         
 -10   9  13        325.29        313.61        11.57 o                         
  -9   9  13        111.77        115.94         5.09 o                         
  -8   9  13        366.59        392.17        19.85 o                         
  -7   9  13         43.96         46.97         6.22 o                         
  -6   9  13         71.66         79.34         7.03 o                         
  -5   9  13        317.63        303.08        12.83 o                         
  -4   9  13         24.15         26.12         4.02 o                         
  -3   9  13         35.15         35.49         4.25 o                         
  -2   9  13        100.05         78.71         5.64 o                         
  -1   9  13         68.23         93.80         7.83 o                         
   0   9  13         11.22          9.96         5.73 o                         
   1   9  13          6.65         14.01         5.98 o                         
   2   9  13         12.76         21.52         4.97 o                         
   3   9  13        205.11        190.64        15.27 o                         
   4   9  13       1952.91       2073.89        81.80 o                         
   5   9  13         71.38         54.18         6.76 o                         
   6   9  13        750.25        801.63        30.56 o                         
   7   9  13        413.55        457.90        16.37 o                         
   8   9  13        718.78        778.21        34.92 o                         
   9   9  13        354.09        331.97        12.98 o                         
  -9  10  13         83.06         77.07         4.49 o                         
  -8  10  13         47.31         60.98         5.12 o                         
  -7  10  13        164.62        157.43         7.90 o                         
  -6  10  13        216.59        238.87        10.38 o                         
  -5  10  13         30.91         28.47         5.89 o                         
  -4  10  13        252.72        235.04        10.67 o                         
  -3  10  13          6.26          7.90         2.90 o                         
  -2  10  13       1092.85       1054.38        27.45 o                         
  -1  10  13         43.13         65.96         7.16 o                         
   0  10  13        935.50        940.77        25.78 o                         
   1  10  13        297.48        266.10        12.88 o                         
   2  10  13        333.01        370.82        37.21 o                         
   3  10  13          7.74          2.68         4.93 o                         
   4  10  13        244.07        246.39        16.90 o                         
   5  10  13        248.20        254.68        19.14 o                         
   6  10  13         26.02         22.85         4.46 o                         
   7  10  13        447.32        466.58        14.69 o                         
   8  10  13          2.29          2.14         2.19 o                         
  -9  11  13        142.93        142.88         6.89 o                         
  -8  11  13        423.37        389.31         9.14 o                         
  -7  11  13          0.00         -2.32         2.98 o                         
  -6  11  13        415.96        418.49        18.80 o                         
  -5  11  13         16.73         17.91         5.78 o                         
  -4  11  13        212.89        197.67         9.36 o                         
  -3  11  13          4.15          9.58         3.97 o                         
  -2  11  13        793.73        709.98        20.41 o                         
  -1  11  13          9.63          6.87         3.37 o                         
   0  11  13        773.83        852.95        23.81 o                         
   1  11  13        904.79        937.10        25.35 o                         
   2  11  13       1740.59       1687.37        51.51 o                         
   3  11  13       1305.95       1260.60        31.88 o                         
   4  11  13       1966.68       1997.51        44.44 o                         
   5  11  13         30.18         19.21         5.64 o                         
   6  11  13          3.33          1.77         2.42 o                         
   7  11  13       1242.06       1249.44        27.15 o                         
   8  11  13         57.53         52.71         6.35 o                         
  -8  12  13         87.57         78.34         5.76 o                         
  -7  12  13        689.36        600.34        14.55 o                         
  -6  12  13          1.50          1.14         2.29 o                         
  -5  12  13        576.99        522.29        18.03 o                         
  -4  12  13        350.53        360.05        18.78 o                         
  -3  12  13        494.82        481.20        19.27 o                         
  -2  12  13       1019.76       1007.19        24.35 o                         
  -1  12  13        385.50        345.43        12.98 o                         
   0  12  13          8.25         11.01         3.63 o                         
   1  12  13       1117.22       1048.06        36.87 o                         
   2  12  13        353.55        373.08        14.15 o                         
   3  12  13        258.20        230.03        10.29 o                         
   4  12  13         52.98         60.56         8.31 o                         
   5  12  13         26.53         25.67         4.00 o                         
   6  12  13          3.59          4.29         2.24 o                         
   7  12  13          0.79          3.37         1.59 o                         
  -7  13  13         26.98         19.53         3.34 o                         
  -6  13  13        221.02        213.34         9.43 o                         
  -5  13  13        455.59        387.74        16.42 o                         
  -4  13  13        328.97        317.52        16.07 o                         
  -3  13  13        342.15        340.96        19.19 o                         
  -2  13  13         24.11         26.26         5.34 o                         
  -1  13  13        346.92        306.23        11.08 o                         
   0  13  13          7.86         11.95         4.64 o                         
   1  13  13        488.37        500.36        15.63 o                         
   2  13  13        110.77        129.98        10.32 o                         
   3  13  13          9.40         20.59         3.46 o                         
   4  13  13       1090.20       1164.72        26.67 o                         
   5  13  13         29.85         29.45         4.81 o                         
   6  13  13        110.11        106.62         4.91 o                         
  -6  14  13          7.75          6.02         2.12 o                         
  -5  14  13       1140.57       1112.44        31.46 o                         
  -4  14  13        442.04        426.97        16.99 o                         
  -3  14  13        477.79        478.31        19.38 o                         
  -2  14  13       1181.08       1262.42        39.65 o                         
  -1  14  13         15.58         10.05         3.41 o                         
   0  14  13        929.62        957.44        32.06 o                         
   1  14  13        721.98        824.20        19.06 o                         
   2  14  13         16.34         14.66         2.78 o                         
   3  14  13        440.22        470.03        12.90 o                         
   4  14  13         16.88         12.16         2.30 o                         
   5  14  13        278.86        262.46        10.94 o                         
  -4  15  13        139.19        159.37         9.90 o                         
  -3  15  13         13.24         11.83         2.92 o                         
   0  15  13         14.82         19.85         3.62 o                         
   1  15  13         68.23        102.81         7.06 o                         
   2  15  13         24.02         22.68         3.69 o                         
   3  15  13          9.55         14.32         2.86 o                         
 -11   0  14         87.57        103.60         8.27 o                         
 -10   0  14        661.68        645.63        26.44 o                         
  -9   0  14         15.38         25.69         6.55 o                         
  -8   0  14       3633.07       3641.29       103.32 o                         
  -7   0  14       6247.54       5829.59       111.35 o                         
  -6   0  14       4087.01       4424.66       116.93 o                         
  -5   0  14      22893.40      22552.43       385.54 o                         
  -4   0  14       8387.41       8290.61       148.59 o                         
  -3   0  14       2668.95       2450.45        60.55 o                         
  -2   0  14      10183.56      11392.95       344.28 o                         
  -1   0  14      13955.79      14979.51       307.30 o                         
   0   0  14       1290.24       1023.49        84.59 o                         
   1   0  14        537.89        571.22        24.46 o                         
   2   0  14       3891.51       3877.73       106.18 o                         
   3   0  14         47.42         77.25        10.64 o                         
   4   0  14        207.01        169.14         8.11 o                         
   5   0  14       8612.51       7870.73       213.73 o                         
   6   0  14       5094.56       5156.18        98.60 o                         
   7   0  14       4581.09       4577.60        89.28 o                         
   8   0  14        850.71        881.45        25.13 o                         
   9   0  14          2.44          4.98         3.25 o                         
  10   0  14        301.08        301.48        10.61 o                         
  11   0  14          0.68          1.05         2.05 o                         
 -11   1  14        229.12        216.67         8.30 o                         
 -10   1  14         86.88         91.16         9.70 o                         
  -9   1  14         40.36         41.50         5.96 o                         
  -8   1  14       1260.85       1259.75        31.96 o                         
  -7   1  14        319.61        293.50         9.00 o                         
  -6   1  14        330.45        382.04        10.07 o                         
  -5   1  14        271.39        268.30         8.08 o                         
  -4   1  14          1.30          7.83         2.80 o                         
  -3   1  14       2217.43       2124.44        29.24 o                         
  -2   1  14        777.49        859.19        48.67 o                         
  -1   1  14         62.43         49.08         8.16 o                         
   0   1  14        828.43        982.79        23.38 o                         
   1   1  14        271.59        294.51        12.11 o                         
   2   1  14          0.62          0.13         2.44 o                         
   3   1  14        720.07        726.34        12.90 o                         
   4   1  14       1328.22       1411.22        19.70 o                         
   5   1  14       1661.46       1648.55        27.14 o                         
   6   1  14       4892.64       4888.41        66.54 o                         
   7   1  14       1570.85       1620.26        27.51 o                         
   8   1  14        199.57        219.40         8.18 o                         
   9   1  14        465.81        483.77        11.37 o                         
  10   1  14         12.60          8.86         1.92 o                         
  11   1  14          0.14          2.46         3.10 o                         
 -11   2  14         46.92         38.94         5.98 o                         
 -10   2  14       1146.53       1170.96        28.81 o                         
  -9   2  14        290.03        292.37        10.13 o                         
  -8   2  14        293.17        292.09        21.98 o                         
  -7   2  14       1320.55       1228.47        24.82 o                         
  -6   2  14         94.39         77.82         5.66 o                         
  -5   2  14       3898.50       3816.99        52.07 o                         
  -4   2  14         32.81         35.45         3.48 o                         
  -3   2  14        585.05        418.78        10.97 o                         
  -2   2  14        116.74        101.96        18.90 o                         
  -1   2  14        152.07        208.03        29.90 o                         
   0   2  14        171.83        134.58         7.38 o                         
   1   2  14       1886.22       2059.66        66.27 o                         
   2   2  14       4011.83       4081.41        91.38 o                         
   3   2  14        729.46        807.43        12.61 o                         
   4   2  14       7885.80       7727.92        81.12 o                         
   5   2  14        585.37        557.64        13.97 o                         
   6   2  14        762.18        786.66        16.58 o                         
   7   2  14       1984.50       2092.60        36.23 o                         
   8   2  14        177.91        205.35         7.73 o                         
   9   2  14        756.11        807.42        15.63 o                         
  10   2  14        719.04        718.49        12.85 o                         
  11   2  14        473.93        418.86        14.57 o                         
 -11   3  14        375.74        374.13        10.90 o                         
 -10   3  14         64.24         73.75         6.65 o                         
  -9   3  14        516.48        539.33        14.07 o                         
  -8   3  14        676.46        664.04        18.92 o                         
  -7   3  14        198.99        221.73         9.08 o                         
  -6   3  14        752.95        753.35        15.04 o                         
  -5   3  14         84.64        106.66         5.99 o                         
  -4   3  14       4582.56       4531.12        69.34 o                         
  -3   3  14        859.24        789.84        28.70 o                         
  -2   3  14        441.78        381.03        13.02 o                         
  -1   3  14       5092.84       4793.22        83.43 o                         
   0   3  14        431.46        463.18        24.18 o                         
   1   3  14       5403.87       5394.50       117.61 o                         
   2   3  14       1888.89       1899.18        28.14 o                         
   3   3  14       3926.60       3884.24        44.07 o                         
   4   3  14        992.37        958.23        16.66 o                         
   5   3  14       1548.43       1386.85        23.63 o                         
   6   3  14       1312.80       1319.66        23.53 o                         
   8   3  14        429.68        462.13        11.70 o                         
   9   3  14        658.63        682.81        14.00 o                         
  10   3  14        593.70        572.14        10.77 o                         
 -11   4  14         59.84         45.77         4.81 o                         
 -10   4  14        399.03        404.66        14.50 o                         
  -9   4  14        119.89        108.87        11.83 o                         
  -8   4  14        274.76        307.57        14.22 o                         
  -7   4  14          1.98          1.89         2.77 o                         
  -6   4  14         28.50         17.23         3.21 o                         
  -5   4  14         59.31         87.41        10.88 o                         
  -4   4  14         41.46         49.44         4.26 o                         
  -3   4  14          2.08          8.65         3.19 o                         
  -2   4  14        377.01        323.92        23.17 o                         
  -1   4  14         44.45         61.40        89.89 o                         
   0   4  14        453.23        440.30        17.14 o                         
   1   4  14       1247.14       1260.09        26.25 o                         
   2   4  14         52.94         69.46         5.10 o                         
   3   4  14        713.67        658.34        11.55 o                         
   4   4  14       2484.49       2410.61        33.56 o                         
   5   4  14        873.81        908.38        17.86 o                         
   6   4  14        387.80        441.45        10.51 o                         
   7   4  14       1515.20       1530.01        33.20 o                         
   8   4  14        483.75        516.82        12.34 o                         
   9   4  14        544.44        566.75        23.38 o                         
  10   4  14          2.50          2.65         1.33 o                         
 -11   5  14        272.48        292.94        12.37 o                         
 -10   5  14         73.36         73.58         4.61 o                         
  -9   5  14       1501.57       1499.04        28.08 o                         
  -8   5  14          1.58          6.80         3.10 o                         
  -7   5  14       3447.52       3381.46        61.53 o                         
  -6   5  14        862.16        874.28        23.94 o                         
  -5   5  14        563.22        514.89        19.18 o                         
  -4   5  14       4014.59       3778.99        51.96 o                         
  -3   5  14         35.93         48.12         5.15 o                         
  -2   5  14       2034.41       1859.28        63.44 o                         
  -1   5  14       6393.00       6063.59       110.58 o                         
   0   5  14       1233.49       1166.09        38.76 o                         
   1   5  14       2813.39       2367.84        43.87 o                         
   2   5  14        925.99        925.62        17.85 o                         
   3   5  14       2334.16       2083.09        29.38 o                         
   4   5  14       2287.64       2224.78        28.70 o                         
   5   5  14        175.84        181.92         6.48 o                         
   6   5  14       1939.29       1911.21        27.53 o                         
   7   5  14         84.21         72.21         4.84 o                         
   8   5  14       2054.63       2130.57        50.18 o                         
   9   5  14        149.44        192.31         6.36 o                         
  10   5  14        164.81        149.48         5.91 o                         
 -11   6  14          6.96          8.35         2.59 o                         
 -10   6  14        369.06        366.29        14.67 o                         
  -9   6  14        390.91        358.92        13.23 o                         
  -8   6  14          7.40          6.86         2.91 o                         
  -7   6  14        109.90        111.62         8.58 o                         
  -6   6  14        347.37        371.88        14.58 o                         
  -5   6  14        262.71        283.20        10.37 o                         
  -4   6  14         74.18        118.38        10.06 o                         
  -3   6  14        482.31        434.43        12.02 o                         
  -2   6  14        212.01        194.83         9.74 o                         
  -1   6  14        782.53        781.70        22.18 o                         
   0   6  14        416.64        365.90        12.46 o                         
   1   6  14         87.63         93.69         5.38 o                         
   2   6  14         31.41         38.59         4.83 o                         
   3   6  14          0.30          6.42         3.12 o                         
   4   6  14        347.07        333.71         9.83 o                         
   5   6  14         34.58         29.58         3.28 o                         
   6   6  14         41.88         37.94         4.00 o                         
   7   6  14        215.28        193.40         6.73 o                         
   8   6  14        212.12        210.81         6.80 o                         
   9   6  14        324.36        309.01        10.69 o                         
  10   6  14          7.96          6.58         2.39 o                         
 -10   7  14        388.89        383.97        10.48 o                         
  -9   7  14       1767.02       1709.19        29.99 o                         
  -8   7  14         35.40         20.56         5.17 o                         
  -7   7  14       1009.91       1020.37        21.75 o                         
  -6   7  14        140.76        167.73         9.58 o                         
  -5   7  14         24.03         32.71         6.56 o                         
  -4   7  14       2119.36       2138.78        37.17 o                         
  -3   7  14       1493.29       1513.62        43.37 o                         
  -2   7  14        469.27        435.26        12.23 o                         
  -1   7  14        628.92        607.03        18.68 o                         
   0   7  14         78.46         75.20         6.18 o                         
   1   7  14        279.80        327.13        20.83 o                         
   2   7  14        112.39        135.06        13.93 o                         
   3   7  14       1666.86       1636.32        37.98 o                         
   4   7  14        601.35        576.57        15.79 o                         
   5   7  14        742.63        758.99        14.32 o                         
   6   7  14       1470.62       1475.81        22.41 o                         
   7   7  14         82.80        100.27         5.59 o                         
   8   7  14       1194.38       1161.40        46.54 o                         
   9   7  14        146.86        146.72         6.45 o                         
 -10   8  14        416.01        372.58        10.03 o                         
  -9   8  14         10.93         12.02         2.55 o                         
  -8   8  14        273.76        259.87        25.25 o                         
  -7   8  14         68.17         59.50         5.06 o                         
  -6   8  14         10.58         21.91         6.08 o                         
  -5   8  14        878.91        861.35        25.71 o                         
  -4   8  14        825.49        813.38        18.25 o                         
  -3   8  14        302.90        337.11        10.55 o                         
  -2   8  14       1014.73        963.62        25.87 o                         
  -1   8  14       2727.04       2743.54        56.76 o                         
   0   8  14        303.98        343.85        17.23 o                         
   1   8  14         57.80         51.86         9.20 o                         
   2   8  14        180.32        177.50        12.21 o                         
   3   8  14        274.14        292.59        18.68 o                         
   4   8  14        276.97        292.93        10.99 o                         
   5   8  14       1057.65       1128.65        24.46 o                         
   6   8  14          0.84          6.43         3.23 o                         
   7   8  14        571.79        635.73        15.09 o                         
   8   8  14         62.93         72.53         4.58 o                         
   9   8  14        627.37        623.32        21.45 o                         
 -10   9  14         35.85         30.62         3.72 o                         
  -9   9  14          0.13          2.41         1.71 o                         
  -8   9  14        144.78        129.78         7.52 o                         
  -7   9  14       1165.65       1113.84        21.94 o                         
  -6   9  14        499.12        502.55        16.10 o                         
  -5   9  14        135.63        126.43         8.27 o                         
  -4   9  14        997.03       1072.03        30.55 o                         
  -3   9  14          0.30         -0.43         2.51 o                         
  -2   9  14        192.36        187.65         7.91 o                         
  -1   9  14         56.73         52.98         6.60 o                         
   0   9  14       1927.37       1854.59        41.99 o                         
   1   9  14        101.51         91.88         7.71 o                         
   2   9  14        128.98        118.06        10.18 o                         
   3   9  14        121.97        118.27        12.94 o                         
   4   9  14        368.38        337.34        14.76 o                         
   5   9  14        101.15        104.43        10.52 o                         
   6   9  14        121.48        136.85         8.91 o                         
   7   9  14         22.34         22.72         4.22 o                         
   8   9  14          5.64          6.53         2.51 o                         
   9   9  14         12.86          8.22         3.23 o                         
  -9  10  14         28.22         19.29         3.01 o                         
  -8  10  14        105.02         95.66         5.67 o                         
  -7  10  14        832.83        832.01        16.91 o                         
  -6  10  14        153.42        147.99         8.11 o                         
  -5  10  14        531.15        596.90        17.66 o                         
  -4  10  14          1.29          8.85         3.44 o                         
  -3  10  14          2.79          3.28         2.76 o                         
  -2  10  14        340.61        354.00        14.16 o                         
  -1  10  14        317.90        278.94        12.54 o                         
   0  10  14         51.76         58.26         6.63 o                         
   1  10  14         65.17         49.92         6.25 o                         
   2  10  14        579.19        617.54        33.57 o                         
   3  10  14        145.05        161.25        14.20 o                         
   4  10  14         56.96         55.04         6.63 o                         
   5  10  14       2095.02       2101.86        55.70 o                         
   6  10  14        152.53        163.99        10.62 o                         
   7  10  14       2458.52       2611.68        51.27 o                         
   8  10  14        185.91        183.00        11.06 o                         
  -8  11  14        166.14        143.93         7.76 o                         
  -7  11  14          0.88         -0.42         1.75 o                         
  -6  11  14        211.71        215.65         8.57 o                         
  -5  11  14       1037.28       1096.17        37.95 o                         
  -4  11  14       1005.11       1010.98        24.08 o                         
  -3  11  14         63.12         32.02         7.30 o                         
  -2  11  14       1313.80       1309.76        31.08 o                         
  -1  11  14        314.82        316.41        13.00 o                         
   0  11  14         39.09         37.11         5.56 o                         
   1  11  14        498.00        513.92        17.19 o                         
   2  11  14        121.50        117.97         8.33 o                         
   3  11  14         90.79         93.90        10.81 o                         
   4  11  14        224.81        198.30        10.43 o                         
   6  11  14         60.75         50.86         7.79 o                         
   7  11  14         31.42         38.02         3.92 o                         
  -8  12  14        169.48        143.58         8.09 o                         
  -7  12  14         98.84        107.08         7.99 o                         
  -6  12  14        334.82        355.00        14.85 o                         
  -5  12  14         61.86         61.67         8.07 o                         
  -4  12  14       1037.47       1022.91        35.76 o                         
  -3  12  14        904.14        915.65        33.98 o                         
  -2  12  14       1655.55       1540.94       143.62 o                         
  -1  12  14         52.26         35.10         6.61 o                         
   0  12  14       1374.03       1402.01        32.54 o                         
   1  12  14         21.82         19.62         4.00 o                         
   2  12  14       1963.41       1946.02        41.53 o                         
   3  12  14        511.49        520.45        16.91 o                         
   4  12  14        270.80        274.29        11.42 o                         
   5  12  14        787.87        753.26        19.63 o                         
   6  12  14        125.76        122.01         8.84 o                         
   7  12  14        493.09        564.79        85.10 o                         
  -7  13  14        230.43        170.26         9.77 o                         
  -6  13  14       1702.72       1646.87        46.85 o                         
  -5  13  14        139.57        163.91         9.85 o                         
  -4  13  14        428.03        447.77        19.21 o                         
  -3  13  14          3.98          4.25         3.97 o                         
  -2  13  14        275.23        275.00        19.91 o                         
  -1  13  14       1190.14       1136.95        33.75 o                         
   0  13  14        129.19        140.17        10.65 o                         
   1  13  14        629.19        629.01        35.44 o                         
   2  13  14        221.86        237.41        15.05 o                         
   3  13  14       1227.43       1233.99        27.72 o                         
   4  13  14         20.69         20.55         3.32 o                         
   5  13  14        427.78        397.91        47.38 o                         
   6  13  14          1.74          8.81         2.37 o                         
  -5  14  14          9.54          8.99         2.54 o                         
  -4  14  14         57.42         64.30         6.08 o                         
  -3  14  14         29.32         19.56         3.93 o                         
  -2  14  14        212.66        188.28        11.48 o                         
  -1  14  14         87.59         80.74         5.31 o                         
   0  14  14        117.45        115.75         7.54 o                         
   1  14  14          2.49          7.04         3.21 o                         
   2  14  14          8.78          3.55         2.05 o                         
   3  14  14         26.41         29.00         4.00 o                         
   4  14  14         35.29         41.28         3.20 o                         
  -4  15  14        271.66        228.22         9.94 o                         
  -3  15  14        166.24        168.28         8.39 o                         
  -2  15  14        680.81        612.15        20.51 o                         
  -1  15  14        482.55        485.76        17.50 o                         
 -11   1  15          1.35         -0.26         2.24 o                         
 -10   1  15         56.26         64.18         8.32 o                         
  -9   1  15       1445.61       1361.74        46.41 o                         
  -8   1  15        171.03        197.65        16.33 o                         
  -7   1  15       1454.84       1389.08        27.92 o                         
  -6   1  15         73.63         77.88         5.94 o                         
  -5   1  15       4671.78       4768.63        63.58 o                         
  -4   1  15       7436.58       7395.30        94.17 o                         
  -3   1  15       1966.10       2218.32       110.25 o                         
  -2   1  15       8812.80       8123.25       146.35 o                         
   0   1  15       5799.52       5427.06       141.81 o                         
   1   1  15       5971.74       6029.16       160.30 o                         
   2   1  15       3397.63       3503.09       133.55 o                         
   3   1  15       2932.88       2937.04        37.70 o                         
   4   1  15       2010.70       1977.61        25.69 o                         
   5   1  15       7516.27       7511.10        97.05 o                         
   6   1  15       2189.14       2325.15        35.99 o                         
   7   1  15        527.42        532.55        37.52 o                         
   8   1  15        920.93        902.84        17.81 o                         
   9   1  15        901.55        922.57        16.91 o                         
  10   1  15        269.09        263.04         6.66 o                         
  11   1  15          3.02         -0.78         3.29 o                         
 -11   2  15         61.32         65.77         4.70 o                         
 -10   2  15        284.35        281.57        11.83 o                         
  -9   2  15        172.35        169.58         9.48 o                         
  -8   2  15        507.40        481.05        16.78 o                         
  -7   2  15         78.60        125.35         8.38 o                         
  -6   2  15        241.56        234.93         9.26 o                         
  -5   2  15        794.31        854.24        21.09 o                         
  -4   2  15        379.75        376.28        17.18 o                         
  -3   2  15        894.96        826.05        18.84 o                         
  -2   2  15        451.07        475.17        16.56 o                         
  -1   2  15        781.04        625.34        25.09 o                         
   0   2  15       4103.02       4311.80        81.53 o                         
   1   2  15         98.32        102.80        12.21 o                         
   2   2  15        541.59        561.93        12.41 o                         
   3   2  15          0.70          2.94         1.65 o                         
   4   2  15       5843.71       5892.14        70.15 o                         
   5   2  15          0.12          7.58         2.44 o                         
   6   2  15        394.92        419.34        11.36 o                         
   7   2  15        347.95        372.04        10.74 o                         
   8   2  15        112.86        133.19         6.28 o                         
   9   2  15        715.75        811.85        55.12 o                         
  10   2  15         92.64         91.29         3.92 o                         
 -11   3  15        290.54        308.62         9.68 o                         
 -10   3  15          8.92         11.65         3.28 o                         
  -9   3  15          8.64          7.92         3.02 o                         
  -8   3  15          2.90          1.72         5.45 o                         
  -7   3  15        128.60        129.35         7.22 o                         
  -6   3  15         35.73         43.77         6.48 o                         
  -5   3  15       1284.26       1249.63        30.89 o                         
  -4   3  15         95.76        101.96         6.44 o                         
  -3   3  15       1447.33       1484.26        27.24 o                         
  -2   3  15       4536.32       4176.05        95.28 o                         
  -1   3  15        315.00        392.05        11.30 o                         
   0   3  15        534.00        540.19        39.51 o                         
   1   3  15          1.05          7.33         3.76 o                         
   2   3  15       1338.40       1418.34        24.23 o                         
   3   3  15          3.03         23.31         4.75 o                         
   4   3  15       1509.20       1653.81        43.56 o                         
   5   3  15        942.46        950.71        16.57 o                         
   6   3  15        911.87        911.83        18.30 o                         
   7   3  15        416.80        433.65        11.57 o                         
   8   3  15        176.66        205.68         7.51 o                         
   9   3  15          0.09          2.00         1.95 o                         
  10   3  15        467.39        483.87         9.34 o                         
 -11   4  15       1065.05        995.52        91.31 o                         
 -10   4  15        139.18        141.34         8.07 o                         
  -9   4  15        794.89        789.03        22.41 o                         
  -8   4  15        934.87        973.03        26.60 o                         
  -7   4  15         55.05         52.59         5.27 o                         
  -6   4  15       6791.32       6660.60        86.15 o                         
  -5   4  15        648.09        653.76        16.55 o                         
  -4   4  15       3922.88       3862.72        57.72 o                         
  -3   4  15       2687.68       2669.51        38.01 o                         
  -2   4  15        906.18        908.03        15.24 o                         
  -1   4  15       3901.56       3637.09        69.90 o                         
   0   4  15        970.28       1060.20        36.81 o                         
   1   4  15       1655.78       1432.33        49.72 o                         
   2   4  15       9437.08       9017.85       135.91 o                         
   3   4  15          2.75          5.18         4.72 o                         
   4   4  15          7.38          8.02         2.46 o                         
   5   4  15         50.31         59.94         4.38 o                         
   6   4  15       1122.49       1067.70        18.13 o                         
   7   4  15        253.95        289.30         9.24 o                         
   8   4  15        891.35        923.51        17.52 o                         
   9   4  15        560.11        605.28        12.13 o                         
  10   4  15          2.13          1.10         1.41 o                         
 -11   5  15         62.44         62.65         5.57 o                         
 -10   5  15         16.45         14.83         2.61 o                         
  -9   5  15         57.26         47.03         4.86 o                         
  -8   5  15        413.17        399.26        11.47 o                         
  -6   5  15          5.80          3.42         4.49 o                         
  -5   5  15         43.84         41.34         4.83 o                         
  -4   5  15        213.60        206.46        11.00 o                         
  -3   5  15        120.31        138.61         6.68 o                         
  -2   5  15        737.25        775.68        16.93 o                         
  -1   5  15        520.14        542.53        17.01 o                         
   0   5  15        719.44        748.52        15.52 o                         
   1   5  15        235.70        234.23         8.06 o                         
   2   5  15        153.96        168.83         6.10 o                         
   3   5  15          8.03         22.67         4.06 o                         
   4   5  15       1376.49       1256.77        22.36 o                         
   5   5  15        447.18        423.62        10.15 o                         
   6   5  15        318.30        328.01        29.35 o                         
   7   5  15         83.54         97.46         5.09 o                         
   8   5  15          0.28          3.24         2.30 o                         
   9   5  15          6.35          6.96         1.95 o                         
  10   5  15         24.34         18.36         2.50 o                         
 -11   6  15        394.01        369.41        12.88 o                         
 -10   6  15        130.92        138.65         5.32 o                         
  -9   6  15       1087.66       1006.08        20.37 o                         
  -8   6  15         61.89         63.51         6.74 o                         
  -7   6  15        114.35        131.67         7.13 o                         
  -6   6  15       5575.56       5558.86       166.46 o                         
  -5   6  15          1.37          7.92         3.23 o                         
  -4   6  15       3068.17       3064.76        50.10 o                         
  -3   6  15       1849.58       1838.97        59.31 o                         
  -2   6  15          0.14         17.22        12.25 o                         
  -1   6  15       3346.96       3184.86        63.36 o                         
   0   6  15        303.35        284.79        10.95 o                         
   1   6  15       3711.56       3620.09        51.65 o                         
   2   6  15       4859.94       4778.33        96.07 o                         
   3   6  15       1141.41       1179.90        21.31 o                         
   4   6  15       1014.63       1011.44        17.13 o                         
   5   6  15         37.58         44.31         3.90 o                         
   6   6  15       5471.33       5561.54        66.38 o                         
   7   6  15        699.17        706.10        13.24 o                         
   8   6  15       1656.67       1593.52        26.88 o                         
   9   6  15        435.57        428.72        12.15 o                         
  10   6  15         51.61         40.74         4.05 o                         
 -10   7  15         22.35         23.62         2.80 o                         
  -9   7  15        262.04        289.50         8.98 o                         
  -8   7  15        230.82        196.12        13.67 o                         
  -7   7  15        281.27        295.69        10.21 o                         
  -6   7  15        839.60        758.00        36.48 o                         
  -5   7  15         31.56         37.90         4.53 o                         
  -4   7  15        325.77        347.99        11.04 o                         
  -3   7  15        360.89        359.77        11.12 o                         
  -2   7  15       1950.56       1837.71        36.65 o                         
  -1   7  15        395.72        387.72        23.81 o                         
   0   7  15        162.33        145.58         8.23 o                         
   1   7  15        550.42        513.96        15.55 o                         
   2   7  15       1442.36       1493.88        35.27 o                         
   3   7  15          1.93          0.13         2.56 o                         
   4   7  15        964.33        956.86        21.90 o                         
   5   7  15       2107.89       2101.90        43.57 o                         
   6   7  15        666.51        693.93        14.91 o                         
   7   7  15        832.47        847.56        16.89 o                         
   8   7  15         75.46         96.70         6.49 o                         
 -10   8  15         63.12         54.38         4.80 o                         
  -9   8  15        346.86        335.84         9.00 o                         
  -8   8  15        101.28        111.46         7.46 o                         
  -7   8  15         19.65         19.23         3.33 o                         
  -6   8  15        637.65        678.14        19.90 o                         
  -5   8  15        966.96        900.17        45.41 o                         
  -4   8  15        589.58        555.63        14.26 o                         
  -3   8  15        580.12        578.89        14.64 o                         
  -2   8  15        321.02        338.58        10.57 o                         
  -1   8  15          7.79          6.96         8.74 o                         
   0   8  15        586.52        547.73        18.12 o                         
   1   8  15       1856.11       1875.48        42.02 o                         
   2   8  15        970.67        956.26        69.43 o                         
   3   8  15         59.93         50.26         9.14 o                         
   5   8  15        187.58        198.54         9.18 o                         
   6   8  15        282.01        313.06        14.05 o                         
   7   8  15          3.61         -1.10         2.95 o                         
   8   8  15        231.49        244.66         9.60 o                         
   9   8  15        287.96        280.59        11.95 o                         
  -9   9  15        205.83        206.98         6.42 o                         
  -8   9  15        620.48        629.06        17.07 o                         
  -7   9  15        147.30        156.71        16.56 o                         
  -6   9  15        223.61        213.67         9.94 o                         
  -5   9  15        275.96        295.38        12.06 o                         
  -4   9  15         10.22         14.34         7.92 o                         
  -3   9  15       1180.05       1200.24        23.62 o                         
  -2   9  15       1806.35       1823.91        41.42 o                         
  -1   9  15         19.43         21.52         4.76 o                         
   0   9  15        638.02        630.74        20.02 o                         
   1   9  15        170.73        194.54        16.94 o                         
   2   9  15        961.94        911.96        27.22 o                         
   3   9  15       3247.60       3343.75       110.25 o                         
   4   9  15        527.60        540.13        18.95 o                         
   5   9  15       2053.94       2245.30        49.29 o                         
   6   9  15          0.58          3.41         2.94 o                         
   7   9  15        272.24        309.12        14.22 o                         
   8   9  15       1445.24       1507.57        30.75 o                         
  -9  10  15        557.57        567.97        56.57 o                         
  -8  10  15        159.28        152.26         6.08 o                         
  -7  10  15        153.36        146.66         6.52 o                         
  -6  10  15        117.76        145.18        11.36 o                         
  -5  10  15        117.94        111.86        10.74 o                         
  -4  10  15        589.28        630.06        18.13 o                         
  -3  10  15         13.01         10.93         4.30 o                         
  -2  10  15       1531.65       1539.97        37.20 o                         
   1  10  15        493.87        424.38        16.64 o                         
   2  10  15         37.36         30.59         4.93 o                         
   3  10  15        112.79        131.53         9.21 o                         
   4  10  15         29.80         21.45         4.48 o                         
   5  10  15         12.25         22.33         4.36 o                         
   6  10  15        199.77        203.89         9.73 o                         
   7  10  15          2.34          2.49         2.35 o                         
   8  10  15         28.85         15.16         3.40 o                         
  -8  11  15         52.59         54.74         4.12 o                         
  -7  11  15       1213.38       1216.91        21.24 o                         
  -6  11  15        292.11        285.03         9.55 o                         
  -5  11  15        620.84        650.64        16.94 o                         
  -4  11  15        386.90        442.30        21.84 o                         
  -3  11  15       1363.04       1226.61        53.91 o                         
  -2  11  15        777.99        922.48        24.11 o                         
  -1  11  15          0.26          0.77         2.92 o                         
   0  11  15        462.76        529.76        17.47 o                         
   1  11  15       1021.06       1065.88        34.78 o                         
   2  11  15       1028.52       1022.27        26.21 o                         
   3  11  15       1404.74       1424.89        34.25 o                         
   4  11  15        275.10        249.13        11.39 o                         
   5  11  15        594.93        600.22        17.85 o                         
   6  11  15         79.94         75.89         5.59 o                         
   7  11  15         24.45         27.07         3.01 o                         
  -7  12  15         19.94         19.96         3.82 o                         
  -6  12  15        782.18        723.90        17.68 o                         
  -5  12  15        240.51        234.30        13.27 o                         
  -4  12  15        614.73        582.09        24.42 o                         
  -3  12  15        320.08        303.03        17.37 o                         
  -2  12  15        784.43        737.95        19.14 o                         
  -1  12  15        432.68        463.12        15.06 o                         
   0  12  15          2.54          8.51         3.49 o                         
   1  12  15        603.89        633.36        20.07 o                         
   2  12  15        410.92        385.52        13.42 o                         
   3  12  15        443.73        487.73        15.97 o                         
   4  12  15        215.69        216.94        14.02 o                         
   5  12  15          2.61          3.21         2.41 o                         
   6  12  15         58.60         55.98         4.20 o                         
  -6  13  15        169.47        147.11         8.77 o                         
  -5  13  15        273.99        268.24        12.25 o                         
  -4  13  15         88.58         67.55         7.42 o                         
  -3  13  15          5.04          9.91         3.99 o                         
  -2  13  15        219.05        198.67        37.64 o                         
  -1  13  15         55.55         65.97         5.58 o                         
   0  13  15        308.34        287.87        10.47 o                         
   1  13  15        604.71        595.17        13.36 o                         
   2  13  15          6.85          3.31         2.07 o                         
   3  13  15        182.45        173.71         7.17 o                         
   4  13  15         28.61         24.01         3.39 o                         
   5  13  15        999.43        927.36        20.00 o                         
  -5  14  15         84.92         83.38         6.06 o                         
  -4  14  15          5.66          6.90         2.70 o                         
  -3  14  15         77.71         50.84         5.76 o                         
  -2  14  15        117.89        149.21         9.63 o                         
  -1  14  15        290.48        246.10        12.60 o                         
   0  14  15        379.76        342.14        10.23 o                         
   1  14  15        679.18        611.80        11.96 o                         
   2  14  15        468.83        462.32        11.86 o                         
   3  14  15         19.10         16.13         2.19 o                         
   4  14  15        385.74        354.07        21.76 o                         
  -3  15  15          0.09         -0.05         1.44 o                         
  -2  15  15          6.16          7.78         2.48 o                         
  -1  15  15         59.82         50.67         5.04 o                         
   0  15  15         91.82         74.45         7.08 o                         
 -11   0  16        921.52        913.70        31.91 o                         
 -10   0  16         20.87         26.77         6.20 o                         
  -9   0  16        878.30        864.89        33.69 o                         
  -8   0  16         40.33         47.02         8.67 o                         
  -7   0  16          1.91         11.90         8.66 o                         
  -6   0  16        459.54        520.05        17.25 o                         
  -5   0  16       1797.17       1756.53        40.06 o                         
  -4   0  16       2522.51       2395.49        49.92 o                         
  -3   0  16        694.25        608.10        18.00 o                         
  -2   0  16        959.76       1104.75        44.27 o                         
  -1   0  16       5853.79       6780.01       175.44 o                         
   2   0  16       8287.03       8105.47       118.73 o                         
   3   0  16       1372.51       1117.08        23.21 o                         
   4   0  16        360.14        338.19        11.80 o                         
   5   0  16       1128.12       1153.24        29.94 o                         
   6   0  16       5909.07       5924.92       111.69 o                         
   7   0  16         49.00         44.11         6.36 o                         
   8   0  16       4029.64       4145.75        80.48 o                         
   9   0  16        998.42        989.33        25.16 o                         
  10   0  16         94.62        102.28         5.58 o                         
 -11   1  16        101.71         94.80        10.60 o                         
 -10   1  16         57.66         63.52         5.70 o                         
  -9   1  16         36.30         27.11         4.70 o                         
  -8   1  16         69.01         69.33         7.27 o                         
  -7   1  16         75.50         73.11         7.23 o                         
  -6   1  16         61.10         81.42         5.03 o                         
  -5   1  16        201.74        275.29        10.66 o                         
  -4   1  16         16.08         21.67         2.90 o                         
  -3   1  16        379.30        444.91        10.46 o                         
  -2   1  16        943.00        969.21        19.93 o                         
  -1   1  16         54.99         72.56         7.16 o                         
   0   1  16       1510.37       1436.39        48.94 o                         
   1   1  16         10.58          8.93         5.07 o                         
   2   1  16        127.01        108.53         5.55 o                         
   3   1  16       1015.72        973.21        17.46 o                         
   4   1  16       1000.11       1072.69        27.42 o                         
   5   1  16          1.79          4.93         2.33 o                         
   6   1  16         63.18         56.13         4.91 o                         
   7   1  16        964.77       1017.88        19.67 o                         
   8   1  16        597.63        616.12        13.72 o                         
   9   1  16         76.38         79.08         4.58 o                         
  10   1  16         22.63         15.29         1.80 o                         
 -11   2  16        196.08        203.90        19.74 o                         
 -10   2  16        104.47         94.33         6.61 o                         
  -9   2  16        357.28        380.60        14.40 o                         
  -8   2  16        105.24        118.13        10.03 o                         
  -7   2  16         25.18         36.33         4.47 o                         
  -6   2  16          9.44          7.02         3.01 o                         
  -5   2  16        110.37        120.10        13.52 o                         
  -4   2  16       1655.60       1607.58        25.81 o                         
  -3   2  16        302.12        374.87         9.56 o                         
  -2   2  16       2587.42       2625.98        47.27 o                         
  -1   2  16       1487.10       1322.37        24.81 o                         
   0   2  16        604.54        607.86        14.72 o                         
   1   2  16       6033.79       5556.78        84.95 o                         
   2   2  16         29.40         27.01         4.54 o                         
   3   2  16       1074.32       1179.81        18.81 o                         
   4   2  16         53.94         44.56         4.36 o                         
   5   2  16        139.61        141.11         9.14 o                         
   6   2  16        357.57        378.04        10.80 o                         
   7   2  16        221.60        233.12         8.44 o                         
   8   2  16        319.91        333.89         9.60 o                         
   9   2  16        113.71        122.80         5.23 o                         
  10   2  16        262.65        272.94        20.85 o                         
 -11   3  16          3.09          1.22         1.82 o                         
 -10   3  16        316.24        324.05        11.51 o                         
  -9   3  16        182.10        212.19        10.93 o                         
  -8   3  16        643.51        608.51        24.11 o                         
  -7   3  16        722.93        742.53        19.61 o                         
  -6   3  16        188.31        168.96         6.78 o                         
  -5   3  16       2415.59       2425.62        42.00 o                         
  -4   3  16        385.04        355.53        10.86 o                         
  -3   3  16       5519.55       5583.38        83.92 o                         
  -2   3  16        877.25        804.75        21.65 o                         
  -1   3  16        866.46        831.57        21.93 o                         
   0   3  16       3947.09       3758.38       311.32 o                         
   1   3  16         43.76         72.78         6.68 o                         
   2   3  16       2451.55       2504.75        33.38 o                         
   3   3  16         75.49         87.54         4.32 o                         
   4   3  16       1095.48       1056.64        16.52 o                         
   5   3  16        527.16        495.35        11.07 o                         
   6   3  16         18.43         19.01         4.05 o                         
   7   3  16        453.49        467.08        11.99 o                         
   8   3  16         46.35         47.39         4.22 o                         
   9   3  16        104.83        107.23         4.84 o                         
  10   3  16        492.26        494.48        10.28 o                         
 -11   4  16        371.64        347.33        27.01 o                         
 -10   4  16         18.32         19.15         3.57 o                         
  -9   4  16        215.96        221.42        10.70 o                         
  -8   4  16          0.49          4.24         2.49 o                         
  -7   4  16        512.47        460.92        18.00 o                         
  -6   4  16          0.30          2.39         2.53 o                         
  -5   4  16          2.27          7.00         2.84 o                         
  -4   4  16        175.92        149.96         8.30 o                         
  -3   4  16         69.14         82.23         4.96 o                         
  -2   4  16       1853.41       1892.83        32.91 o                         
  -1   4  16       2976.26       2935.77        58.58 o                         
   0   4  16         34.52         72.53         5.67 o                         
   1   4  16         84.99         78.02         7.91 o                         
   2   4  16        446.64        510.08        10.97 o                         
   3   4  16         53.19         60.41         4.51 o                         
   4   4  16       1144.54       1170.83        25.19 o                         
   5   4  16         11.27         13.48         2.66 o                         
   6   4  16          1.85         10.03        11.28 o                         
   7   4  16         35.56         31.79         3.86 o                         
   8   4  16        162.40        170.04         6.59 o                         
   9   4  16        159.35        168.46         5.62 o                         
  10   4  16        131.14        152.80        15.10 o                         
 -11   5  16          2.57         10.38         2.68 o                         
 -10   5  16       1449.52       1497.33        31.40 o                         
  -9   5  16         42.83         41.28         4.44 o                         
  -8   5  16       1017.67        979.51        20.10 o                         
  -7   5  16        197.22        217.19         9.07 o                         
  -6   5  16       3654.93       3648.13        59.47 o                         
  -5   5  16        627.34        654.87        16.07 o                         
  -4   5  16       1019.37       1108.38        22.71 o                         
  -3   5  16       6474.17       6354.04        94.84 o                         
  -2   5  16       6928.53       6996.53       103.00 o                         
  -1   5  16       3938.86       3815.25        73.88 o                         
   0   5  16      10917.80      10668.51       136.10 o                         
   1   5  16        263.31        284.90        10.11 o                         
   2   5  16       1189.44       1046.75        20.42 o                         
   3   5  16       1309.55       1362.48        29.53 o                         
   4   5  16        640.82        667.97        13.06 o                         
   5   5  16       3303.55       3228.29        41.70 o                         
   6   5  16        247.42        242.57         7.64 o                         
   7   5  16        403.48        414.24        10.09 o                         
   8   5  16         48.40         40.31         3.55 o
[truncated: 214,246 more chars]
